# Supplementary material for: CMTM4 is a subunit of the IL-17 receptor and mediates autoimmune pathology
Source: Nat Immunol. 2022 Oct 21;23(11):1644–52. doi: 10.1038/s41590-022-01325-9 (PMC9663306; doi:10.1038/s41590-022-01325-9)
Supplement: Supplementary file 4 — Supplementary Tables 1–3. [file 41590_2022_1325_MOESM4_ESM.xlsx]

## Sheet: Desciption
Supplementary Table 1. Mass-spectrometry analysis of IL-17 receptor signaling complex (IL-17RSC)
Description:	ST2 WT cells were stimulated for 15 minutes with SF-IL-17 (500 ng/ml) and lysed (samples IL-17RSC) or left nonstimulated and IL-17 was added post-lysis (samples Ctrl). Samples were subjected to tandem affinity purification of SF-IL-17A to isolate IL-17RSC and samples were analyzed by mass-spectrometry.
Number of experiments:	In total 13 experiments were analyzed.
Selection criteria:	In green are proteins that were evaluated as bona fide components of IL-17RSC based on following criteria:
	1. iBAQ ration between analysis of IL-17RSC and Control > 4 or not detected in controls
	2. proteins were identified in 10 or more IL-17RSC samples
Supplementary Table 2. Mass-spectrometry analysis of proteins constitutively associated with IL-17RC
Description:	Lysates of ST2 cells retrovirally transfected with vector coding SF-IL-17RC (samples IL-17RC) or empty vector (samples Ctrl) were subjected to tandem affinity purification and analyzed by mass-spectrometry.
Number of experiments:	In total three experiments were analyzed.
Selection criteria:	In blue are proteins that were detected in IL-17RC pull-down samples, but not in control samples, in all 3 experiments
	In green are proteins with iBAQ IL-17RC > 2x10^6
Supplementary Table 3. CMTM4 and IL-17RC expression profile
Description:	log2 of the average expression for different tissues or cell types of the Genevestigator mRNA-Seq Gene Level data.
	Table 3a - mouse samples
	Table 3b - human samples

## Sheet: Supplementary Table 1 
Majority protein IDs	Protein names	Gene names	Mol. weight [kDa]	Q-value	Sequence length	Peptides Ctrl_1	Peptides Ctrl_2	Peptides Ctrl_3	Peptides Ctrl_4	Peptides Ctrl_5	Peptides Ctrl_6	Peptides Ctrl_7	Peptides Ctrl_8	Peptides Ctrl_9	Peptides Ctrl_10	Peptides Ctrl_11	Peptides Ctrl_12	Peptides Ctrl_13	Peptides IL-17RSC_1	Peptides IL-17RSC_2	Peptides IL-17RSC_3	Peptides IL-17RSC_4	Peptides IL-17RSC_5	Peptides IL-17RSC_6	Peptides IL-17RSC_7	Peptides IL-17RSC_8	Peptides IL-17RSC_9	Peptides IL-17RSC_10	Peptides IL-17RSC_11	Peptides IL-17RSC_12	Peptides IL-17RSC_13	Razor + unique peptides Ctrl_1	Razor + unique peptides Ctrl_2	Razor + unique peptides Ctrl_3	Razor + unique peptides Ctrl_4	Razor + unique peptides Ctrl_5	Razor + unique peptides Ctrl_6	Razor + unique peptides Ctrl_7	Razor + unique peptides Ctrl_8	Razor + unique peptides Ctrl_9	Razor + unique peptides Ctrl_10	Razor + unique peptides Ctrl_11	Razor + unique peptides Ctrl_12	Razor + unique peptides Ctrl_13	Razor + unique peptides IL-17RSC_1	Razor + unique peptides IL-17RSC_2	Razor + unique peptides IL-17RSC_3	Razor + unique peptides IL-17RSC_4	Razor + unique peptides IL-17RSC_5
Q8N7N6	Traf3ip2	Traf3ip2	62.439	0	555	0	0	0	0	0	0	0	0	0	0	0	0	0	15	24	21	25	17	20	18	22	23	19	21	24	25	0	0	0	0	0	0	0	0	0	0	0	0	0	15	24	21	25	17
Q9WUN2	Serine/threonine-protein kinase TBK1	Tbk1	83.424	0	729	0	0	0	0	0	0	0	0	0	0	0	0	0	25	29	32	26	24	22	25	33	32	28	31	35	33	0	0	0	0	0	0	0	0	0	0	0	0	0	25	29	32	26	24
Q9WUU8	TNFAIP3-interacting protein 1	Tnip1	73.049	0	647	0	0	0	0	0	0	0	0	0	0	0	0	0	16	18	21	16	13	12	9	13	17	12	14	19	18	0	0	0	0	0	0	0	0	0	0	0	0	0	16	18	21	16	13
P70347	TRAF family member-associated NF-kappa-B activator	Tank	50.939	0	448	0	0	0	0	0	0	0	0	0	0	0	0	0	14	14	17	12	9	9	8	16	14	15	17	19	20	0	0	0	0	0	0	0	0	0	0	0	0	0	14	14	17	12	9
Q8CJ61	CKLF-like MARVEL transmembrane domain-containing protein 4	Cmtm4	22.921	0	208	0	0	0	0	0	0	0	0	0	0	0	0	0	2	1	3	1	0	1	1	2	2	1	1	1	1	0	0	0	0	0	0	0	0	0	0	0	0	0	2	1	3	1	0
Q8K4C2	Interleukin-17 receptor C	Il17rc	77.147	0	698	0	0	0	0	0	0	0	0	0	2	2	1	1	8	12	9	8	10	12	7	11	10	12	12	14	14	0	0	0	0	0	0	0	0	0	2	2	1	1	8	12	9	8	10
Q9R0T8	Inhibitor of nuclear factor kappa-B kinase subunit epsilon	Ikbke	80.952	0	717	0	0	0	0	0	0	0	0	0	0	0	0	0	17	20	20	18	12	15	14	22	22	18	17	23	22	0	0	0	0	0	0	0	0	0	0	0	0	0	17	20	20	18	12
Q60769	Tumor necrosis factor alpha-induced protein 3	Tnfaip3	87.653	0	775	0	0	0	0	0	0	0	0	0	0	0	0	0	20	24	19	13	12	14	11	14	15	17	15	9	16	0	0	0	0	0	0	0	0	0	0	0	0	0	20	24	19	13	12
Q9QYP6	5-azacytidine-induced protein 2	Azi2	46.09	0	405	0	0	0	0	0	0	0	0	0	0	0	0	0	7	10	13	6	6	8	4	10	12	8	8	13	10	0	0	0	0	0	0	0	0	0	0	0	0	0	7	10	13	6	6
O88522	NF-kappa-B essential modulator	Ikbkg	47.972	0	412	0	0	0	0	0	0	0	0	0	0	0	0	0	6	6	4	3	4	3	1	6	6	6	6	5	8	0	0	0	0	0	0	0	0	0	0	0	0	0	6	6	4	3	4
P70196	TNF receptor-associated factor 6	Traf6	60.069	0	530	0	0	0	0	0	0	0	0	0	0	0	0	0	5	10	7	5	5	5	9	13	11	11	10	4	10	0	0	0	0	0	0	0	0	0	0	0	0	0	5	10	7	5	5
Q9WTX6	Cullin-1	Cul1	89.69	0	776	0	0	0	0	0	1	2	0	0	1	0	1	1	8	15	12	8	7	6	5	16	18	13	15	20	16	0	0	0	0	0	1	2	0	0	1	0	1	1	8	15	12	8	7
Q3UKC1	Tax1-binding protein 1 homolog	Tax1bp1	93.629	0	814	0	0	0	0	0	0	0	0	0	0	0	0	0	5	7	14	8	4	5	4	4	3	8	7	6	4	0	0	0	0	0	0	0	0	0	0	0	0	0	5	7	14	8	4
P39429	TNF receptor-associated factor 2	Traf2	56.026	0	501	0	0	0	0	0	0	0	0	0	0	0	0	0	5	3	4	4	2	1	3	4	7	7	9	1	7	0	0	0	0	0	0	0	0	0	0	0	0	0	5	3	4	4	2
Q60680	Inhibitor of nuclear factor kappa-B kinase subunit alpha	Chuk	84.728	0	745	0	0	0	0	0	0	0	0	0	0	0	0	0	5	7	5	4	4	3	3	3	1	4	2	3	4	0	0	0	0	0	0	0	0	0	0	0	0	0	5	7	5	4	4
O88351	Inhibitor of nuclear factor kappa-B kinase subunit beta	Ikbkb	86.689	0	757	0	0	0	0	0	0	0	0	0	0	0	0	0	7	3	3	1	5	1	2	4	3	7	3	3	3	0	0	0	0	0	0	0	0	0	0	0	0	0	7	3	3	1	5
Q99JG7	TNFAIP3-interacting protein 2	Tnip2	49.094	0	430	0	0	0	0	0	0	0	0	0	0	0	0	0	4	4	1	0	3	2	1	1	0	4	3	2	2	0	0	0	0	0	0	0	0	0	0	0	0	0	4	4	1	0	3
Q3ULA2	F-box/WD repeat-containing protein 1A	Btrc	68.922	0	605	1	2	0	1	0	0	0	0	0	1	1	1	1	7	7	7	7	6	6	6	10	8	11	9	14	10	0	0	0	0	0	0	0	0	0	0	0	0	0	2	2	1	2	2
B2RQC6	CAD protein;Glutamine-dependent carbamoyl-phosphate synthase;Aspartate carbamoyltransferase;Dihydroorotase	Cad	243.24	0	2225	0	0	0	2	0	0	0	1	0	2	1	1	0	3	5	16	12	6	6	1	14	7	13	9	10	16	0	0	0	2	0	0	0	1	0	2	1	1	0	3	5	16	12	6
P46471	26S protease regulatory subunit 7	Psmc2	48.647	0	433	1	0	0	1	0	0	1	0	0	1	0	2	2	2	2	4	3	1	1	3	3	2	5	2	7	1	1	0	0	1	0	0	1	0	0	1	0	2	2	2	2	4	3	1
Q9WTX5	S-phase kinase-associated protein 1	Skp1	18.672	0	163	1	2	3	2	0	0	3	4	4	3	0	3	3	4	8	9	6	4	5	3	9	8	7	5	9	8	1	2	3	2	0	0	3	4	4	3	0	3	3	4	8	9	6	4
Q5SRY7	F-box/WD repeat-containing protein 11	Fbxw11	62.062	0	542	2	2	0	3	0	0	1	0	0	1	1	4	1	11	17	15	14	12	11	8	18	15	18	18	23	21	2	2	0	3	0	0	1	0	0	1	1	4	1	11	17	15	14	12
Q60943	Interleukin-17 receptor A	Il17ra	97.807	0	864	20	21	25	24	16	20	18	20	25	25	22	28	26	19	21	21	24	23	22	17	23	24	25	24	23	27	20	21	25	24	16	20	18	20	25	25	22	28	26	19	21	21	24	23
P17897	Lysozyme C-1	Lyz1	16.794	0	148	0	1	1	1	1	1	1	1	1	1	2	1	1	1	2	1	1	1	1	1	2	1	1	1	1	0	0	1	1	1	1	1	1	1	1	1	1	1	1	1	1	1	1	1
P62858	40S ribosomal protein S28	Rps28	7.8409	0	69	0	1	1	1	0	1	1	1	0	0	0	0	1	1	2	1	1	0	1	1	0	0	0	0	0	1	0	1	1	1	0	1	1	1	0	0	0	0	1	1	2	1	1	0
P84104	Serine/arginine-rich splicing factor 3	Srsf3	19.329	0	164	1	0	1	2	0	1	1	2	1	3	1	0	1	5	2	1	1	1	2	1	1	0	2	1	3	2	1	0	1	2	0	1	1	2	1	3	1	0	1	5	2	1	1	1
P62878	E3 ubiquitin-protein ligase RBX1;E3 ubiquitin-protein ligase RBX1, N-terminally processed	Rbx1	12.274	0	108	0	0	1	0	0	0	0	0	0	0	0	0	0	2	3	2	1	0	0	0	0	1	0	0	1	0	0	0	1	0	0	0	0	0	0	0	0	0	0	2	3	2	1	0
Q9CQR2	40S ribosomal protein S21	Rps21	9.1413	0	83	0	0	1	2	0	1	1	2	0	2	0	0	1	3	1	1	2	1	1	1	3	0	1	3	0	1	0	0	1	2	0	1	1	2	0	2	0	0	1	3	1	1	2	1
P62830	60S ribosomal protein L23	Rpl23	14.865	0	140	1	1	3	2	1	1	3	2	1	2	1	1	1	2	2	2	2	1	1	2	2	2	3	3	2	3	1	1	3	2	1	1	3	2	1	2	1	1	1	2	2	2	2	1
Q6ZWY3	40S ribosomal protein S27-like	Rps27l	9.4771	0	84	1	1	2	3	2	2	2	3	3	2	1	3	3	2	4	4	3	3	2	1	3	3	3	2	3	3	0	0	1	1	1	1	1	1	1	1	0	1	1	1	2	2	1	1
Q9DCJ5	NADH dehydrogenase [ubiquinone] 1 alpha subcomplex subunit 8	Ndufa8	19.992	0	172	0	0	0	1	0	0	1	2	1	0	1	1	1	3	0	1	0	2	1	0	1	1	1	0	1	0	0	0	0	1	0	0	1	2	1	0	1	1	1	3	0	1	0	2
P28656	Nucleosome assembly protein 1-like 1	Nap1l1	45.345	0	391	0	0	1	1	0	1	10	1	1	3	1	0	1	2	0	1	1	3	4	12	2	3	2	1	0	0	0	0	1	1	0	1	10	1	1	3	1	0	1	2	0	1	1	3
Q9D358	Low molecular weight phosphotyrosine protein phosphatase	Acp1	18.192	0	158	0	0	2	3	0	1	0	3	1	1	0	0	0	2	0	3	3	1	1	2	2	2	1	0	1	0	0	0	2	3	0	1	0	3	1	1	0	0	0	2	0	3	3	1
Q6PD26	GPI transamidase component PIG-S	Pigs	61.71	0	555	0	0	0	1	0	0	0	2	0	1	2	1	1	4	0	0	3	0	0	1	3	0	3	2	0	2	0	0	0	1	0	0	0	2	0	1	2	1	1	4	0	0	3	0
P23242	Gap junction alpha-1 protein	Gja1	43.004	0	382	1	0	3	4	0	0	2	1	2	1	0	2	1	4	1	3	1	1	0	3	1	2	0	0	0	0	1	0	3	4	0	0	2	1	2	1	0	2	1	4	1	3	1	1
Q91VJ4	Serine/threonine-protein kinase 38	Stk38	54.174	0	465	1	5	6	9	0	9	3	4	6	7	7	11	10	4	7	3	8	5	9	4	2	5	5	6	11	13	1	5	6	9	0	9	3	4	6	7	7	11	10	4	7	3	8	5
O08807	Peroxiredoxin-4	Prdx4	31.052	0	274	1	1	2	1	0	2	2	2	2	2	1	1	1	2	1	1	1	2	2	2	2	2	2	2	2	1	0	0	2	0	0	1	1	1	1	1	1	1	1	1	1	1	0	1
Q922M3	BTB/POZ domain-containing adapter for CUL3-mediated RhoA degradation protein 3	Kctd10	35.701	0	315	0	0	0	0	0	0	2	0	0	0	0	0	0	1	0	0	0	0	0	0	0	0	0	0	0	0	0	0	0	0	0	0	2	0	0	0	0	0	0	1	0	0	0	0
O09167	60S ribosomal protein L21	Rpl21	18.562	0	160	0	1	1	1	1	2	3	1	0	1	0	1	0	1	1	1	0	1	1	3	0	1	1	0	0	1	0	1	1	1	1	2	3	1	0	1	0	1	0	1	1	1	0	1
Q9D7S7	60S ribosomal protein L22-like 1	Rpl22l1	14.467	0	122	0	0	0	0	0	0	2	0	0	0	0	0	0	1	0	0	0	0	0	2	0	0	0	0	0	0	0	0	0	0	0	0	2	0	0	0	0	0	0	1	0	0	0	0
Q921L3	Transmembrane and coiled-coil domain-containing protein 1	Tmco1	21.175	0	188	0	1	1	1	0	0	0	1	1	0	1	1	1	1	1	1	1	1	1	0	1	1	1	1	2	1	0	1	1	1	0	0	0	1	1	0	1	1	1	1	1	1	1	1
Q923T9	Calcium/calmodulin-dependent protein kinase type II subunit gamma	Camk2g	59.606	0	529	0	0	0	1	0	0	3	1	1	1	0	0	0	4	7	3	3	3	1	1	5	5	5	2	0	1	0	0	0	1	0	0	3	1	1	1	0	0	0	4	7	3	3	3
P35980	60S ribosomal protein L18	Rpl18	21.644	0	188	0	4	0	4	0	2	3	3	1	0	1	0	0	2	2	3	1	1	1	2	2	1	1	2	0	0	0	4	0	4	0	2	3	3	1	0	1	0	0	2	2	3	1	1
Q91VI7	Ribonuclease inhibitor	Rnh1	49.816	0	456	0	0	3	5	0	1	3	10	8	3	0	0	3	3	3	8	5	6	7	3	13	15	7	5	6	10	0	0	3	5	0	1	3	10	8	3	0	0	3	3	3	8	5	6
P13011	Acyl-CoA desaturase 2	Scd2	40.916	0	358	0	0	2	0	0	0	0	0	0	0	0	0	0	1	0	2	1	1	0	1	0	0	0	0	1	0	0	0	2	0	0	0	0	0	0	0	0	0	0	1	0	2	1	1
O89051	Integral membrane protein 2B;BRI2, membrane form;BRI2 intracellular domain;BRI2C, soluble form;Bri23 peptide	Itm2b	30.26	0	266	0	2	4	5	2	2	3	4	8	8	4	9	7	3	5	8	8	2	3	3	12	7	5	6	7	8	0	2	4	5	2	2	3	4	8	8	4	9	7	3	5	8	8	2
P29595	NEDD8	Nedd8	8.9723	0	81	0	0	0	1	0	0	0	0	0	1	0	0	0	1	0	0	1	0	0	0	2	0	2	0	1	1	0	0	0	1	0	0	0	0	0	1	0	0	0	1	0	0	1	0
Q8BWT1	3-ketoacyl-CoA thiolase, mitochondrial	Acaa2	41.829	0	397	0	0	1	6	0	2	2	3	5	5	1	1	1	3	0	4	3	3	0	2	3	5	5	2	4	1	0	0	1	6	0	2	2	3	5	5	1	1	1	3	0	4	3	3
P14719	Interleukin-1 receptor-like 1	Il1rl1	64.801	0	567	0	1	4	4	3	2	4	0	3	2	5	1	2	3	3	3	2	4	1	4	1	0	2	1	1	1	0	1	4	4	3	2	4	0	3	2	5	1	2	3	3	3	2	4
P19324	Serpin H1	Serpinh1	46.533	0	417	0	0	4	0	0	0	8	3	1	4	2	0	0	3	2	8	1	4	5	5	4	1	4	5	0	3	0	0	4	0	0	0	8	3	1	4	2	0	0	3	2	8	1	4
Q8QZT1	Acetyl-CoA acetyltransferase, mitochondrial	Acat1	44.816	0	424	1	0	2	5	0	1	0	3	3	2	2	3	2	3	0	9	6	4	3	1	3	5	3	3	3	6	1	0	2	5	0	1	0	3	3	2	2	3	2	3	0	9	6	4
P07607	Thymidylate synthase	Tyms	34.958	0	307	0	0	4	6	0	0	1	2	2	3	2	3	2	2	4	4	6	3	1	1	3	6	3	3	4	4	0	0	4	6	0	0	1	2	2	3	2	3	2	2	4	4	6	3
P11440	Cyclin-dependent kinase 1	Cdk1	34.106	0	297	0	0	2	0	0	0	2	0	1	0	0	2	0	1	2	5	2	3	3	2	2	1	0	0	3	4	0	0	2	0	0	0	2	0	1	0	0	2	0	1	2	5	2	3
Q8CF89	TGF-beta-activated kinase 1 and MAP3K7-binding protein 1	Tab1	54.616	0	502	0	0	0	2	0	1	0	0	0	0	1	0	0	4	1	2	3	2	1	1	1	2	4	3	5	6	0	0	0	2	0	1	0	0	0	0	1	0	0	4	1	2	3	2
P48962	ADP/ATP translocase 1	Slc25a4	32.904	0	298	3	6	6	7	2	5	6	10	9	6	3	6	9	6	8	8	7	7	7	6	10	9	8	8	9	10	0	2	3	4	0	2	2	6	3	2	0	2	4	1	4	3	4	4
Q6ZWN5	40S ribosomal protein S9	Rps9	22.591	0	194	0	1	0	1	1	2	5	3	0	1	0	0	1	1	1	0	0	1	2	6	2	0	0	0	0	0	0	1	0	1	1	2	5	3	0	1	0	0	1	1	1	0	0	1
P43274	Histone H1.4	Hist1h1e	21.977	0	219	0	0	1	4	0	4	3	4	0	0	1	1	1	2	0	1	5	0	1	2	2	0	0	1	1	3	0	0	1	2	0	2	0	1	0	0	0	0	1	1	0	0	1	0
Q9DBH0	NEDD4-like E3 ubiquitin-protein ligase WWP2	Wwp2	98.76	0	870	1	1	7	8	0	0	1	0	2	2	4	3	2	5	2	2	3	2	0	0	1	0	4	3	1	1	1	1	7	8	0	0	1	0	2	2	4	3	2	5	2	2	3	2
Q8VDM4	26S proteasome non-ATPase regulatory subunit 2	Psmd2	100.2	0	908	0	0	0	2	1	0	2	1	1	2	2	3	1	7	1	6	7	3	1	7	5	10	6	5	16	3	0	0	0	2	1	0	2	1	1	2	2	3	1	7	1	6	7	3
Q9JKP5;Q8C181	Muscleblind-like protein 1;Muscleblind-like protein 2	Mbnl1;Mbnl2	36.975	0	341	0	0	0	0	0	0	0	1	0	0	0	0	1	1	0	0	0	0	0	2	1	0	1	0	2	1	0	0	0	0	0	0	0	1	0	0	0	0	1	1	0	0	0	0
Q60865	Caprin-1	Caprin1	78.168	0	707	0	0	0	0	0	0	4	1	0	0	0	0	0	2	0	0	0	0	0	4	1	0	0	0	0	0	0	0	0	0	0	0	4	1	0	0	0	0	0	2	0	0	0	0
Q9EQS3	C-Myc-binding protein	Mycbp	11.97	0	103	0	0	1	1	0	2	1	2	1	1	2	1	2	1	0	2	1	2	2	1	1	1	2	1	2	3	0	0	1	1	0	2	1	2	1	1	2	1	2	1	0	2	1	2
P04184	Thymidine kinase, cytosolic	Tk1	25.776	0	233	0	0	0	0	0	0	0	0	0	0	0	0	0	1	0	0	0	0	0	1	0	0	0	0	0	0	0	0	0	0	0	0	0	0	0	0	0	0	0	1	0	0	0	0
O35226	26S proteasome non-ATPase regulatory subunit 4	Psmd4	40.703	0	376	1	1	0	1	1	2	0	5	2	3	2	0	1	5	6	5	2	2	4	2	3	2	5	3	6	0	1	1	0	1	1	2	0	5	2	3	2	0	1	5	6	5	2	2
Q99K90	TGF-beta-activated kinase 1 and MAP3K7-binding protein 2	Tab2	76.441	0	693	0	0	1	1	0	0	0	0	0	0	0	0	0	2	0	1	1	0	0	0	0	1	1	0	0	0	0	0	1	1	0	0	0	0	0	0	0	0	0	2	0	1	1	0
P23475	X-ray repair cross-complementing protein 6	Xrcc6	69.483	0	608	1	0	2	3	0	0	6	2	2	6	0	2	3	1	1	2	0	1	1	8	2	4	2	1	2	3	1	0	2	3	0	0	6	2	2	6	0	2	3	1	1	2	0	1
Q99J47	Dehydrogenase/reductase SDR family member 7B	Dhrs7b	34.986	0	323	0	0	0	0	0	0	2	2	0	1	1	0	2	1	0	0	0	1	0	2	0	0	3	1	1	1	0	0	0	0	0	0	2	2	0	1	1	0	2	1	0	0	0	1
Q91YT7	YTH domain-containing family protein 2	Ythdf2	62.279	0	579	3	0	0	0	1	1	1	0	0	1	0	2	2	5	1	0	0	1	1	1	0	0	0	0	2	4	0	0	0	0	0	0	0	0	0	0	0	0	0	2	0	0	0	0
P37889	Fibulin-2	Fbln2	131.83	0	1221	0	0	3	5	0	1	0	3	2	5	2	8	11	3	8	9	8	5	10	3	11	5	3	3	16	21	0	0	3	5	0	1	0	3	2	5	2	8	11	3	8	9	8	5
P54775	26S protease regulatory subunit 6B	Psmc4	47.408	0	418	0	0	0	1	0	0	1	0	0	2	0	3	1	2	4	1	3	4	4	5	3	2	6	6	10	3	0	0	0	1	0	0	1	0	0	2	0	3	1	2	4	1	3	4
Q9QZB9	Dynactin subunit 5	Dctn5	20.14	0	182	1	0	0	0	0	0	1	1	0	2	2	0	0	1	0	0	0	0	0	1	1	1	3	1	0	0	1	0	0	0	0	0	1	1	0	2	2	0	0	1	0	0	0	0
Q08775	Runt-related transcription factor 2	Runx2	66.204	0	607	0	0	0	0	0	0	0	1	0	1	1	0	0	1	0	0	0	0	1	0	0	0	1	2	0	0	0	0	0	0	0	0	0	1	0	1	1	0	0	1	0	0	0	0
Q80WT4	Probable G-protein coupled receptor 176	Gpr176	57.142	0	515	0	0	1	2	0	1	0	0	1	2	1	1	1	2	0	1	0	2	1	0	0	1	2	1	1	1	0	0	1	2	0	1	0	0	1	2	1	1	1	2	0	1	0	2
Q8CBY8	Dynactin subunit 4	Dctn4	53.056	0	467	0	0	3	2	0	1	8	5	6	5	6	7	6	2	4	0	1	3	2	8	6	2	8	3	7	9	0	0	3	2	0	1	8	5	6	5	6	7	6	2	4	0	1	3
P97351	40S ribosomal protein S3a	Rps3a	29.885	0	264	0	4	3	3	1	2	5	6	1	1	1	2	4	2	5	4	4	2	3	5	2	0	1	2	1	4	0	4	3	3	1	2	5	6	1	1	1	2	4	2	5	4	4	2
P36993	Protein phosphatase 1B	Ppm1b	42.795	0	390	0	0	0	1	0	0	0	2	1	1	1	2	11	1	0	5	2	0	0	0	1	2	3	0	3	12	0	0	0	1	0	0	0	2	1	1	1	2	11	1	0	5	2	0
Q791V5	Mitochondrial carrier homolog 2	Mtch2	33.499	0	303	0	0	0	0	0	0	0	0	0	1	1	0	0	1	0	0	0	0	0	1	1	0	1	1	0	0	0	0	0	0	0	0	0	0	0	1	1	0	0	1	0	0	0	0
Q8CI59	Metalloreductase STEAP3	Steap3	54.748	0	488	0	0	3	12	0	0	3	1	6	2	3	5	5	1	3	4	4	3	1	4	2	3	5	4	4	3	0	0	3	12	0	0	3	1	6	2	3	5	5	1	3	4	4	3
Q8BFW7	Lipoma-preferred partner homolog	Lpp	65.89	0	613	0	0	0	1	0	0	0	0	1	0	0	0	0	3	0	3	1	0	0	0	1	0	0	0	0	0	0	0	0	1	0	0	0	0	1	0	0	0	0	3	0	3	1	0
Q9D819	Inorganic pyrophosphatase	Ppa1	32.667	0	289	0	0	0	1	0	0	0	3	1	1	0	1	2	1	1	2	1	1	1	1	2	3	1	0	6	8	0	0	0	1	0	0	0	3	1	1	0	1	2	1	1	2	1	1
P29268	Connective tissue growth factor	Ctgf	37.824	0	348	0	0	2	0	0	0	4	0	1	0	0	0	2	1	3	1	0	2	0	3	0	0	1	0	0	2	0	0	2	0	0	0	4	0	1	0	0	0	2	1	3	1	0	2
Q62312	TGF-beta receptor type-2	Tgfbr2	67.121	0	592	1	2	2	5	0	0	1	2	2	2	2	9	3	1	3	1	1	0	0	0	0	0	1	2	5	3	1	2	2	5	0	0	1	2	2	2	2	9	3	1	3	1	1	0
Q60715	Prolyl 4-hydroxylase subunit alpha-1	P4ha1	60.909	0	534	0	0	0	0	0	0	8	1	0	0	0	0	0	1	0	5	2	4	2	9	2	0	1	0	2	3	0	0	0	0	0	0	8	1	0	0	0	0	0	1	0	5	2	4
Q03146	Epithelial discoidin domain-containing receptor 1	Ddr1	101.16	0	911	0	0	1	4	1	0	0	3	3	5	1	1	4	2	6	1	0	3	0	0	1	1	1	2	1	1	0	0	1	3	1	0	0	3	3	5	1	1	4	2	5	1	0	3
Q60766	Immunity-related GTPase family M protein 1	Irgm1	46.551	0	409	0	0	1	3	1	1	1	0	3	2	2	1	1	1	0	1	2	3	1	0	1	1	4	3	2	3	0	0	1	3	1	1	1	0	3	2	2	1	1	1	0	1	2	3
Q9WVJ9	EGF-containing fibulin-like extracellular matrix protein 2	Efemp2	49.425	0	443	0	0	0	0	0	0	0	0	0	0	0	0	0	1	0	0	0	0	2	0	2	1	1	1	2	2	0	0	0	0	0	0	0	0	0	0	0	0	0	1	0	0	0	0
O35607	Bone morphogenetic protein receptor type-2	Bmpr2	115.02	0	1038	0	0	2	6	1	1	0	0	2	4	1	0	1	4	2	0	2	3	2	0	0	0	2	3	0	1	0	0	2	6	1	1	0	0	2	4	1	0	1	4	2	0	2	3
Q91XB0	Three-prime repair exonuclease 1	Trex1	33.675	0	314	0	0	0	0	1	0	0	3	1	3	2	2	3	1	0	0	1	0	0	0	2	3	2	3	4	3	0	0	0	0	1	0	0	3	1	3	2	2	3	1	0	0	1	0
P28653	Biglycan	Bgn	41.639	0	369	0	0	0	0	0	0	1	0	0	3	2	0	0	1	1	3	4	7	3	2	4	1	6	2	5	3	0	0	0	0	0	0	1	0	0	3	2	0	0	1	1	3	4	7
Q9QYF1	Retinol dehydrogenase 11	Rdh11	35.147	0	316	0	0	0	0	0	0	0	0	1	1	0	0	0	1	0	0	1	1	0	1	0	0	1	2	0	1	0	0	0	0	0	0	0	0	1	1	0	0	0	1	0	0	1	1
Q8VDP6	CDP-diacylglycerol--inositol 3-phosphatidyltransferase	Cdipt	23.599	0	213	0	0	0	0	0	0	1	0	0	0	0	0	0	1	0	0	0	0	0	0	0	0	1	0	1	0	0	0	0	0	0	0	1	0	0	0	0	0	0	1	0	0	0	0
Q2TBE6	Phosphatidylinositol 4-kinase type 2-alpha	Pi4k2a	54.257	0	479	0	0	2	5	0	0	0	0	0	2	0	2	0	2	0	0	1	1	0	0	0	0	1	1	0	0	0	0	2	5	0	0	0	0	0	2	0	2	0	2	0	0	1	1
P43276	Histone H1.5	Hist1h1b	22.576	0	223	0	0	0	2	0	1	1	1	0	0	0	0	0	1	0	0	1	0	1	1	0	0	0	0	0	1	0	0	0	2	0	1	1	1	0	0	0	0	0	1	0	0	1	0
Q8BXQ2	GPI transamidase component PIG-T	Pigt	65.704	0	582	0	0	0	0	0	0	0	0	0	0	0	1	1	1	0	0	0	0	0	0	0	0	0	0	1	1	0	0	0	0	0	0	0	0	0	0	0	1	1	1	0	0	0	0
Q8K2Y0	RING finger protein 219	Rnf219	79.957	0	722	0	0	1	2	0	0	0	0	0	0	0	0	0	1	0	1	1	0	0	0	0	0	0	0	0	2	0	0	1	2	0	0	0	0	0	0	0	0	0	1	0	1	1	0
Q62073	Mitogen-activated protein kinase kinase kinase 7	Map3k7	64.227	0	579	0	0	2	5	0	0	0	0	1	1	1	0	0	2	3	5	3	1	0	1	1	2	2	2	2	3	0	0	2	5	0	0	0	0	1	1	1	0	0	2	3	5	3	1
Q8VDN2	Sodium/potassium-transporting ATPase subunit alpha-1	Atp1a1	112.98	0	1023	0	1	4	4	0	0	2	6	3	0	1	2	3	3	2	7	4	3	2	0	5	2	0	1	4	5	0	1	4	4	0	0	2	6	3	0	1	2	3	3	2	7	4	3
P83887;Q8VCK3	Tubulin gamma-1 chain;Tubulin gamma-2 chain	Tubg1;Tubg2	51.1	0	451	0	0	0	1	0	0	0	1	0	0	1	0	0	1	0	1	1	0	0	0	0	0	1	0	1	0	0	0	0	1	0	0	0	1	0	0	1	0	0	1	0	1	1	0
Q91VR5	ATP-dependent RNA helicase DDX1	Ddx1	82.499	0	740	1	0	0	0	0	0	13	1	0	0	0	0	0	2	0	0	0	0	2	16	0	0	0	0	0	1	1	0	0	0	0	0	13	1	0	0	0	0	0	2	0	0	0	0
Q7TSE6	Serine/threonine-protein kinase 38-like	Stk38l	53.771	0	464	0	2	4	7	0	3	0	2	4	1	3	4	6	1	1	3	3	3	5	1	3	3	2	3	4	5	0	1	3	6	0	2	0	1	3	0	2	3	5	1	0	3	2	2
P15864	Histone H1.2	Hist1h1c	21.266	0	212	0	0	0	6	0	3	4	6	0	0	1	1	1	1	0	1	6	0	1	3	3	0	0	1	2	1	0	0	0	6	0	3	4	6	0	0	1	1	1	1	0	1	6	0
Q99KV1	DnaJ homolog subfamily B member 11	Dnajb11	40.555	0	358	0	1	0	2	0	1	2	2	1	2	2	3	1	1	0	1	0	0	0	3	1	1	3	4	2	2	0	1	0	2	0	1	2	2	1	2	2	3	1	1	0	1	0	0
Q8R323	Replication factor C subunit 3	Rfc3	40.526	0	356	1	0	0	0	0	0	4	0	0	0	0	0	0	2	0	1	0	1	0	3	0	0	0	0	0	0	1	0	0	0	0	0	4	0	0	0	0	0	0	2	0	1	0	1
Q9DBR0	A-kinase anchor protein 8	Akap8	76.293	0	687	0	0	0	0	0	0	0	0	0	0	0	0	0	1	1	0	0	1	0	0	0	0	0	0	0	0	0	0	0	0	0	0	0	0	0	0	0	0	0	1	1	0	0	1
Q91V41	Ras-related protein Rab-14	Rab14	23.897	0	215	0	1	1	0	0	0	1	1	0	2	0	0	0	1	1	2	2	1	3	0	3	0	3	1	0	1	0	1	1	0	0	0	1	1	0	2	0	0	0	1	1	2	2	1
Q9JIF7	Coatomer subunit beta	Copb1	107.06	0	953	0	0	0	0	0	0	0	0	0	0	0	0	0	1	0	3	0	0	0	0	2	1	0	0	0	3	0	0	0	0	0	0	0	0	0	0	0	0	0	1	0	3	0	0
Q91YR1	Twinfilin-1	Twf1	40.079	0	350	0	0	1	0	0	0	8	0	0	0	0	1	1	1	1	2	2	3	4	8	0	0	0	0	1	3	0	0	1	0	0	0	8	0	0	0	0	1	1	1	1	2	2	3
P63085	Mitogen-activated protein kinase 1	Mapk1	41.275	0	358	0	0	0	0	0	0	1	0	0	0	0	0	0	1	0	0	0	0	0	2	0	0	1	1	0	0	0	0	0	0	0	0	1	0	0	0	0	0	0	1	0	0	0	0
Q8BGQ7	Alanine--tRNA ligase, cytoplasmic	Aars	106.91	0	968	0	0	0	1	0	0	1	0	0	0	0	0	0	1	0	2	2	0	0	3	1	0	0	0	0	0	0	0	0	1	0	0	1	0	0	0	0	0	0	1	0	2	2	0
O35375	Neuropilin-2	Nrp2	104.63	0	931	0	2	5	10	1	1	6	3	8	5	4	2	2	2	2	5	5	1	2	5	2	2	5	3	2	2	0	2	5	10	1	1	6	3	8	5	4	2	2	2	2	5	5	1
Q924T7	E3 ubiquitin-protein ligase RNF31	Rnf31	119.31	0	1066	0	0	0	0	0	0	0	0	0	0	0	0	0	2	4	2	1	0	0	0	0	0	2	0	0	0	0	0	0	0	0	0	0	0	0	0	0	0	0	2	4	2	1	0
P55258	Ras-related protein Rab-8A	Rab8a	23.668	0	207	0	0	0	1	0	0	0	1	0	0	0	0	0	1	0	0	1	0	0	0	1	0	0	0	0	0	0	0	0	1	0	0	0	1	0	0	0	0	0	1	0	0	1	0
Q9Z1X4	Interleukin enhancer-binding factor 3	Ilf3	96.02	0	898	0	0	0	1	0	0	0	1	0	0	0	0	0	1	0	0	0	1	0	0	0	0	0	0	0	0	0	0	0	1	0	0	0	1	0	0	0	0	0	1	0	0	0	1
P16382	Interleukin-4 receptor subunit alpha;Soluble interleukin-4 receptor subunit alpha	Il4r	87.626	0	810	0	0	2	2	2	0	0	1	1	3	1	2	1	1	1	1	0	1	1	0	0	1	0	0	2	1	0	0	2	2	2	0	0	1	1	3	1	2	1	1	1	1	0	1
Q9D8W5	26S proteasome non-ATPase regulatory subunit 12	Psmd12	52.895	0	456	0	0	0	1	0	0	1	0	0	0	0	0	0	1	0	3	2	0	0	2	1	0	1	1	5	2	0	0	0	1	0	0	1	0	0	0	0	0	0	1	0	3	2	0
Q62351	Transferrin receptor protein 1	Tfrc	85.73	0	763	0	2	5	12	1	2	5	0	5	2	1	10	12	3	6	5	7	4	5	4	1	2	5	1	3	9	0	2	5	12	1	2	5	0	5	2	1	10	12	3	6	5	7	4
P11103	Poly [ADP-ribose] polymerase 1	Parp1	113.1	0	1013	0	0	7	7	0	0	12	4	1	0	0	0	2	2	4	6	3	8	0	13	1	1	2	0	0	6	0	0	7	7	0	0	12	4	1	0	0	0	2	2	4	6	3	8
Q91XY4	Protocadherin gamma-A4	Pcdhga4	100.36	0	930	0	0	1	1	0	1	1	0	0	0	0	0	0	1	1	1	0	2	1	1	0	0	0	0	0	0	0	0	1	1	0	1	1	0	0	0	0	0	0	1	1	1	0	2
Q3UPF5	Zinc finger CCCH-type antiviral protein 1	Zc3hav1	106.69	0	946	0	0	0	0	0	0	1	0	0	0	0	0	0	2	0	0	0	0	0	1	0	0	0	0	0	0	0	0	0	0	0	0	1	0	0	0	0	0	0	2	0	0	0	0
A2ARI4	Leucine-rich repeat-containing G-protein coupled receptor 4	Lgr4	104.15	0	951	0	0	0	0	1	1	0	0	2	1	2	0	0	1	0	0	0	2	0	0	0	0	1	1	0	1	0	0	0	0	1	1	0	0	2	1	2	0	0	1	0	0	0	2
Q8VDM6	Heterogeneous nuclear ribonucleoprotein U-like protein 1	Hnrnpul1	96.001	0	859	0	0	0	0	0	0	7	0	0	0	0	0	0	1	0	0	1	0	0	7	0	0	0	0	1	0	0	0	0	0	0	0	7	0	0	0	0	0	0	1	0	0	1	0
Q9R045	Angiopoietin-related protein 2	Angptl2	57.105	0	493	0	0	0	0	0	0	4	0	0	0	0	0	0	1	0	1	0	1	3	1	1	1	2	2	0	0	0	0	0	0	0	0	4	0	0	0	0	0	0	1	0	1	0	1
Q69ZN7	Myoferlin	Myof	233.32	0	2048	0	1	5	14	2	2	11	0	5	7	2	7	3	4	3	4	4	9	4	1	2	2	9	7	3	1	0	1	5	14	2	2	11	0	5	7	2	7	3	4	3	4	4	9
Q80TF3	Protocadherin-19	Pcdh19	126.03	0	1145	0	0	4	6	0	0	0	0	1	3	0	0	1	1	0	0	0	2	0	0	0	0	1	1	0	0	0	0	4	6	0	0	0	0	1	3	0	0	1	1	0	0	0	2
Q9D0B6	Protein PBDC1	Pbdc1	22.223	0	198	0	0	2	2	0	0	0	2	0	1	0	0	0	1	0	1	0	1	0	0	2	2	0	0	0	0	0	0	2	2	0	0	0	2	0	1	0	0	0	1	0	1	0	1
Q8JZU2	Tricarboxylate transport protein, mitochondrial	Slc25a1	33.931	0	311	0	1	1	2	0	1	2	2	3	2	2	2	3	1	1	3	3	3	2	2	5	4	2	3	5	3	0	1	1	2	0	1	2	2	3	2	2	2	3	1	1	3	3	3
Q9JKF7	39S ribosomal protein L39, mitochondrial	Mrpl39	38.549	0	336	0	0	0	1	0	0	0	1	0	0	0	0	0	1	0	0	0	0	0	0	0	0	0	0	0	0	0	0	0	1	0	0	0	1	0	0	0	0	0	1	0	0	0	0
P80315	T-complex protein 1 subunit delta	Cct4	58.066	0	539	0	1	0	0	1	0	2	3	1	2	0	1	0	1	3	3	2	2	2	1	7	2	1	1	0	0	0	1	0	0	1	0	2	3	1	2	0	1	0	1	3	3	2	2
Q3TXS7	26S proteasome non-ATPase regulatory subunit 1	Psmd1	105.73	0	953	0	0	0	0	0	0	1	0	1	0	0	0	0	1	0	1	2	0	0	5	1	1	2	0	15	2	0	0	0	0	0	0	1	0	1	0	0	0	0	1	0	1	2	0
Q61753	D-3-phosphoglycerate dehydrogenase	Phgdh	56.585	0	533	0	0	1	2	0	0	0	2	0	0	0	0	0	1	1	2	5	1	0	0	3	1	0	0	0	0	0	0	1	2	0	0	0	2	0	0	0	0	0	1	1	2	5	1
Q3U1J4	DNA damage-binding protein 1	Ddb1	126.85	0	1140	0	2	1	1	0	1	1	0	0	2	1	1	0	1	1	3	2	1	2	0	2	2	0	1	0	1	0	2	1	1	0	1	1	0	0	2	1	1	0	1	1	3	2	1
Q9EPR5	VPS10 domain-containing receptor SorCS2	Sorcs2	128.9	0	1159	0	0	1	2	0	1	0	0	1	0	0	0	0	2	1	1	1	1	0	0	1	0	0	1	1	0	0	0	1	2	0	1	0	0	1	0	0	0	0	2	1	1	1	1
Q8BUJ9	Low-density lipoprotein receptor-related protein 12	Lrp12	94.55	0	858	0	0	0	0	0	0	0	0	0	1	0	0	0	2	1	1	0	0	0	0	0	0	0	1	0	0	0	0	0	0	0	0	0	0	0	1	0	0	0	2	1	1	0	0
P62071	Ras-related protein R-Ras2	Rras2	23.399	0	204	0	0	0	1	0	0	1	0	0	2	2	0	0	1	0	0	0	0	0	0	0	0	2	0	0	0	0	0	0	1	0	0	1	0	0	2	2	0	0	1	0	0	0	0
Q64337	Sequestosome-1	Sqstm1	48.162	0	442	0	0	1	1	0	1	8	2	1	2	2	0	0	1	6	3	1	4	4	6	8	7	3	7	0	1	0	0	1	1	0	1	8	2	1	2	2	0	0	1	6	3	1	4
Q03145	Ephrin type-A receptor 2	Epha2	108.85	0	977	0	2	10	8	2	1	5	11	7	11	8	9	10	1	7	4	2	3	4	6	2	2	8	6	2	7	0	2	10	8	2	1	5	11	7	11	8	9	10	1	7	4	2	3
B0V2N1	Receptor-type tyrosine-protein phosphatase S	Ptprs	211.9	0	1907	0	1	2	10	1	2	0	0	1	4	0	9	6	1	2	0	0	0	0	0	1	0	0	1	2	1	0	1	2	10	1	2	0	0	1	4	0	9	6	1	2	0	0	0
P16092	Fibroblast growth factor receptor 1	Fgfr1	91.98	0	822	0	0	0	3	0	0	0	0	0	1	0	1	0	1	0	0	1	0	0	0	0	0	0	0	0	0	0	0	0	3	0	0	0	0	0	1	0	1	0	1	0	0	1	0
P60122	RuvB-like 1	Ruvbl1	50.213	0	456	0	0	0	2	0	0	3	2	0	1	0	0	0	1	0	0	1	0	0	2	2	0	5	3	0	0	0	0	0	2	0	0	3	2	0	1	0	0	0	1	0	0	1	0
Q9WVL3	Solute carrier family 12 member 7	Slc12a7	119.48	0	1083	1	1	1	3	1	0	0	1	2	3	1	0	1	1	0	0	0	1	0	0	1	0	5	1	0	0	1	1	1	3	1	0	0	1	2	3	1	0	1	1	0	0	0	1
Q9JLV6	Bifunctional polynucleotide phosphatase/kinase;Polynucleotide 3-phosphatase;Polynucleotide 5-hydroxyl-kinase	Pnkp	57.223	0	522	0	0	0	0	0	0	1	0	0	0	0	0	0	2	0	0	0	0	0	0	0	0	0	0	0	0	0	0	0	0	0	0	1	0	0	0	0	0	0	2	0	0	0	0
Q62523	Zyxin	Zyx	60.545	0	564	0	0	1	3	0	0	0	1	0	0	0	1	3	1	0	3	2	0	0	0	0	0	0	0	2	5	0	0	1	3	0	0	0	1	0	0	0	1	3	1	0	3	2	0
Q6ZWQ0	Nesprin-2	Syne2	782.72	0	6874	0	0	0	0	0	0	1	0	0	0	0	0	0	1	0	2	0	0	0	0	0	1	0	0	0	0	0	0	0	0	0	0	1	0	0	0	0	0	0	1	0	2	0	0
Q91VS8	FERM, RhoGEF and pleckstrin domain-containing protein 2	Farp2	121.28	0	1065	0	0	0	0	0	0	0	1	0	0	0	0	0	1	0	0	0	0	0	0	0	0	0	0	0	0	0	0	0	0	0	0	0	1	0	0	0	0	0	1	0	0	0	0
P14873	Microtubule-associated protein 1B;MAP1B heavy chain;MAP1 light chain LC1	Map1b	270.25	0	2464	0	0	2	14	0	0	1	4	0	0	0	0	0	1	0	8	7	3	2	1	0	1	2	5	0	6	0	0	2	14	0	0	1	4	0	0	0	0	0	1	0	8	7	3
O35593	26S proteasome non-ATPase regulatory subunit 14	Psmd14	34.577	0	310	0	0	0	0	0	0	1	0	0	0	0	2	1	0	0	0	1	0	0	2	3	1	1	1	4	2	0	0	0	0	0	0	1	0	0	0	0	2	1	0	0	0	1	0
Q91WS0	CDGSH iron-sulfur domain-containing protein 1	Cisd1	12.097	0	108	0	0	0	0	0	0	0	0	0	0	0	0	1	0	1	0	0	0	0	0	0	0	0	0	1	2	0	0	0	0	0	0	0	0	0	0	0	0	1	0	1	0	0	0
P26516	26S proteasome non-ATPase regulatory subunit 7	Psmd7	36.539	0	321	0	0	0	1	0	0	1	0	0	1	1	1	0	0	1	0	1	0	0	4	1	0	4	3	5	1	0	0	0	1	0	0	1	0	0	1	1	1	0	0	1	0	1	0
Q8BX10	Serine/threonine-protein phosphatase PGAM5, mitochondrial	Pgam5	31.994	0	288	0	0	0	1	0	0	0	0	0	0	0	0	0	0	0	2	1	0	0	1	0	0	0	0	2	1	0	0	0	1	0	0	0	0	0	0	0	0	0	0	0	2	1	0
Q9JKV1	Proteasomal ubiquitin receptor ADRM1	Adrm1	42.06	0	407	0	0	0	0	0	1	0	0	0	1	0	0	0	1	0	1	1	1	1	1	1	0	1	1	2	0	0	0	0	0	0	1	0	0	0	1	0	0	0	1	0	1	1	1
Q8K310	Matrin-3	Matr3	94.629	0	846	0	0	0	0	0	0	2	0	0	0	0	0	0	0	0	0	0	0	0	6	0	0	0	0	0	0	0	0	0	0	0	0	2	0	0	0	0	0	0	0	0	0	0	0
Q91V04	Translocating chain-associated membrane protein 1	Tram1	43.039	0	374	0	0	0	0	0	0	1	0	0	0	0	0	0	0	0	0	0	0	0	2	0	0	0	0	0	0	0	0	0	0	0	0	1	0	0	0	0	0	0	0	0	0	0	0
Q9WUK4	Replication factor C subunit 2	Rfc2	38.724	0	349	0	0	0	0	0	0	1	0	0	0	0	0	0	0	0	0	0	0	0	2	0	0	0	0	0	0	0	0	0	0	0	0	1	0	0	0	0	0	0	0	0	0	0	0
Q01320;Q64511	DNA topoisomerase 2-alpha;DNA topoisomerase 2-beta	Top2a;Top2b	172.79	0	1528	0	0	0	0	0	0	1	0	0	0	0	0	0	0	0	0	0	0	0	2	0	0	0	0	0	0	0	0	0	0	0	0	1	0	0	0	0	0	0	0	0	0	0	0
Q3UVG3	Protein FAM91A1	Fam91a1	93.462	0	837	0	0	0	0	0	0	1	0	0	0	0	0	0	0	0	0	0	0	0	2	0	0	0	0	0	0	0	0	0	0	0	0	1	0	0	0	0	0	0	0	0	0	0	0
Q99ME2	WD repeat-containing protein 6	Wdr6	121.9	0	1125	0	0	0	0	0	0	1	0	0	0	0	0	0	0	0	0	0	0	0	2	0	0	0	0	0	0	0	0	0	0	0	0	1	0	0	0	0	0	0	0	0	0	0	0
Q60994	Adiponectin	Adipoq	26.809	0	247	0	0	0	2	0	0	0	0	0	0	0	0	0	0	0	0	3	0	0	0	0	0	0	0	0	0	0	0	0	2	0	0	0	0	0	0	0	0	0	0	0	0	3	0
E9Q414	Apolipoprotein B-100;Apolipoprotein B-48	Apob	509.43	0	4505	0	0	0	2	0	0	0	0	0	0	0	0	0	0	0	0	3	0	0	0	0	0	0	0	0	0	0	0	0	1	0	0	0	0	0	0	0	0	0	0	0	0	3	0
Q99K85	Phosphoserine aminotransferase	Psat1	40.472	0	370	0	0	0	0	0	0	0	1	0	0	0	0	0	0	0	0	0	0	0	1	2	0	0	0	0	0	0	0	0	0	0	0	0	1	0	0	0	0	0	0	0	0	0	0
P55065	Phospholipid transfer protein	Pltp	54.452	0	493	0	0	0	0	0	0	0	0	0	0	0	0	0	0	0	0	0	0	0	0	2	0	0	0	0	0	0	0	0	0	0	0	0	0	0	0	0	0	0	0	0	0	0	0
P16460	Argininosuccinate synthase	Ass1	46.584	0	412	0	0	0	0	0	0	0	0	1	0	0	0	0	0	0	0	0	0	0	0	1	0	0	0	0	0	0	0	0	0	0	0	0	0	1	0	0	0	0	0	0	0	0	0
P11352	Glutathione peroxidase 1	Gpx1	22.329	0	201	0	0	0	0	0	0	0	1	0	0	0	0	0	0	0	0	0	0	1	0	1	0	0	0	0	0	0	0	0	0	0	0	0	1	0	0	0	0	0	0	0	0	0	0
P40224	Stromal cell-derived factor 1	Cxcl12	10.561	0	93	0	0	0	0	0	0	1	0	0	1	1	0	0	0	0	0	1	0	1	2	2	0	0	0	0	0	0	0	0	0	0	0	1	0	0	1	1	0	0	0	0	0	1	0
Q9CPW3	39S ribosomal protein L54, mitochondrial	Mrpl54	15.422	0	135	0	0	0	0	0	0	0	0	0	0	0	0	0	0	0	0	0	0	0	2	0	0	0	0	0	0	0	0	0	0	0	0	0	0	0	0	0	0	0	0	0	0	0	0
Q8R326	Paraspeckle component 1	Pspc1	58.758	0	523	0	0	0	0	0	0	0	0	0	0	0	0	0	0	0	0	0	0	0	2	0	0	0	0	0	0	0	0	0	0	0	0	0	0	0	0	0	0	0	0	0	0	0	0
Q9CQJ2	PIH1 domain-containing protein 1	Pih1d1	32.208	0	290	0	0	0	0	0	0	1	0	0	0	0	0	0	0	0	0	0	0	0	1	0	0	0	0	0	0	0	0	0	0	0	0	1	0	0	0	0	0	0	0	0	0	0	0
Q9Z130	Heterogeneous nuclear ribonucleoprotein D-like	Hnrnpdl	33.558	0	301	0	0	0	0	0	0	0	1	0	0	0	1	0	1	0	0	0	0	0	2	0	0	0	0	1	0	0	0	0	0	0	0	0	0	0	0	0	1	0	1	0	0	0	0
Q6ZQL4	WD repeat-containing protein 43	Wdr43	75.38	0	677	0	0	0	0	0	0	0	0	0	0	0	0	0	0	0	0	0	0	0	2	0	0	0	0	0	0	0	0	0	0	0	0	0	0	0	0	0	0	0	0	0	0	0	0
Q61081	Hsp90 co-chaperone Cdc37;Hsp90 co-chaperone Cdc37, N-terminally processed	Cdc37	44.593	0	379	0	0	0	0	0	0	0	0	0	0	0	0	0	0	0	0	1	0	0	1	0	0	0	0	0	0	0	0	0	0	0	0	0	0	0	0	0	0	0	0	0	0	1	0
Q60854	Serpin B6	Serpinb6	42.598	0	378	0	0	0	0	0	0	0	0	0	1	0	0	0	0	0	0	0	0	0	1	0	0	0	0	0	0	0	0	0	0	0	0	0	0	0	1	0	0	0	0	0	0	0	0
Q8VHK9	ATP-dependent RNA helicase DHX36	Dhx36	113.88	0	1001	0	0	0	0	0	0	0	0	0	0	0	0	0	0	0	0	0	0	0	2	0	0	0	0	0	0	0	0	0	0	0	0	0	0	0	0	0	0	0	0	0	0	0	0
Q641P0	Actin-related protein 3B	Actr3b	47.579	0	418	1	0	0	0	2	1	5	1	2	2	2	0	1	1	1	1	0	3	2	4	1	1	2	2	0	1	0	0	0	0	0	0	1	0	0	0	0	0	0	0	0	0	0	0
Q8C854	Myelin expression factor 2	Myef2	63.294	0	591	0	0	0	0	0	0	0	0	0	0	0	0	0	0	0	0	0	0	0	1	0	0	0	0	0	0	0	0	0	0	0	0	0	0	0	0	0	0	0	0	0	0	0	0
Q9DCU6	39S ribosomal protein L4, mitochondrial	Mrpl4	33.073	0	294	0	0	0	0	0	0	0	0	0	0	0	0	0	0	0	0	0	0	0	1	0	0	0	0	0	0	0	0	0	0	0	0	0	0	0	0	0	0	0	0	0	0	0	0
A2BIM8;P02762;P04938	Major urinary protein 6;Major urinary proteins 11 and 8	Mup9;Mup6;Mup8	20.762	0	181	0	0	0	0	6	8	5	0	2	0	0	6	9	0	0	0	0	7	7	6	0	1	0	1	6	7	0	0	0	0	0	1	1	0	0	0	0	0	2	0	0	0	0	1
E2JF22	Piezo-type mechanosensitive ion channel component 1	Piezo1	292	0	2547	1	0	0	0	0	0	0	0	1	0	0	0	0	0	0	0	0	1	1	0	0	1	0	1	0	1	1	0	0	0	0	0	0	0	1	0	0	0	0	0	0	0	0	1
E9PV24	Fibrinogen alpha chain;Fibrinopeptide A;Fibrinogen alpha chain	Fga	87.428	0	789	0	0	0	0	0	0	0	0	0	1	1	0	0	0	0	0	0	0	0	0	0	0	0	0	0	0	0	0	0	0	0	0	0	0	0	1	1	0	0	0	0	0	0	0
O08529	Calpain-2 catalytic subunit	Capn2	79.871	0	700	0	0	0	0	0	0	0	0	0	0	0	0	0	0	0	0	0	0	0	0	2	0	0	0	0	0	0	0	0	0	0	0	0	0	0	0	0	0	0	0	0	0	0	0
O55183	Stanniocalcin-1	Stc1	27.48	0	247	0	1	1	0	0	0	0	0	0	0	0	0	0	1	0	1	0	1	1	0	0	0	0	0	0	0	0	1	1	0	0	0	0	0	0	0	0	0	0	1	0	1	0	1
O70370	Cathepsin S	Ctss	38.474	0	340	0	0	0	0	0	0	0	1	0	0	0	0	0	0	0	0	1	0	0	0	1	0	0	0	0	0	0	0	0	0	0	0	0	1	0	0	0	0	0	0	0	0	1	0
O70458	Oncostatin-M-specific receptor subunit beta	Osmr	110.23	0	971	0	0	1	0	0	0	0	0	0	0	0	0	0	0	1	0	0	0	0	0	0	0	1	0	0	0	0	0	1	0	0	0	0	0	0	0	0	0	0	0	1	0	0	0
O70558;O70562;O70555;O70554	Small proline-rich protein 2G;Small proline-rich protein 2K;Small proline-rich protein 2D;Small proline-rich protein 2B	Sprr2g;Sprr2k;Sprr2d;Sprr2b	8.2959	0	76	1	1	1	0	0	0	0	1	1	0	1	1	1	0	1	0	0	0	1	0	1	1	0	1	0	1	1	1	1	0	0	0	0	1	1	0	1	1	1	0	1	0	0	0
O88593	Peptidoglycan recognition protein 1	Pglyrp1	20.489	0	182	0	0	0	0	0	0	0	0	0	1	1	0	0	0	0	0	0	0	0	0	0	0	0	0	0	0	0	0	0	0	0	0	0	0	0	1	1	0	0	0	0	0	0	0
O89094	Caspase-14;Caspase-14 subunit p17, mature form;Caspase-14 subunit p10, mature form;Caspase-14 subunit p20, intermediate form;Caspase-14 subunit p8, intermediate form	Casp14	29.458	0	257	0	1	0	1	0	1	0	0	0	1	0	0	0	0	1	0	0	0	1	0	0	0	1	1	0	1	0	1	0	1	0	1	0	0	0	1	0	0	0	0	1	0	0	0
P06909	Complement factor H	Cfh	139.14	0	1234	0	0	0	0	0	0	0	0	0	1	1	0	0	0	0	0	0	0	0	0	0	0	0	0	0	0	0	0	0	0	0	0	0	0	0	1	1	0	0	0	0	0	0	0
P10605	Cathepsin B;Cathepsin B light chain;Cathepsin B heavy chain	Ctsb	37.279	0	339	0	0	0	0	0	0	0	1	0	0	0	0	0	0	0	0	1	0	0	0	2	0	0	0	0	0	0	0	0	0	0	0	0	1	0	0	0	0	0	0	0	0	1	0
P13707	Glycerol-3-phosphate dehydrogenase [NAD(+)], cytoplasmic	Gpd1	37.572	0	349	0	0	0	0	0	0	0	0	0	2	1	0	0	0	0	0	0	0	0	0	0	0	0	0	0	0	0	0	0	0	0	0	0	0	0	2	1	0	0	0	0	0	0	0
P19221	Prothrombin;Activation peptide fragment 1;Activation peptide fragment 2;Thrombin light chain;Thrombin heavy chain	F2	70.268	0	618	0	1	3	4	1	1	0	0	1	1	0	0	0	0	1	2	3	1	2	0	1	1	1	1	0	0	0	0	0	1	0	0	0	0	1	0	0	0	0	0	0	0	1	0
P28798	Granulins;Acrogranin;Granulin-1;Granulin-2;Granulin-3;Granulin-4;Granulin-5;Granulin-6;Granulin-7	Grn	63.458	0	589	0	1	2	0	1	1	1	6	6	5	6	3	3	0	1	0	0	1	2	2	6	2	5	3	4	6	0	1	2	0	1	1	1	6	6	5	6	3	3	0	1	0	0	1
P29387	Guanine nucleotide-binding protein subunit beta-4	Gnb4	37.379	0	340	0	0	0	1	0	0	1	1	0	3	1	0	0	0	0	1	0	1	1	1	2	0	1	1	0	0	0	0	0	0	0	0	0	1	0	0	0	0	0	0	0	0	0	0
P29621;Q91WP6;Q5I2A0;Q80X76	Serine protease inhibitor A3C;Serine protease inhibitor A3N;Serine protease inhibitor A3G;Serine protease inhibitor A3F	Serpina3c;Serpina3n;Serpina3g;Serpina3f	46.765	0	417	0	0	0	1	0	0	0	0	0	0	0	0	0	0	0	0	1	0	0	0	0	0	0	0	0	0	0	0	0	1	0	0	0	0	0	0	0	0	0	0	0	0	1	0
P40240	CD9 antigen	Cd9	25.258	0	226	0	0	0	0	0	0	2	0	0	0	0	0	0	0	0	0	0	0	0	1	0	0	0	0	0	0	0	0	0	0	0	0	2	0	0	0	0	0	0	0	0	0	0	0
P53996	Cellular nucleic acid-binding protein	Cnbp	19.592	0	178	0	0	0	0	0	0	1	3	2	2	1	0	2	0	0	0	0	0	0	1	1	1	3	1	0	3	0	0	0	0	0	0	1	3	2	2	1	0	2	0	0	0	0	0
P63260	Actin, cytoplasmic 2;Actin, cytoplasmic 2, N-terminally processed	Actg1	41.792	0	375	23	19	22	20	16	17	31	24	23	22	17	20	20	25	21	28	18	20	24	26	23	19	22	25	20	25	1	1	1	1	2	2	3	1	1	1	1	1	1	1	2	2	1	2
P63268	Actin, gamma-enteric smooth muscle	Actg2	41.876	0	376	17	17	17	15	10	13	23	17	18	17	14	17	17	20	18	22	13	18	19	20	19	16	16	19	16	19	0	1	0	0	0	0	0	0	0	0	0	0	0	0	1	0	0	1
P68373;Q9JJZ2	Tubulin alpha-1C chain;Tubulin alpha-8 chain	Tuba1c;Tuba8	49.909	0	449	10	13	11	11	7	8	9	14	13	14	13	10	10	10	14	13	10	13	13	10	16	14	16	14	13	15	1	1	0	0	0	0	0	0	0	0	0	0	0	0	1	0	1	0
P84096	Rho-related GTP-binding protein RhoG	Rhog	21.308	0	191	0	0	0	0	0	0	0	1	0	1	0	1	0	0	0	0	0	0	0	0	0	0	0	0	1	0	0	0	0	0	0	0	0	0	0	1	0	0	0	0	0	0	0	0
P99028	Cytochrome b-c1 complex subunit 6, mitochondrial	Uqcrh	10.435	0	89	0	0	3	1	1	1	0	3	0	2	1	3	3	1	0	2	0	1	2	0	3	2	2	2	3	3	0	0	3	1	1	1	0	3	0	2	1	3	3	1	0	2	0	1
Q00558	Factor VIII intron 22 protein	F8a1	40.489	0	380	0	0	0	0	1	1	0	0	0	0	0	0	0	0	0	0	1	1	1	0	0	0	0	0	0	0	0	0	0	0	1	1	0	0	0	0	0	0	0	0	0	0	1	1
Q0KK59	Protein unc-79 homolog	Unc79	290.74	0	2596	0	0	0	0	0	0	1	0	0	0	0	0	0	0	1	0	0	0	0	1	0	0	0	0	0	0	0	0	0	0	0	0	1	0	0	0	0	0	0	0	1	0	0	0
Q0P5V9	Solute carrier family 45 member 4	Slc45a4	85.764	0	785	0	0	0	1	0	0	0	0	0	0	0	0	0	0	0	0	0	0	0	0	0	0	0	0	0	0	0	0	0	1	0	0	0	0	0	0	0	0	0	0	0	0	0	0
Q60662	A-kinase anchor protein 4	Akap4	93.795	0	849	0	1	0	0	0	0	0	0	0	0	0	0	0	0	0	0	0	0	0	0	0	0	0	0	0	0	0	1	0	0	0	0	0	0	0	0	0	0	0	0	0	0	0	0
Q61037	Tuberin	Tsc2	202.07	0	1814	0	0	0	0	0	0	0	0	0	0	0	0	0	0	0	0	0	0	0	0	1	0	0	0	0	0	0	0	0	0	0	0	0	0	0	0	0	0	0	0	0	0	0	0
Q78XF5	Oligosaccharyltransferase complex subunit OSTC	Ostc	16.815	0	149	1	0	0	1	0	1	1	1	0	1	1	1	1	1	1	1	1	1	1	1	1	1	1	0	1	1	1	0	0	1	0	1	1	1	0	1	1	1	1	1	1	1	1	1
Q80UU9	Membrane-associated progesterone receptor component 2	Pgrmc2	23.334	0	217	0	0	0	0	0	0	0	1	0	0	0	0	0	0	1	0	0	0	0	0	0	0	0	0	0	0	0	0	0	0	0	0	0	1	0	0	0	0	0	0	1	0	0	0
Q8C0E3	Tripartite motif-containing protein 47	Trim47	69.912	0	641	0	0	0	0	0	0	2	0	0	0	0	0	0	0	0	0	0	0	0	0	0	0	1	0	0	0	0	0	0	0	0	0	2	0	0	0	0	0	0	0	0	0	0	0
Q8CC35	Synaptopodin	Synpo	99.55	0	929	0	0	0	0	0	0	1	0	0	0	0	0	0	0	0	0	0	0	0	0	0	0	0	0	0	0	0	0	0	0	0	0	1	0	0	0	0	0	0	0	0	0	0	0
Q8CDN9	Leucine-rich repeat-containing protein 9	Lrrc9	167.3	0	1456	0	0	0	0	0	0	0	0	0	0	0	0	1	0	0	0	0	1	0	0	0	0	0	0	0	0	0	0	0	0	0	0	0	0	0	0	0	0	1	0	0	0	0	1
Q8CG48	Structural maintenance of chromosomes protein 2	Smc2	134.24	0	1191	0	0	0	0	0	0	1	0	0	0	0	0	0	0	0	0	0	0	0	0	0	0	0	0	0	0	0	0	0	0	0	0	1	0	0	0	0	0	0	0	0	0	0	0
Q8CGC6	RNA-binding protein 28	Rbm28	84.213	0	750	0	0	0	0	0	0	0	0	0	0	0	1	1	0	0	0	0	0	0	0	0	0	0	0	0	0	0	0	0	0	0	0	0	0	0	0	0	1	1	0	0	0	0	0
Q8CGU1	Calcium-binding and coiled-coil domain-containing protein 1	Calcoco1	77.279	0	691	1	0	0	0	0	0	0	0	0	0	0	0	0	0	0	0	0	0	0	0	0	0	0	0	0	0	1	0	0	0	0	0	0	0	0	0	0	0	0	0	0	0	0	0
Q8JZK9	Hydroxymethylglutaryl-CoA synthase, cytoplasmic	Hmgcs1	57.568	0	520	0	0	0	0	0	0	0	0	1	0	0	0	0	0	1	1	0	0	0	0	0	0	0	0	0	0	0	0	0	0	0	0	0	0	1	0	0	0	0	0	1	1	0	0
Q8VCH6	Delta(24)-sterol reductase	Dhcr24	60.112	0	516	0	0	0	1	0	0	0	0	0	0	0	0	0	0	0	0	0	0	0	0	1	0	0	0	0	0	0	0	0	1	0	0	0	0	0	0	0	0	0	0	0	0	0	0
Q922Q4	Pyrroline-5-carboxylate reductase 2	Pycr2	33.659	0	320	0	0	0	0	0	0	1	0	0	0	0	0	0	0	0	0	0	0	0	0	0	0	0	0	0	0	0	0	0	0	0	0	1	0	0	0	0	0	0	0	0	0	0	0
Q9CQQ4	Gem-associated protein 2	Gemin2	30.44	0	269	0	0	0	0	0	0	1	0	0	0	0	0	0	0	0	0	0	0	0	1	0	0	0	0	0	0	0	0	0	0	0	0	1	0	0	0	0	0	0	0	0	0	0	0
Q9CXF4	TBC1 domain family member 15	Tbc1d15	76.526	0	671	0	0	0	0	0	0	0	0	0	0	0	0	0	0	0	1	0	0	0	0	0	0	0	0	0	0	0	0	0	0	0	0	0	0	0	0	0	0	0	0	0	1	0	0
Q9EST5	Acidic leucine-rich nuclear phosphoprotein 32 family member B	Anp32b	31.078	0	272	0	0	0	0	0	1	0	3	0	0	0	0	0	0	0	0	0	0	0	0	1	0	0	0	0	0	0	0	0	0	0	0	0	1	0	0	0	0	0	0	0	0	0	0
Q9QUH0	Glutaredoxin-1	Glrx	11.871	0	107	0	0	0	1	0	1	1	0	0	1	1	0	0	0	1	0	0	0	0	0	0	0	0	0	0	0	0	0	0	1	0	1	1	0	0	1	1	0	0	0	1	0	0	0
Q9QWF0	Chromatin assembly factor 1 subunit A	Chaf1a	101.93	0	911	0	0	0	0	0	0	0	0	0	0	0	0	0	0	0	0	0	0	0	1	0	0	0	0	0	0	0	0	0	0	0	0	0	0	0	0	0	0	0	0	0	0	0	0
Q9QZB7	Actin-related protein 10	Actr10	46.207	0	417	0	0	0	0	0	0	2	0	0	0	0	0	0	0	0	0	0	0	0	1	0	0	0	0	0	0	0	0	0	0	0	0	2	0	0	0	0	0	0	0	0	0	0	0
Q9QZC7	Pleckstrin homology domain-containing family B member 2	Plekhb2	24.573	0	221	0	0	0	0	0	0	2	0	0	0	0	0	0	0	0	0	0	0	0	2	0	0	0	0	0	0	0	0	0	0	0	0	2	0	0	0	0	0	0	0	0	0	0	0
Q9WUQ2	Prolactin regulatory element-binding protein	Preb	45.437	0	417	0	0	0	0	0	0	1	0	0	0	0	0	0	0	0	0	0	0	0	1	0	0	0	0	0	0	0	0	0	0	0	0	1	0	0	0	0	0	0	0	0	0	0	0
Q9Z1J3	Cysteine desulfurase, mitochondrial	Nfs1	50.569	0	459	0	1	0	1	0	0	0	0	0	0	0	0	0	0	1	0	1	0	0	0	0	0	0	0	0	0	0	1	0	1	0	0	0	0	0	0	0	0	0	0	1	0	1	0
Q01279	Epidermal growth factor receptor	Egfr	134.85	0	1210	0	0	0	0	0	0	0	0	0	0	0	0	0	0	2	0	0	0	0	0	0	0	0	0	0	0	0	0	0	0	0	0	0	0	0	0	0	0	0	0	2	0	0	0
P10630	Eukaryotic initiation factor 4A-II;Eukaryotic initiation factor 4A-II, N-terminally processed	Eif4a2	46.402	0	407	4	3	2	4	1	0	1	3	0	2	2	1	0	1	4	5	3	3	1	2	5	2	4	3	1	1	0	0	0	0	0	0	0	0	0	0	0	0	0	0	1	0	0	0
Q9D6F9	Tubulin beta-4A chain	Tubb4a	49.585	0	444	11	10	14	16	9	11	11	15	15	14	14	14	12	9	15	16	13	16	11	11	16	15	15	12	16	14	0	0	0	0	0	0	0	0	0	0	0	0	0	0	2	0	0	0
Q60870	Receptor expression-enhancing protein 5	Reep5	21.05	0	185	0	0	0	0	0	0	0	0	0	0	0	0	0	0	0	1	0	0	0	0	0	0	0	0	0	0	0	0	0	0	0	0	0	0	0	0	0	0	0	0	0	1	0	0
Q9R0Q7	Prostaglandin E synthase 3	Ptges3	18.721	0	160	0	0	0	0	0	0	0	0	0	1	1	0	0	0	0	1	0	0	0	1	0	0	0	0	0	0	0	0	0	0	0	0	0	0	0	1	1	0	0	0	0	1	0	0
Q9D7G0	Ribose-phosphate pyrophosphokinase 1	Prps1	34.834	0	318	0	0	0	2	0	0	2	0	0	1	0	0	0	0	1	1	1	0	0	1	0	0	1	0	0	1	0	0	0	0	0	0	0	0	0	0	0	0	0	0	1	1	0	0
Q9R060	Cytosolic Fe-S cluster assembly factor NUBP1	Nubp1	34.085	0	320	0	0	0	0	0	0	0	0	0	0	0	0	0	0	0	1	0	0	0	0	0	1	0	1	0	0	0	0	0	0	0	0	0	0	0	0	0	0	0	0	0	1	0	0
Q64737	Trifunctional purine biosynthetic protein adenosine-3;Phosphoribosylamine--glycine ligase;Phosphoribosylformylglycinamidine cyclo-ligase;Phosphoribosylglycinamide formyltransferase	Gart	107.5	0	1010	0	0	0	0	0	0	0	0	0	0	0	0	0	0	0	1	0	0	0	0	0	0	0	0	0	0	0	0	0	0	0	0	0	0	0	0	0	0	0	0	0	1	0	0
P18181	CD48 antigen	Cd48	27.383	0	240	0	0	0	0	0	0	0	0	0	0	0	0	0	0	0	1	0	0	0	0	1	0	0	0	0	0	0	0	0	0	0	0	0	0	0	0	0	0	0	0	0	1	0	0
Q8BKC5	Importin-5	Ipo5	123.59	0	1097	0	0	0	0	0	0	0	0	0	0	0	0	0	0	0	2	1	0	0	0	1	0	0	0	0	0	0	0	0	0	0	0	0	0	0	0	0	0	0	0	0	2	1	0
Q61024	Asparagine synthetase [glutamine-hydrolyzing]	Asns	64.282	0	561	0	0	0	0	0	0	0	0	0	0	0	0	0	0	0	0	1	0	0	4	0	0	0	0	0	0	0	0	0	0	0	0	0	0	0	0	0	0	0	0	0	0	1	0
Q8R180	ERO1-like protein alpha	Ero1l	54.084	0	464	0	0	1	0	0	0	0	0	0	0	0	0	0	0	0	0	1	0	0	0	0	0	0	0	0	0	0	0	1	0	0	0	0	0	0	0	0	0	0	0	0	0	1	0
Q9CQN1	Heat shock protein 75 kDa, mitochondrial	Trap1	80.208	0	706	0	0	0	1	0	0	0	0	0	0	0	0	0	0	0	2	1	0	0	0	2	1	1	0	0	0	0	0	0	1	0	0	0	0	0	0	0	0	0	0	0	2	1	0
Q4QRL3	Coiled-coil domain-containing protein 88B	Ccdc88b	166.61	0	1481	0	0	0	0	0	0	0	0	0	0	0	0	0	0	0	0	1	0	0	0	0	0	0	0	0	0	0	0	0	0	0	0	0	0	0	0	0	0	0	0	0	0	1	0
Q9CXW3	Calcyclin-binding protein	Cacybp	26.51	0	229	0	0	0	0	0	0	0	0	0	0	0	0	0	0	0	0	1	0	1	1	1	0	0	0	0	0	0	0	0	0	0	0	0	0	0	0	0	0	0	0	0	0	1	0
Q921M7	Protein FAM49B	Fam49b	36.776	0	324	0	0	0	1	0	0	0	0	0	0	0	0	0	0	0	0	1	0	0	0	1	0	0	0	0	0	0	0	0	1	0	0	0	0	0	0	0	0	0	0	0	0	1	0
Q9D6U8	Protein FAM162A	Fam162a	17.725	0	155	0	0	0	0	0	0	0	0	0	0	0	0	0	0	0	0	1	0	1	0	1	0	0	0	0	0	0	0	0	0	0	0	0	0	0	0	0	0	0	0	0	0	1	0
Q8CFI0	E3 ubiquitin-protein ligase NEDD4-like	Nedd4l	115.42	0	1004	0	0	0	0	0	0	0	0	0	0	0	0	0	0	1	1	1	1	1	1	1	0	1	0	0	0	0	0	0	0	0	0	0	0	0	0	0	0	0	0	0	1	1	0
P43488	Tumor necrosis factor ligand superfamily member 4	Tnfsf4	22.254	0	198	0	0	0	0	0	0	0	0	0	0	0	0	0	0	0	0	1	0	0	0	0	0	0	0	0	0	0	0	0	0	0	0	0	0	0	0	0	0	0	0	0	0	1	0
O55237	CD70 antigen	Cd70	21.919	0	195	0	0	0	2	0	0	0	0	0	0	0	0	0	0	0	0	3	0	0	0	0	0	0	0	0	0	0	0	0	2	0	0	0	0	0	0	0	0	0	0	0	0	3	0
Q8CGC7	Bifunctional glutamate/proline--tRNA ligase;Glutamate--tRNA ligase;Proline--tRNA ligase	Eprs	170.08	0	1512	0	0	0	0	0	0	1	0	0	0	0	0	0	0	0	0	1	2	0	0	0	0	0	0	0	0	0	0	0	0	0	0	1	0	0	0	0	0	0	0	0	0	1	2
Q9QUR6	Prolyl endopeptidase	Prep	80.751	0	710	0	0	0	0	0	0	0	0	0	0	0	0	0	0	0	0	0	2	1	0	0	0	0	0	0	0	0	0	0	0	0	0	0	0	0	0	0	0	0	0	0	0	0	2
Q3THS6	S-adenosylmethionine synthase isoform type-2	Mat2a	43.688	0	395	0	0	0	0	0	0	0	0	1	0	0	0	0	0	0	2	1	1	0	0	1	0	0	0	0	0	0	0	0	0	0	0	0	0	1	0	0	0	0	0	0	2	1	1
Q04857	Collagen alpha-1(VI) chain	Col6a1	108.49	0	1025	0	0	0	0	0	0	0	0	0	0	0	0	0	0	0	1	0	0	0	0	1	1	0	0	0	1	0	0	0	0	0	0	0	0	0	0	0	0	0	0	0	1	0	0
Q61576	Peptidyl-prolyl cis-trans isomerase FKBP10	Fkbp10	64.697	0	581	0	0	0	0	0	0	0	0	1	0	0	0	0	0	0	1	0	2	1	1	0	1	0	0	0	1	0	0	0	0	0	0	0	0	1	0	0	0	0	0	0	1	0	2
P84084	ADP-ribosylation factor 5	Arf5	20.529	0	180	2	1	2	1	0	2	3	5	5	4	3	2	0	0	3	5	4	2	3	3	6	3	3	0	1	3	0	0	0	0	0	0	0	0	0	0	0	0	0	0	0	1	0	0
P18526;P18524	Ig heavy chain V region 345;Ig heavy chain V region RF		12.902	0	117	0	0	0	0	0	0	0	0	0	0	0	1	0	0	0	0	0	0	0	0	0	0	0	0	0	1	0	0	0	0	0	0	0	0	0	0	0	1	0	0	0	0	0	0
P10922	Histone H1.0;Histone H1.0, N-terminally processed	H1f0	20.861	0	194	0	0	0	0	0	0	0	0	0	0	0	0	0	0	0	0	0	0	0	1	0	0	0	0	0	1	0	0	0	0	0	0	0	0	0	0	0	0	0	0	0	0	0	0
P47856	Glutamine--fructose-6-phosphate aminotransferase [isomerizing] 1	Gfpt1	78.538	0	697	0	0	0	0	0	0	0	0	0	0	0	0	0	0	0	0	1	0	0	0	0	0	0	0	1	1	0	0	0	0	0	0	0	0	0	0	0	0	0	0	0	0	1	0
P07214	SPARC	Sparc	34.45	0	302	0	0	0	0	0	0	1	0	0	0	0	0	0	0	0	0	0	1	0	0	2	0	0	0	0	1	0	0	0	0	0	0	1	0	0	0	0	0	0	0	0	0	0	1
Q60838	Segment polarity protein dishevelled homolog DVL-2	Dvl2	78.86	0	736	0	0	0	0	0	0	0	0	0	0	0	0	0	0	0	2	0	0	0	0	1	0	0	0	0	1	0	0	0	0	0	0	0	0	0	0	0	0	0	0	0	2	0	0
P18155	Bifunctional methylenetetrahydrofolate dehydrogenase/cyclohydrolase, mitochondrial;NAD-dependent methylenetetrahydrofolate dehydrogenase;Methenyltetrahydrofolate cyclohydrolase	Mthfd2	37.863	0	350	0	0	0	0	0	0	0	0	0	0	0	0	0	0	0	0	0	0	0	0	0	0	0	0	0	1	0	0	0	0	0	0	0	0	0	0	0	0	0	0	0	0	0	0
Q3UN02	Lysocardiolipin acyltransferase 1	Lclat1	44.399	0	376	0	0	0	0	0	0	0	0	1	0	0	0	0	0	0	0	0	0	0	0	1	0	1	0	0	1	0	0	0	0	0	0	0	0	1	0	0	0	0	0	0	0	0	0
P35293	Ras-related protein Rab-18	Rab18	23.035	0	206	0	0	0	0	0	0	0	0	0	0	0	0	2	0	0	0	0	0	1	0	2	1	0	0	0	1	0	0	0	0	0	0	0	0	0	0	0	0	2	0	0	0	0	0
Q80X50	Ubiquitin-associated protein 2-like	Ubap2l	116.8	0	1107	0	0	0	0	0	0	0	0	0	0	0	0	0	0	0	0	0	0	0	0	0	0	0	0	0	3	0	0	0	0	0	0	0	0	0	0	0	0	0	0	0	0	0	0
Q6PAR0	Kelch domain-containing protein 10	Klhdc10	49.011	0	439	0	0	0	0	0	0	0	0	0	0	0	0	0	0	0	0	0	0	0	0	0	0	0	0	1	0	0	0	0	0	0	0	0	0	0	0	0	0	0	0	0	0	0	0
Q8BK72	28S ribosomal protein S27, mitochondrial	Mrps27	47.778	0	415	0	0	0	0	0	0	0	1	0	0	0	0	0	0	0	0	0	1	0	0	0	0	0	0	1	0	0	0	0	0	0	0	0	1	0	0	0	0	0	0	0	0	0	1
Q571K4	TGF-beta-activated kinase 1 and MAP3K7-binding protein 3	Tab3	79.029	0	716	0	0	0	0	0	0	0	0	0	0	0	0	0	0	0	0	1	0	0	0	2	1	0	0	1	0	0	0	0	0	0	0	0	0	0	0	0	0	0	0	0	0	1	0
P97313	DNA-dependent protein kinase catalytic subunit	Prkdc	471.47	0	4128	0	0	0	0	0	0	0	0	1	0	0	0	0	0	0	0	0	0	0	1	1	0	0	0	1	0	0	0	0	0	0	0	0	0	1	0	0	0	0	0	0	0	0	0
Q9WTK3	Glycosylphosphatidylinositol anchor attachment 1 protein	Gpaa1	67.948	0	621	0	0	0	0	0	0	0	0	0	0	0	0	0	0	0	0	0	0	0	0	0	0	0	0	1	0	0	0	0	0	0	0	0	0	0	0	0	0	0	0	0	0	0	0
Q80YX1	Tenascin	Tnc	231.8	0	2110	0	0	0	0	0	0	0	0	0	0	0	0	0	0	1	0	0	0	0	0	0	0	0	0	2	0	0	0	0	0	0	0	0	0	0	0	0	0	0	0	1	0	0	0
Q60803	TNF receptor-associated factor 3	Traf3	64.293	0	567	0	0	0	0	0	0	0	0	0	0	0	0	0	0	0	1	0	0	0	0	0	0	0	2	0	1	0	0	0	0	0	0	0	0	0	0	0	0	0	0	0	1	0	0
Q9WUB0	RanBP-type and C3HC4-type zinc finger-containing protein 1	Rbck1	57.534	0	508	0	0	0	0	0	0	0	0	0	0	0	0	0	0	3	2	0	2	0	0	2	1	0	1	0	0	0	0	0	0	0	0	0	0	0	0	0	0	0	0	3	2	0	2
P39876	Metalloproteinase inhibitor 3	Timp3	24.182	0	211	0	0	0	0	0	0	2	0	0	0	0	0	0	0	0	0	0	0	0	2	0	0	1	0	0	0	0	0	0	0	0	0	2	0	0	0	0	0	0	0	0	0	0	0
Q9CZW4	Long-chain-fatty-acid--CoA ligase 3	Acsl3	80.491	0	720	0	0	0	0	0	0	0	1	0	0	0	0	0	0	0	2	1	0	0	0	2	0	1	0	0	0	0	0	0	0	0	0	0	1	0	0	0	0	0	0	0	2	1	0
Q7TMY8	E3 ubiquitin-protein ligase HUWE1	Huwe1	482.63	0	4377	0	0	0	0	0	0	0	0	0	0	0	0	0	0	1	0	0	2	0	2	0	0	1	0	0	0	0	0	0	0	0	0	0	0	0	0	0	0	0	0	1	0	0	2
Q8BJ03	Cytochrome c oxidase assembly protein COX15 homolog	Cox15	45.852	0	413	0	0	0	0	0	0	0	0	0	1	0	0	0	0	0	0	0	0	0	1	0	0	1	0	0	0	0	0	0	0	0	0	0	0	0	1	0	0	0	0	0	0	0	0
P63024;P63044	Vesicle-associated membrane protein 3;Vesicle-associated membrane protein 2	Vamp3;Vamp2	11.48	0	103	0	0	1	0	0	0	0	0	0	0	0	0	0	0	0	0	0	0	1	1	0	0	1	0	0	0	0	0	1	0	0	0	0	0	0	0	0	0	0	0	0	0	0	0
Q62210	Baculoviral IAP repeat-containing protein 2	Birc2	69.676	0	612	0	0	0	0	0	0	0	0	0	0	0	0	0	0	0	0	0	0	0	0	0	0	2	2	0	1	0	0	0	0	0	0	0	0	0	0	0	0	0	0	0	0	0	0
Q8QZY1	Eukaryotic translation initiation factor 3 subunit L	Eif3l	66.612	0	564	0	0	0	0	0	0	1	0	0	0	0	0	0	0	0	0	0	1	0	1	0	0	1	3	0	0	0	0	0	0	0	0	1	0	0	0	0	0	0	0	0	0	0	1
Q9D880	Mitochondrial import inner membrane translocase subunit TIM50	Timm50	39.776	0	353	0	0	0	0	0	0	0	0	0	0	0	0	0	0	0	1	0	0	0	0	0	0	1	0	0	1	0	0	0	0	0	0	0	0	0	0	0	0	0	0	0	1	0	0
P62334	26S protease regulatory subunit 10B	Psmc6	44.172	0	389	0	0	0	0	0	0	0	0	0	0	0	1	0	0	0	4	1	1	0	6	1	0	2	0	7	3	0	0	0	0	0	0	0	0	0	0	0	1	0	0	0	4	1	1
Q9Z0X1	Apoptosis-inducing factor 1, mitochondrial	Aifm1	66.765	0	612	0	0	0	0	0	0	0	0	0	0	0	0	0	0	0	1	0	1	0	0	0	0	1	0	0	0	0	0	0	0	0	0	0	0	0	0	0	0	0	0	0	1	0	1
P42225	Signal transducer and activator of transcription 1	Stat1	87.196	0	749	0	0	0	0	0	0	0	0	0	0	0	0	0	0	0	0	0	0	0	0	0	1	3	0	0	0	0	0	0	0	0	0	0	0	0	0	0	0	0	0	0	0	0	0
Q9WVJ2	26S proteasome non-ATPase regulatory subunit 13	Psmd13	42.809	0	376	0	0	0	0	0	0	0	0	0	0	0	0	0	0	0	0	1	1	0	1	0	0	2	1	7	2	0	0	0	0	0	0	0	0	0	0	0	0	0	0	0	0	1	1
A2AI08	Taperin	Tprn	80.088	0	749	0	0	0	0	0	0	1	0	0	0	0	0	0	0	0	0	0	0	0	2	0	0	0	0	0	0	0	0	0	0	0	0	1	0	0	0	0	0	0	0	0	0	0	0
A2ASS6	Titin	Ttn	3906.4	0	35213	0	0	1	0	1	0	0	1	0	0	0	1	0	0	0	0	0	1	0	0	0	0	0	0	0	1	0	0	1	0	1	0	0	1	0	0	0	1	0	0	0	0	0	1
B5X0G2	Major urinary protein 17	Mup17	20.638	0	180	0	0	0	0	8	8	4	0	2	0	0	8	9	0	0	0	0	8	8	6	0	1	0	1	8	8	0	0	0	0	8	8	4	0	2	0	0	8	9	0	0	0	0	8
C0HKE9;C0HKE8;C0HKE7;C0HKE6;C0HKE5;C0HKE4;C0HKE3;C0HKE2;C0HKE1;Q8CGP6;Q8R1M2;Q64523;Q8CGP7;Q8CGP5;Q8BFU2;Q6GSS7	Histone H2A type 1-H;Histone H2A.J;Histone H2A type 2-C;Histone H2A type 1-K;Histone H2A type 1-F;Histone H2A type 3;Histone H2A type 2-A	Hist1h2ah;H2afj;Hist2h2ac;Hist1h2ak;Hist1h2af;Hist3h2a;Hist2h2aa1	14.135	0	130	1	1	3	3	2	2	3	3	2	3	2	2	2	0	2	3	3	2	3	2	3	2	3	3	2	1	0	1	1	1	1	1	1	1	1	1	1	1	1	0	1	1	1	1
E9PZJ8	Activating signal cointegrator 1 complex subunit 3	Ascc3	250.55	0	2198	0	0	0	0	0	0	2	0	0	0	0	0	0	0	0	0	0	0	0	3	0	0	0	0	0	0	0	0	0	0	0	0	2	0	0	0	0	0	0	0	0	0	0	0
E9Q555	E3 ubiquitin-protein ligase RNF213	Rnf213	584.78	0	5152	2	0	0	0	0	0	1	0	1	2	1	0	0	0	0	0	0	0	0	0	0	0	2	0	0	0	2	0	0	0	0	0	1	0	1	2	1	0	0	0	0	0	0	0
F8VQB6	Unconventional myosin-X	Myo10	237.32	0	2062	0	0	0	0	0	0	7	0	0	0	0	0	0	0	0	0	0	0	0	6	0	0	0	0	0	0	0	0	0	0	0	0	7	0	0	0	0	0	0	0	0	0	0	0
G5E829	Plasma membrane calcium-transporting ATPase 1	Atp2b1	134.75	0	1220	0	1	2	7	0	1	3	0	2	5	3	3	3	0	0	0	0	0	0	0	0	2	6	5	1	0	0	1	2	7	0	1	3	0	2	5	3	3	3	0	0	0	0	0
O08530	Sphingosine 1-phosphate receptor 1	S1pr1	42.639	0	382	0	0	0	0	0	0	0	0	1	0	0	1	0	0	0	0	0	0	0	0	0	0	0	0	1	0	0	0	0	0	0	0	0	0	1	0	0	1	0	0	0	0	0	0
O08553	Dihydropyrimidinase-related protein 2	Dpysl2	62.277	0	572	0	0	0	1	0	0	0	0	0	0	0	0	1	0	0	2	0	0	0	0	1	0	0	0	0	1	0	0	0	1	0	0	0	0	0	0	0	0	1	0	0	2	0	0
O08583	THO complex subunit 4	Alyref	26.94	0	255	0	0	0	1	0	0	7	1	0	0	0	0	0	0	1	1	1	0	1	5	0	0	0	0	1	1	0	0	0	1	0	0	7	1	0	0	0	0	0	0	1	1	1	0
O08692	Neutrophilic granule protein	Ngp	19.331	0	167	0	0	0	2	0	0	0	3	0	2	0	0	0	0	0	0	3	0	0	0	3	0	0	0	0	0	0	0	0	2	0	0	0	3	0	2	0	0	0	0	0	0	3	0
O08908	Phosphatidylinositol 3-kinase regulatory subunit beta	Pik3r2	81.265	0	722	0	0	0	2	0	1	0	0	0	0	0	2	0	0	0	0	0	0	0	0	0	0	0	0	0	0	0	0	0	2	0	0	0	0	0	0	0	1	0	0	0	0	0	0
O08917	Flotillin-1	Flot1	47.513	0	428	1	0	0	0	0	0	1	0	0	0	0	0	0	0	0	0	1	0	0	1	0	0	0	0	0	0	1	0	0	0	0	0	1	0	0	0	0	0	0	0	0	0	1	0
O35083	1-acyl-sn-glycerol-3-phosphate acyltransferase alpha	Agpat1	31.709	0	285	0	0	0	0	0	0	1	0	0	0	0	1	1	0	0	0	0	0	0	1	0	0	0	0	1	0	0	0	0	0	0	0	1	0	0	0	0	1	1	0	0	0	0	0
O35149	Zinc transporter 4	Slc30a4	47.8	0	430	0	0	1	1	0	0	0	0	1	0	0	1	1	0	0	0	1	0	0	0	0	0	0	0	1	1	0	0	1	1	0	0	0	0	1	0	0	1	1	0	0	0	1	0
O35326	Serine/arginine-rich splicing factor 5	Srsf5	30.891	0	269	0	0	0	0	0	0	2	0	0	0	0	0	0	0	1	0	1	0	0	2	0	0	0	0	0	0	0	0	0	0	0	0	2	0	0	0	0	0	0	0	1	0	1	0
O35350	Calpain-1 catalytic subunit	Capn1	82.105	0	713	0	0	1	0	0	0	0	0	0	1	2	0	0	0	1	0	0	0	0	0	0	1	0	0	0	0	0	0	1	0	0	0	0	0	0	1	2	0	0	0	1	0	0	0
O35381	Acidic leucine-rich nuclear phosphoprotein 32 family member A	Anp32a	28.537	0	247	0	0	0	3	0	1	0	4	0	0	0	0	0	0	0	0	2	0	0	0	2	0	0	0	0	0	0	0	0	3	0	1	0	4	0	0	0	0	0	0	0	0	2	0
O35405	Phospholipase D3	Pld3	54.388	0	488	0	0	0	1	0	0	0	0	1	0	0	1	0	0	0	0	0	0	0	0	2	0	2	0	0	0	0	0	0	1	0	0	0	0	1	0	0	1	0	0	0	0	0	0
O35643	AP-1 complex subunit beta-1	Ap1b1	103.93	0	943	2	0	0	0	0	0	14	0	0	0	0	0	0	2	0	1	2	0	2	17	2	1	1	2	2	2	0	0	0	0	0	0	4	0	0	0	0	0	0	0	0	0	0	0
O35646	Calpain-6	Capn6	74.542	0	641	0	0	0	8	0	1	2	1	0	1	1	0	0	0	0	0	0	0	1	1	2	0	0	0	0	0	0	0	0	8	0	1	2	1	0	1	1	0	0	0	0	0	0	0
O35704	Serine palmitoyltransferase 1	Sptlc1	52.534	0	473	0	0	0	1	0	0	0	0	0	0	0	0	0	0	0	1	0	0	0	0	0	0	0	1	1	1	0	0	0	1	0	0	0	0	0	0	0	0	0	0	0	1	0	0
O35744	Chitinase-like protein 3	Chil3	44.458	0	398	0	0	0	7	0	3	0	5	0	4	1	0	0	0	0	0	4	0	3	0	5	0	0	0	0	0	0	0	0	7	0	3	0	5	0	4	1	0	0	0	0	0	4	0
O54774	AP-3 complex subunit delta-1	Ap3d1	135.08	0	1199	0	0	0	0	0	0	5	0	0	0	0	0	0	0	0	0	0	0	0	4	0	0	0	0	0	0	0	0	0	0	0	0	5	0	0	0	0	0	0	0	0	0	0	0
O54784	Death-associated protein kinase 3	Dapk3	51.421	0	448	0	0	0	0	0	0	5	0	0	0	0	0	0	0	0	0	0	0	0	3	0	0	0	0	0	0	0	0	0	0	0	0	5	0	0	0	0	0	0	0	0	0	0	0
O54916	RalBP1-associated Eps domain-containing protein 1	Reps1	86.518	0	795	0	0	0	0	0	0	6	0	0	0	0	0	0	0	0	0	0	0	0	4	0	0	0	0	0	0	0	0	0	0	0	0	6	0	0	0	0	0	0	0	0	0	0	0
O54931	A-kinase anchor protein 2	Akap2	98.577	0	893	0	0	0	0	0	0	2	0	0	0	0	0	1	0	0	0	0	0	0	2	0	0	0	0	0	0	0	0	0	0	0	0	2	0	0	0	0	0	1	0	0	0	0	0
O54962	Barrier-to-autointegration factor;Barrier-to-autointegration factor, N-terminally processed	Banf1	10.102	0	89	0	0	0	2	0	2	3	1	0	1	1	1	0	0	0	1	1	1	2	3	2	1	1	1	0	1	0	0	0	2	0	2	3	1	0	1	1	1	0	0	0	1	1	1
O55131	Septin-7	2021-09-07	50.549	0	436	0	0	0	1	0	1	18	0	0	0	0	0	0	0	0	2	0	2	8	13	4	0	1	3	0	1	0	0	0	1	0	1	18	0	0	0	0	0	0	0	0	2	0	2
O55142	60S ribosomal protein L35a	Rpl35a	12.554	0	110	0	0	0	0	0	0	1	1	0	0	0	0	0	0	2	1	1	0	0	1	0	1	0	0	0	0	0	0	0	0	0	0	1	1	0	0	0	0	0	0	2	1	1	0
O55143	Sarcoplasmic/endoplasmic reticulum calcium ATPase 2	Atp2a2	114.86	0	1044	0	0	0	2	0	0	0	1	0	2	0	1	0	0	1	0	2	0	0	0	2	0	3	1	0	0	0	0	0	2	0	0	0	1	0	2	0	1	0	0	1	0	2	0
O70250	Phosphoglycerate mutase 2	Pgam2	28.827	0	253	2	1	1	1	1	1	1	2	1	4	4	1	1	1	1	1	2	1	1	0	2	1	1	1	1	1	0	0	0	0	0	0	0	0	0	3	3	0	0	0	0	0	0	0
O70251	Elongation factor 1-beta	Eef1b	24.693	0	225	0	0	1	2	0	1	3	1	0	0	0	0	0	0	0	0	1	1	0	3	1	0	0	0	0	0	0	0	1	2	0	1	3	1	0	0	0	0	0	0	0	0	1	1
O70310	Glycylpeptide N-tetradecanoyltransferase 1	Nmt1	56.888	0	496	0	0	0	0	0	0	6	0	0	0	0	0	0	0	0	0	0	0	0	5	0	0	0	0	0	0	0	0	0	0	0	0	6	0	0	0	0	0	0	0	0	0	0	0
O70325	Phospholipid hydroperoxide glutathione peroxidase, mitochondrial	Gpx4	22.228	0	197	0	0	0	1	1	0	1	0	0	1	0	0	0	0	1	1	1	0	0	0	0	0	1	1	0	1	0	0	0	1	1	0	1	0	0	1	0	0	0	0	1	1	1	0
O70400	PDZ and LIM domain protein 1	Pdlim1	35.774	0	327	0	0	0	1	0	0	2	1	0	0	0	0	0	0	0	0	0	0	0	0	1	0	0	0	0	0	0	0	0	1	0	0	2	1	0	0	0	0	0	0	0	0	0	0
O70433	Four and a half LIM domains protein 2	Fhl2	32.072	0	279	0	0	0	0	0	0	0	1	5	2	1	0	0	0	0	0	0	0	0	2	4	1	5	3	0	0	0	0	0	0	0	0	0	1	5	2	1	0	0	0	0	0	0	0
O70475	UDP-glucose 6-dehydrogenase	Ugdh	54.831	0	493	0	0	0	0	0	0	0	0	0	2	1	0	0	0	0	1	0	0	0	0	1	0	1	0	1	1	0	0	0	0	0	0	0	0	0	2	1	0	0	0	0	1	0	0
O70492	Sorting nexin-3	Snx3	18.757	0	162	0	0	0	2	0	0	0	0	1	0	0	0	0	0	0	0	0	0	0	0	0	0	0	0	0	0	0	0	0	2	0	0	0	0	1	0	0	0	0	0	0	0	0	0
O88207	Collagen alpha-1(V) chain	Col5a1	183.67	0	1838	0	0	0	0	0	0	11	0	0	0	0	0	0	0	0	0	0	0	0	13	0	0	0	0	0	0	0	0	0	0	0	0	11	0	0	0	0	0	0	0	0	0	0	0
O88342	WD repeat-containing protein 1	Wdr1	66.406	0	606	0	0	0	1	0	1	1	0	0	0	0	0	0	0	0	0	0	0	0	0	1	0	0	0	0	0	0	0	0	1	0	1	1	0	0	0	0	0	0	0	0	0	0	0
O88384	Vesicle transport through interaction with t-SNAREs homolog 1B	Vti1b	26.713	0	232	0	0	0	1	0	0	2	0	0	0	0	0	0	1	0	1	0	0	0	2	0	0	0	0	0	0	0	0	0	1	0	0	2	0	0	0	0	0	0	1	0	1	0	0
O88398	Advillin	Avil	92.031	0	819	0	0	0	0	0	0	7	0	0	0	0	0	0	0	0	0	0	0	0	2	0	0	4	8	0	0	0	0	0	0	0	0	7	0	0	0	0	0	0	0	0	0	0	0
O88441	Metaxin-2	Mtx2	29.758	0	263	0	0	0	0	0	0	3	0	0	0	0	0	0	0	0	0	0	0	0	2	1	0	0	0	0	0	0	0	0	0	0	0	3	0	0	0	0	0	0	0	0	0	0	0
O88685	26S protease regulatory subunit 6A	Psmc3	49.548	0	442	0	0	0	0	1	1	0	0	0	3	1	1	0	0	2	5	2	1	2	5	2	1	3	2	8	1	0	0	0	0	1	1	0	0	0	3	1	1	0	0	2	5	2	1
O88693	Ceramide glucosyltransferase	Ugcg	44.838	0	394	0	0	0	2	0	0	1	0	0	0	0	0	0	0	0	0	0	1	0	0	0	0	1	0	0	0	0	0	0	2	0	0	1	0	0	0	0	0	0	0	0	0	0	1
O88746	Target of Myb protein 1	Tom1	54.325	0	492	0	0	0	2	0	0	10	0	0	1	0	0	0	0	1	4	3	2	1	9	0	1	1	0	2	2	0	0	0	2	0	0	10	0	0	1	0	0	0	0	1	4	3	2
O88796	Ribonuclease P protein subunit p30	Rpp30	29.473	0	268	0	0	0	0	0	0	2	0	0	0	0	0	0	0	0	0	0	0	0	1	0	0	0	0	0	0	0	0	0	0	0	0	2	0	0	0	0	0	0	0	0	0	0	0
O88844	Isocitrate dehydrogenase [NADP] cytoplasmic	Idh1	46.674	0	414	0	2	0	0	0	0	0	0	0	2	1	0	0	0	1	0	0	0	0	0	0	0	0	0	0	0	0	2	0	0	0	0	0	0	0	2	1	0	0	0	1	0	0	0
O88967	ATP-dependent zinc metalloprotease YME1L1	Yme1l1	80.027	0	715	0	0	0	0	0	0	1	1	0	0	0	1	0	0	0	0	0	1	0	0	1	0	2	0	0	1	0	0	0	0	0	0	1	1	0	0	0	1	0	0	0	0	0	1
O88983	Syntaxin-8	Stx8	26.925	0	236	0	0	0	0	0	0	1	0	0	0	0	0	0	0	0	0	0	0	0	1	0	0	0	0	0	0	0	0	0	0	0	0	1	0	0	0	0	0	0	0	0	0	0	0
O89053	Coronin-1A	Coro1a	50.989	0	461	0	0	0	3	0	1	0	5	0	0	0	0	0	0	0	0	2	0	2	0	2	0	0	0	0	0	0	0	0	3	0	1	0	5	0	0	0	0	0	0	0	0	2	0
O89086	RNA-binding protein 3	Rbm3	16.604	0	153	0	0	1	3	0	0	2	1	0	1	0	0	0	0	0	1	0	0	0	2	1	0	1	0	0	2	0	0	1	3	0	0	2	1	0	1	0	0	0	0	0	1	0	0
P00405	Cytochrome c oxidase subunit 2	Mtco2	25.976	0	227	0	0	0	1	0	1	0	3	0	1	1	0	0	0	0	0	1	1	1	0	1	0	0	0	0	1	0	0	0	1	0	1	0	3	0	1	1	0	0	0	0	0	1	1
P00493	Hypoxanthine-guanine phosphoribosyltransferase	Hprt1	24.57	0	218	0	0	0	0	0	0	0	0	0	0	1	0	0	0	1	0	1	0	0	0	0	0	0	0	0	0	0	0	0	0	0	0	0	0	0	0	1	0	0	0	1	0	1	0
P00687;P00688	Alpha-amylase 1;Pancreatic alpha-amylase	Amy1;Amy2	57.643	0	511	0	4	2	3	0	0	0	0	0	3	1	0	0	0	3	0	0	1	0	1	1	1	0	1	0	0	0	2	2	2	0	0	0	0	0	2	1	0	0	0	1	0	0	1
P01027	Complement C3;Complement C3 beta chain;C3-beta-c;Complement C3 alpha chain;C3a anaphylatoxin;Acylation stimulating protein;Complement C3b alpha chain;Complement C3c alpha chain fragment 1;Complement C3dg fragment;Complement C3g fragment;Complement C3d fragment;Complement C3f fragment;Complement C3c alpha chain fragment 2	C3	186.48	0	1663	1	4	0	2	0	0	0	0	3	3	2	3	3	3	5	1	1	1	1	0	2	3	1	0	4	2	0	0	0	0	0	0	0	0	0	2	1	0	0	0	0	0	0	0
P01029	Complement C4-B;Complement C4 beta chain;Complement C4 alpha chain;C4a anaphylatoxin;Complement C4 gamma chain	C4b	192.91	0	1738	0	0	0	4	0	2	0	1	0	0	0	0	0	0	1	0	2	3	2	1	1	1	0	0	0	1	0	0	0	3	0	1	0	0	0	0	0	0	0	0	0	0	2	1
P01631	Ig kappa chain V-II region 26-10		12.273	0	113	0	0	1	1	0	1	1	0	0	1	1	0	0	0	1	1	1	1	1	1	0	1	1	1	0	0	0	0	1	1	0	1	1	0	0	1	1	0	0	0	1	1	1	1
P01786;P01790;P01789;P01794;P01793;P01792;P01791;P01788;P01787	Ig heavy chain V region MOPC 47A;Ig heavy chain V region M511;Ig heavy chain V region M603;Ig heavy chain V region HPCG14;Ig heavy chain V region HPCG13;Ig heavy chain V region HPCG8;Ig heavy chain V region HPCM6;Ig heavy chain V region H8;Ig heavy chain V regions TEPC 15/S107/HPCM1/HPCM2/HPCM3		12.374	0	117	0	1	1	0	0	0	0	0	0	0	0	1	1	0	1	0	1	0	0	0	0	0	0	1	1	1	0	1	1	0	0	0	0	0	0	0	0	1	1	0	1	0	1	0
P01831	Thy-1 membrane glycoprotein	Thy1	18.08	0	162	0	0	0	2	0	3	0	2	0	0	0	0	0	0	0	0	2	0	1	0	2	0	0	0	0	0	0	0	0	2	0	3	0	2	0	0	0	0	0	0	0	0	2	0
P01899;P14430;P14429	H-2 class I histocompatibility antigen, D-B alpha chain;H-2 class I histocompatibility antigen, Q8 alpha chain;H-2 class I histocompatibility antigen, Q7 alpha chain	H2-D1;H2-Q8;H2-Q7	40.836	0	362	0	0	0	2	0	2	1	1	1	1	0	1	0	0	0	0	1	0	1	1	1	0	0	1	0	0	0	0	0	0	0	2	0	1	0	0	0	0	0	0	0	0	1	0
P01900;P01895	H-2 class I histocompatibility antigen, D-D alpha chain;H-2 class I histocompatibility antigen, alpha chain	H2-D1	41.11	0	365	0	0	0	4	1	0	3	1	3	6	4	1	3	0	0	0	0	2	0	3	3	2	1	2	0	2	0	0	0	3	1	0	2	1	2	5	3	1	2	0	0	0	0	2
P01902	H-2 class I histocompatibility antigen, K-D alpha chain	H2-K1	41.489	0	368	0	0	2	4	0	1	3	1	8	7	4	2	2	0	0	0	1	1	0	3	3	5	3	0	0	1	0	0	2	4	0	1	3	1	8	7	4	2	2	0	0	0	1	1
P01942	Hemoglobin subunit alpha	Hba	15.085	0	142	0	0	1	1	0	2	1	4	2	5	6	1	3	2	0	2	1	2	2	1	5	3	5	1	2	2	0	0	0	1	0	2	0	4	2	4	5	0	2	0	0	1	0	1
P02088	Hemoglobin subunit beta-1	Hbb-b1	15.84	0	147	0	1	1	5	2	4	2	8	4	9	7	3	4	0	1	1	6	2	4	2	6	6	9	6	4	6	0	0	0	4	0	2	1	6	3	8	6	1	2	0	0	0	5	0
P02089	Hemoglobin subunit beta-2	Hbb-b2	15.878	0	147	0	2	1	2	2	2	1	5	4	3	2	3	2	0	1	1	3	2	2	2	4	5	5	4	3	3	0	1	0	0	0	0	0	0	1	0	0	0	0	0	0	0	0	0
P84244;P02301;P84228;P68433	Histone H3.3;Histone H3.3C;Histone H3.2;Histone H3.1	H3f3a;H3f3c;Hist1h3b;Hist1h3a	15.328	0	136	0	1	0	1	0	0	2	1	0	1	0	0	0	0	1	0	0	0	0	1	1	1	0	1	1	0	0	1	0	1	0	0	2	1	0	1	0	0	0	0	1	0	0	0
P02463	Collagen alpha-1(IV) chain;Arresten	Col4a1	160.68	0	1669	0	0	0	0	0	0	1	0	0	0	0	0	0	0	0	0	0	0	0	0	0	0	0	0	0	0	0	0	0	0	0	0	1	0	0	0	0	0	0	0	0	0	0	0
P03930	ATP synthase protein 8	Mtatp8	7.7662	0	67	0	0	0	1	0	1	0	0	0	0	0	0	0	0	0	0	1	0	1	0	1	0	0	0	0	0	0	0	0	1	0	1	0	0	0	0	0	0	0	0	0	0	1	0
P03975	IgE-binding protein	Iap	62.747	0	557	0	0	0	0	0	0	2	0	0	0	0	0	0	0	0	0	0	0	0	1	0	0	0	0	0	0	0	0	0	0	0	0	2	0	0	0	0	0	0	0	0	0	0	0
P04117	Fatty acid-binding protein, adipocyte	Fabp4	14.65	0	132	0	0	0	0	0	0	0	0	0	2	1	0	1	0	0	0	0	0	0	0	0	0	0	0	0	0	0	0	0	0	0	0	0	0	0	2	1	0	1	0	0	0	0	0
P04186	Complement factor B;Complement factor B Ba fragment;Complement factor B Bb fragment	Cfb	85.004	0	761	0	1	0	3	0	1	0	1	1	1	1	1	1	0	1	0	3	0	0	0	1	1	1	1	1	1	0	0	0	3	0	0	0	0	0	0	0	0	0	0	0	0	3	0
P04247	Myoglobin	Mb	17.069	0	154	0	0	0	0	0	0	0	4	4	5	4	0	0	0	0	0	0	0	0	0	5	3	2	3	0	0	0	0	0	0	0	0	0	4	4	5	4	0	0	0	0	0	0	0
P04370	Myelin basic protein	Mbp	27.167	0	250	0	0	0	0	0	0	0	0	0	0	0	2	2	0	0	0	0	0	0	0	0	0	0	0	2	3	0	0	0	0	0	0	0	0	0	0	0	2	2	0	0	0	0	0
P04939	Major urinary protein 3	Mup3	21.464	0	184	0	0	0	0	0	3	0	0	0	0	0	2	2	0	0	0	0	2	0	0	0	0	0	0	1	2	0	0	0	0	0	2	0	0	0	0	0	2	2	0	0	0	0	1
P05063	Fructose-bisphosphate aldolase C	Aldoc	39.394	0	363	1	3	0	1	0	0	0	0	0	1	0	0	0	0	4	0	1	0	1	0	1	0	0	0	0	0	0	1	0	0	0	0	0	0	0	0	0	0	0	0	1	0	0	0
P05214	Tubulin alpha-3 chain	Tuba3a	49.959	0	450	10	12	10	10	5	6	7	12	11	12	11	10	10	11	11	13	9	11	13	6	12	12	14	13	11	13	0	1	0	0	0	0	0	0	0	0	0	1	1	0	0	0	0	0
P06745	Glucose-6-phosphate isomerase	Gpi	62.766	0	558	0	0	0	2	0	0	0	2	0	3	2	0	0	0	0	1	0	0	0	0	1	0	0	1	0	0	0	0	0	2	0	0	0	2	0	3	2	0	0	0	0	1	0	0
P07091	Protein S100-A4	S100a4	11.721	0	101	0	0	2	2	0	0	3	2	2	2	1	1	1	0	1	1	1	0	2	3	3	2	2	2	1	1	0	0	2	2	0	0	3	2	2	2	1	1	1	0	1	1	1	0
P07309	Transthyretin	Ttr	15.776	0	147	0	0	0	0	0	0	0	0	0	1	0	0	0	0	0	0	0	0	0	0	0	0	0	0	0	0	0	0	0	0	0	0	0	0	0	1	0	0	0	0	0	0	0	0
P07310	Creatine kinase M-type	Ckm	43.044	0	381	0	0	0	0	0	0	0	0	0	8	7	0	0	0	0	0	0	0	0	0	0	0	4	4	0	0	0	0	0	0	0	0	0	0	0	8	7	0	0	0	0	0	0	0
P07724	Serum albumin	Alb	68.692	0	608	0	5	0	3	0	1	4	6	5	23	14	7	5	0	3	0	3	1	1	0	7	6	10	6	6	5	0	4	0	1	0	0	4	5	4	21	13	4	3	0	0	0	0	0
P07759;Q03734	Serine protease inhibitor A3K;Serine protease inhibitor A3M	Serpina3k;Serpina3m	46.879	0	418	0	1	0	0	0	0	0	0	0	3	2	0	0	0	0	0	0	0	0	0	0	0	1	1	0	0	0	1	0	0	0	0	0	0	0	3	2	0	0	0	0	0	0	0
P08003	Protein disulfide-isomerase A4	Pdia4	71.982	0	638	0	0	0	1	0	0	0	0	0	0	0	0	0	0	0	0	1	0	0	0	0	0	0	0	0	0	0	0	0	1	0	0	0	0	0	0	0	0	0	0	0	0	1	0
P08071	Lactotransferrin	Ltf	77.837	0	707	0	1	1	2	0	3	0	4	1	3	3	0	0	0	1	1	3	0	1	0	2	1	2	3	0	0	0	1	1	2	0	3	0	4	1	3	3	0	0	0	1	1	3	0
P08228	Superoxide dismutase [Cu-Zn]	Sod1	15.942	0	154	0	0	0	1	0	1	0	3	0	0	0	0	0	0	0	0	1	0	1	0	3	0	0	0	0	0	0	0	0	1	0	1	0	3	0	0	0	0	0	0	0	0	1	0
P08905	Lysozyme C-2	Lyz2	16.689	0	148	0	0	0	0	0	0	0	1	0	2	2	0	0	0	1	0	0	0	1	0	2	0	1	1	0	0	0	0	0	0	0	0	0	1	0	2	2	0	0	0	1	0	0	0
P09055	Integrin beta-1	Itgb1	88.231	0	798	0	0	0	0	0	0	0	1	1	0	0	0	0	0	0	0	0	0	0	1	0	0	0	0	0	0	0	0	0	0	0	0	0	1	1	0	0	0	0	0	0	0	0	0
P09528	Ferritin heavy chain;Ferritin heavy chain, N-terminally processed	Fth1	21.066	0	182	0	0	0	1	0	0	1	1	0	0	0	0	0	0	0	0	0	0	0	0	1	0	0	0	0	0	0	0	0	1	0	0	1	1	0	0	0	0	0	0	0	0	0	0
P09541	Myosin light chain 4	Myl4	21.159	0	193	0	0	0	0	0	0	3	0	0	0	0	0	0	0	0	0	0	0	1	2	0	0	0	0	0	0	0	0	0	0	0	0	2	0	0	0	0	0	0	0	0	0	0	0
P10518	Delta-aminolevulinic acid dehydratase	Alad	36.023	0	330	0	1	0	0	0	1	0	0	0	0	0	0	0	0	1	0	0	0	0	0	0	2	0	0	0	0	0	1	0	0	0	1	0	0	0	0	0	0	0	0	1	0	0	0
P10639	Thioredoxin	Txn	11.675	0	105	0	0	2	1	0	0	0	2	0	3	2	0	1	0	0	2	0	0	0	0	3	1	0	0	0	2	0	0	2	1	0	0	0	2	0	3	2	0	1	0	0	2	0	0
P10852	4F2 cell-surface antigen heavy chain	Slc3a2	58.336	0	526	0	0	0	3	0	0	2	0	0	1	1	0	0	0	1	0	0	0	0	2	0	1	0	0	0	0	0	0	0	3	0	0	2	0	0	1	1	0	0	0	1	0	0	0
P11031	Activated RNA polymerase II transcriptional coactivator p15	Sub1	14.427	0	127	0	0	0	1	0	0	0	1	0	0	0	0	0	0	0	0	1	0	0	0	1	0	0	0	0	0	0	0	0	1	0	0	0	1	0	0	0	0	0	0	0	0	1	0
P11152	Lipoprotein lipase	Lpl	53.109	0	474	0	3	0	1	0	0	0	0	0	0	0	0	0	0	0	0	1	0	1	1	0	0	0	0	0	0	0	3	0	1	0	0	0	0	0	0	0	0	0	0	0	0	1	0
P11247	Myeloperoxidase;Myeloperoxidase light chain;Myeloperoxidase heavy chain	Mpo	81.181	0	718	0	0	0	1	0	2	0	0	0	3	3	0	0	0	0	0	1	0	0	0	1	0	0	0	0	0	0	0	0	1	0	2	0	0	0	3	3	0	0	0	0	0	1	0
P11404	Fatty acid-binding protein, heart	Fabp3	14.819	0	133	0	0	0	0	0	0	0	0	0	2	2	0	0	0	0	0	0	0	0	0	0	0	0	0	0	0	0	0	0	0	0	0	0	0	0	2	2	0	0	0	0	0	0	0
P11589	Major urinary protein 2	Mup2	20.663	0	180	0	0	0	0	6	7	4	0	1	0	0	5	8	0	0	0	0	6	6	5	0	2	0	2	5	6	0	0	0	0	1	1	1	0	0	0	0	1	1	0	0	0	0	1
P11672	Neutrophil gelatinase-associated lipocalin	Lcn2	22.875	0	200	0	0	0	1	0	0	0	0	0	1	0	0	0	0	0	0	1	0	0	0	0	0	0	0	0	0	0	0	0	1	0	0	0	0	0	1	0	0	0	0	0	0	1	0
P11928	2-5-oligoadenylate synthase 1A	Oas1a	42.428	0	367	0	0	0	0	0	0	0	0	0	2	0	0	0	0	0	0	0	0	0	0	0	0	0	0	0	0	0	0	0	0	0	0	0	0	0	2	0	0	0	0	0	0	0	0
P12710	Fatty acid-binding protein, liver	Fabp1	14.245	0	127	0	0	0	0	0	0	0	1	2	0	0	0	0	0	0	0	0	0	0	0	1	0	0	0	0	0	0	0	0	0	0	0	0	1	2	0	0	0	0	0	0	0	0	0
P12787	Cytochrome c oxidase subunit 5A, mitochondrial	Cox5a	16.101	0	146	0	0	0	1	0	0	0	1	1	0	0	0	0	0	0	0	0	0	0	0	1	0	0	0	0	0	0	0	0	1	0	0	0	1	1	0	0	0	0	0	0	0	0	0
P14115	60S ribosomal protein L27a	Rpl27a	16.605	0	148	0	0	0	0	0	3	3	2	0	0	0	0	0	0	1	0	0	2	3	3	0	0	0	0	0	0	0	0	0	0	0	3	3	2	0	0	0	0	0	0	1	0	0	2
P14483	H-2 class II histocompatibility antigen, A beta chain	H2-Ab1	30.128	0	265	0	0	0	3	0	0	0	2	0	0	0	0	0	0	0	0	2	0	0	0	1	0	0	0	0	0	0	0	0	3	0	0	0	2	0	0	0	0	0	0	0	0	2	0
P14685	26S proteasome non-ATPase regulatory subunit 3	Psmd3	60.718	0	530	0	0	0	2	0	0	3	0	0	2	1	0	0	0	1	1	3	5	1	2	2	0	3	3	5	2	0	0	0	2	0	0	3	0	0	2	1	0	0	0	1	1	3	5
P14824	Annexin A6	Anxa6	75.884	0	673	0	0	0	4	0	0	0	3	0	0	0	0	0	0	0	0	2	0	2	1	1	0	1	0	0	0	0	0	0	4	0	0	0	3	0	0	0	0	0	0	0	0	2	0
P16015	Carbonic anhydrase 3	Ca3	29.366	0	260	0	0	0	0	0	0	0	0	0	4	3	0	0	0	0	0	0	0	0	0	0	0	1	0	0	0	0	0	0	0	0	0	0	0	0	4	3	0	0	0	0	0	0	0
P16254	Signal recognition particle 14 kDa protein;Signal recognition particle 14 kDa protein, N-terminally processed	Srp14	12.51	0	110	0	0	0	0	0	0	1	0	0	0	0	0	0	0	0	0	0	0	0	1	0	0	0	0	0	0	0	0	0	0	0	0	1	0	0	0	0	0	0	0	0	0	0	0
P16882	Growth hormone receptor;Growth hormone-binding protein	Ghr	72.782	0	650	0	0	1	2	0	1	0	1	1	1	1	1	1	0	0	1	0	2	0	0	2	1	1	1	0	0	0	0	1	2	0	1	0	1	1	1	1	1	1	0	0	1	0	2
P17426	AP-2 complex subunit alpha-1	Ap2a1	107.66	0	977	0	0	0	0	0	0	21	0	0	0	0	0	0	0	0	1	0	1	2	16	1	2	2	0	0	1	0	0	0	0	0	0	14	0	0	0	0	0	0	0	0	0	0	1
P18052	Receptor-type tyrosine-protein phosphatase alpha	Ptpra	93.696	0	829	0	0	0	1	0	0	0	0	0	2	0	2	0	0	0	0	0	0	0	0	0	0	2	0	0	0	0	0	0	1	0	0	0	0	0	2	0	2	0	0	0	0	0	0
P18406	Protein CYR61	Cyr61	41.709	0	379	0	0	4	0	0	0	2	0	0	0	0	0	0	0	0	1	0	0	0	2	0	0	0	0	0	0	0	0	4	0	0	0	2	0	0	0	0	0	0	0	0	1	0	0
P18419	Seminal vesicle secretory protein 4	Svs4	12.515	0	113	0	0	0	0	0	0	0	1	1	0	0	1	2	0	0	0	0	0	0	0	1	1	0	0	2	2	0	0	0	0	0	0	0	1	1	0	0	1	2	0	0	0	0	0
P18828	Syndecan-1	Sdc1	32.904	0	311	0	0	0	0	1	0	2	0	0	0	0	0	0	0	0	1	0	1	1	2	0	0	0	0	0	0	0	0	0	0	1	0	2	0	0	0	0	0	0	0	0	1	0	1
P19157	Glutathione S-transferase P 1	Gstp1	23.609	0	210	0	1	0	3	0	0	0	2	0	2	0	0	0	0	1	1	1	2	3	0	1	0	2	3	0	0	0	1	0	3	0	0	0	2	0	2	0	0	0	0	1	1	1	2
P19783	Cytochrome c oxidase subunit 4 isoform 1, mitochondrial	Cox4i1	19.53	0	169	0	0	0	3	0	1	0	1	0	0	0	0	0	0	0	0	0	0	0	0	1	0	0	0	0	0	0	0	0	3	0	1	0	1	0	0	0	0	0	0	0	0	0	0
P19973	Lymphocyte-specific protein 1	Lsp1	36.713	0	330	0	0	0	1	0	0	2	2	0	0	0	0	0	0	0	0	0	0	2	0	1	0	0	0	0	0	0	0	0	1	0	0	2	2	0	0	0	0	0	0	0	0	0	0
P20065	Thymosin beta-4;Hematopoietic system regulatory peptide	Tmsb4x	5.6794	0	50	0	0	0	0	0	0	0	1	0	0	0	0	0	0	0	0	1	0	0	0	2	0	0	0	0	1	0	0	0	0	0	0	0	1	0	0	0	0	0	0	0	0	1	0
P20108	Thioredoxin-dependent peroxide reductase, mitochondrial	Prdx3	28.127	0	257	0	0	0	2	0	0	0	2	0	0	0	0	0	0	0	0	1	0	0	0	2	0	0	0	0	0	0	0	0	2	0	0	0	2	0	0	0	0	0	0	0	0	1	0
P21278	Guanine nucleotide-binding protein subunit alpha-11	Gna11	42.024	0	359	0	0	0	1	0	0	1	0	0	0	0	0	0	0	0	0	0	0	0	0	0	0	0	0	0	0	0	0	0	1	0	0	1	0	0	0	0	0	0	0	0	0	0	0
P21550	Beta-enolase	Eno3	47.024	0	434	2	3	1	2	1	2	1	2	1	9	5	1	1	0	3	2	1	2	2	1	2	1	3	3	2	3	0	1	0	0	0	0	0	0	0	6	3	0	0	0	2	0	0	0
P22315	Ferrochelatase, mitochondrial	Fech	47.13	0	420	0	0	0	4	0	0	1	0	0	3	4	9	0	0	0	0	2	0	0	0	1	1	4	3	7	7	0	0	0	4	0	0	1	0	0	3	4	9	0	0	0	0	2	0
P23198	Chromobox protein homolog 3	Cbx3	20.855	0	183	0	0	0	1	0	0	1	3	0	0	0	0	0	0	1	2	1	0	0	0	2	0	0	0	0	0	0	0	0	1	0	0	1	3	0	0	0	0	0	0	1	2	1	0
P23953	Carboxylesterase 1C	Ces1c	61.055	0	554	0	0	0	0	0	0	0	0	0	1	0	0	0	0	0	0	0	0	0	0	0	0	0	0	0	0	0	0	0	0	0	0	0	0	0	1	0	0	0	0	0	0	0	0
P24369	Peptidyl-prolyl cis-trans isomerase B	Ppib	23.713	0	216	0	1	0	1	0	0	0	2	0	0	0	0	0	0	0	0	0	0	2	0	1	0	0	0	0	0	0	1	0	1	0	0	0	2	0	0	0	0	0	0	0	0	0	0
P24452	Macrophage-capping protein	Capg	39.24	0	352	0	0	0	4	0	3	0	2	0	0	0	0	0	0	0	2	2	0	3	0	3	0	0	0	0	0	0	0	0	4	0	3	0	2	0	0	0	0	0	0	0	2	2	0
P24547	Inosine-5-monophosphate dehydrogenase 2	Impdh2	55.814	0	514	0	1	0	1	0	0	0	0	0	0	0	0	0	0	0	1	0	1	0	4	0	1	0	0	0	0	0	1	0	1	0	0	0	0	0	0	0	0	0	0	0	1	0	1
P25118	Tumor necrosis factor receptor superfamily member 1A	Tnfrsf1a	50.13	0	454	0	0	2	2	0	0	0	1	1	2	1	1	1	0	0	0	0	1	1	0	0	1	1	0	0	0	0	0	2	2	0	0	0	1	1	2	1	1	1	0	0	0	0	1
P25206	DNA replication licensing factor MCM3	Mcm3	91.545	0	812	0	0	0	0	0	0	1	0	1	2	0	0	0	0	0	0	1	0	0	0	0	0	0	0	0	0	0	0	0	0	0	0	1	0	1	2	0	0	0	0	0	0	1	0
P25976	Nucleolar transcription factor 1	Ubtf	89.508	0	765	0	0	0	0	0	0	10	0	0	0	0	0	0	0	0	0	0	0	0	8	0	0	0	0	0	0	0	0	0	0	0	0	10	0	0	0	0	0	0	0	0	0	0	0
P26039	Talin-1	Tln1	269.82	0	2541	0	1	0	0	0	0	0	0	0	3	1	0	0	0	0	3	0	0	0	1	0	0	0	0	0	0	0	1	0	0	0	0	0	0	0	3	1	0	0	0	0	3	0	0
P26041;P26043	Moesin;Radixin	Msn;Rdx	67.766	0	577	0	0	0	4	0	3	2	4	0	2	2	0	0	0	0	2	2	0	1	2	5	0	0	1	0	0	0	0	0	4	0	3	2	4	0	2	2	0	0	0	0	2	2	0
P26350	Prothymosin alpha;Prothymosin alpha, N-terminally processed;Thymosin alpha	Ptma	12.254	0	111	0	0	1	1	0	0	0	2	0	1	1	0	0	0	0	1	1	0	0	0	2	0	0	0	0	0	0	0	1	1	0	0	0	2	0	1	1	0	0	0	0	1	1	0
P26369	Splicing factor U2AF 65 kDa subunit	U2af2	53.516	0	475	0	0	0	1	0	0	2	0	0	0	0	0	0	0	0	0	0	0	0	3	0	0	0	0	0	0	0	0	0	1	0	0	2	0	0	0	0	0	0	0	0	0	0	0
P26450	Phosphatidylinositol 3-kinase regulatory subunit alpha	Pik3r1	83.516	0	724	0	0	0	1	1	1	0	0	0	1	1	5	2	0	0	0	0	1	1	0	0	0	1	1	1	1	0	0	0	1	1	1	0	0	0	1	1	5	2	0	0	0	0	1
P26645	Myristoylated alanine-rich C-kinase substrate	Marcks	29.661	0	309	0	0	0	1	0	0	0	0	0	0	0	0	0	0	0	1	1	0	0	0	0	0	0	0	0	0	0	0	0	1	0	0	0	0	0	0	0	0	0	0	0	1	1	0
P26883	Peptidyl-prolyl cis-trans isomerase FKBP1A	Fkbp1a	11.922	0	108	0	0	0	1	0	1	0	0	0	0	0	0	0	0	0	1	0	0	1	0	1	0	0	0	0	0	0	0	0	1	0	1	0	0	0	0	0	0	0	0	0	1	0	0
P27005	Protein S100-A8	S100a8	10.294	0	89	0	0	0	2	0	1	0	2	0	4	3	0	0	0	0	0	2	0	1	0	2	0	0	0	0	0	0	0	0	2	0	1	0	2	0	4	3	0	0	0	0	0	2	0
P27601	Guanine nucleotide-binding protein subunit alpha-13	Gna13	44.054	0	377	0	0	0	1	0	0	0	0	0	1	0	0	0	0	0	0	0	0	1	0	0	0	0	0	0	0	0	0	0	1	0	0	0	0	0	1	0	0	0	0	0	0	0	0
P27661	Histone H2AX	H2afx	15.142	0	143	1	1	2	3	1	2	3	3	1	3	1	1	1	0	3	3	2	1	2	2	3	2	2	2	1	1	0	1	0	1	0	1	1	1	0	1	0	0	0	0	2	1	0	0
P27773	Protein disulfide-isomerase A3	Pdia3	56.678	0	505	0	1	2	3	0	2	0	4	0	0	0	0	0	0	0	3	1	0	1	0	5	0	0	0	0	0	0	1	2	3	0	2	0	4	0	0	0	0	0	0	0	3	1	0
P29391;P49945	Ferritin light chain 1;Ferritin light chain 2	Ftl1;Ftl2	20.802	0	183	0	0	0	5	0	1	5	1	0	2	2	0	0	0	0	0	3	0	0	2	1	0	1	1	0	0	0	0	0	5	0	1	5	1	0	2	2	0	0	0	0	0	3	0
P29758	Ornithine aminotransferase, mitochondrial	Oat	48.354	0	439	0	0	0	0	0	0	0	2	0	0	0	0	0	0	0	0	0	0	0	0	0	0	0	0	0	0	0	0	0	0	0	0	0	2	0	0	0	0	0	0	0	0	0	0
P30285	Cyclin-dependent kinase 4	Cdk4	33.75	0	303	0	0	1	0	0	0	0	0	0	1	0	0	0	0	0	2	1	0	0	0	0	0	0	0	0	0	0	0	1	0	0	0	0	0	0	1	0	0	0	0	0	2	1	0
P30681	High mobility group protein B2	Hmgb2	24.162	0	210	0	0	0	3	0	1	0	3	0	1	0	0	0	0	0	0	3	0	2	0	2	0	0	0	0	0	0	0	0	3	0	1	0	2	0	0	0	0	0	0	0	0	3	0
P31725	Protein S100-A9	S100a9	13.049	0	113	0	0	0	2	0	3	0	3	0	4	3	0	0	0	0	0	2	0	2	0	1	0	1	2	0	0	0	0	0	2	0	3	0	3	0	4	3	0	0	0	0	0	2	0
P32067	Lupus La protein homolog	Ssb	47.756	0	415	0	0	0	2	0	0	1	3	1	2	3	1	1	0	0	0	1	1	0	0	2	1	2	1	1	1	0	0	0	2	0	0	1	3	1	2	3	1	1	0	0	0	1	1
P32233	Developmentally-regulated GTP-binding protein 1	Drg1	40.512	0	367	0	0	1	0	0	0	5	0	0	0	0	0	0	0	0	0	0	0	0	4	0	0	0	0	0	0	0	0	1	0	0	0	5	0	0	0	0	0	0	0	0	0	0	0
P32261	Antithrombin-III	Serpinc1	52.003	0	465	0	0	1	5	1	1	0	0	0	0	0	0	0	1	0	1	2	2	2	0	0	0	0	0	0	0	0	0	0	4	1	1	0	0	0	0	0	0	0	0	0	0	2	1
P32848	Parvalbumin alpha	Pvalb	11.93	0	110	0	0	0	0	0	0	0	0	0	7	6	0	0	0	0	0	0	0	0	0	0	0	3	3	0	0	0	0	0	0	0	0	0	0	0	7	6	0	0	0	0	0	0	0
P34884	Macrophage migration inhibitory factor	Mif	12.504	0	115	0	0	0	2	0	0	0	0	0	1	0	0	0	0	0	0	2	0	2	0	1	0	0	0	0	0	0	0	0	2	0	0	0	0	0	1	0	0	0	0	0	0	2	0
P35282	Ras-related protein Rab-21	Rab21	24.106	0	222	0	0	1	1	0	0	3	1	0	4	3	2	3	0	0	1	0	1	2	2	2	0	4	2	3	6	0	0	1	1	0	0	3	1	0	4	3	2	3	0	0	1	0	1
P35459	Lymphocyte antigen 6D	Ly6d	13.395	0	127	0	0	0	1	0	1	0	0	0	0	0	0	0	0	0	0	0	0	1	0	0	0	0	0	0	0	0	0	0	1	0	1	0	0	0	0	0	0	0	0	0	0	0	0
P35550	rRNA 2-O-methyltransferase fibrillarin	Fbl	34.306	0	327	0	0	0	0	0	0	2	0	0	0	0	0	0	0	0	0	0	0	0	1	0	0	0	0	0	0	0	0	0	0	0	0	2	0	0	0	0	0	0	0	0	0	0	0
P35601	Replication factor C subunit 1	Rfc1	125.98	0	1131	0	0	0	0	0	0	1	0	0	0	0	0	0	0	0	0	0	0	0	1	0	0	0	0	0	0	0	0	0	0	0	0	1	0	0	0	0	0	0	0	0	0	0	0
P35822	Receptor-type tyrosine-protein phosphatase kappa	Ptprk	164.18	0	1457	0	0	0	1	0	0	0	2	0	1	1	0	0	0	3	0	0	0	0	0	0	0	2	0	0	0	0	0	0	1	0	0	0	2	0	1	1	0	0	0	3	0	0	0
P35922	Fragile X mental retardation protein 1 homolog	Fmr1	68.988	0	614	0	0	0	0	0	0	3	0	0	0	0	0	0	0	0	0	0	0	0	4	0	0	0	0	0	0	0	0	0	0	0	0	3	0	0	0	0	0	0	0	0	0	0	0
P35951	Low-density lipoprotein receptor	Ldlr	94.946	0	862	0	0	1	1	0	0	0	0	0	1	1	1	1	0	0	0	1	3	0	0	0	0	0	0	1	0	0	0	1	1	0	0	0	0	0	1	1	1	1	0	0	0	1	3
P37172	Activin receptor type-1	Acvr1	57.225	0	509	0	1	2	1	0	1	0	0	1	3	1	3	2	0	1	0	0	1	2	0	1	2	1	1	2	2	0	1	2	1	0	1	0	0	1	3	1	3	2	0	1	0	0	1
P39447	Tight junction protein ZO-1	Tjp1	194.74	0	1745	0	0	0	0	0	0	12	0	0	0	0	0	0	0	0	0	0	0	0	3	0	0	0	0	0	0	0	0	0	0	0	0	12	0	0	0	0	0	0	0	0	0	0	0
P40124	Adenylyl cyclase-associated protein 1	Cap1	51.564	0	474	0	0	0	3	0	1	0	4	1	3	1	0	0	0	0	0	1	0	1	0	3	0	0	0	0	0	0	0	0	3	0	1	0	4	1	3	1	0	0	0	0	0	1	0
P42703	Leukemia inhibitory factor receptor	Lifr	122.57	0	1092	0	0	0	1	0	0	0	0	0	0	1	1	1	0	0	0	0	0	0	0	0	0	0	1	0	1	0	0	0	1	0	0	0	0	0	0	1	1	1	0	0	0	0	0
P43275	Histone H1.1	Hist1h1a	21.785	0	213	0	0	0	3	1	3	4	3	0	0	0	0	1	0	0	1	5	2	2	4	1	0	0	0	0	0	0	0	0	2	1	2	2	2	0	0	0	0	1	0	0	1	3	2
P45376	Aldose reductase	Akr1b1	35.732	0	316	0	0	0	1	0	1	0	0	0	1	0	0	0	0	0	0	0	0	0	0	1	0	0	0	0	0	0	0	0	1	0	1	0	0	0	1	0	0	0	0	0	0	0	0
P45952	Medium-chain specific acyl-CoA dehydrogenase, mitochondrial	Acadm	46.481	0	421	0	0	0	0	0	0	0	1	2	0	0	1	0	0	0	0	0	0	0	0	0	0	0	0	0	0	0	0	0	0	0	0	0	1	2	0	0	1	0	0	0	0	0	0
P46062	Signal-induced proliferation-associated protein 1	Sipa1	112.06	0	1037	0	0	0	0	0	0	4	0	0	0	0	0	0	0	0	0	0	0	0	3	0	0	0	0	0	0	0	0	0	0	0	0	4	0	0	0	0	0	0	0	0	0	0	0
P46467	Vacuolar protein sorting-associated protein 4B	Vps4b	49.419	0	444	0	0	0	0	0	0	2	0	0	0	0	0	0	0	0	0	0	0	0	1	0	0	0	0	0	0	0	0	0	0	0	0	2	0	0	0	0	0	0	0	0	0	0	0
P62492;P46638	Ras-related protein Rab-11A;Ras-related protein Rab-11B	Rab11a;Rab11b	24.393	0	216	0	0	0	0	0	0	0	1	0	0	0	1	0	0	0	0	0	0	0	0	1	0	0	0	0	0	0	0	0	0	0	0	0	1	0	0	0	1	0	0	0	0	0	0
P46718	Programmed cell death protein 2	Pdcd2	38.341	0	343	0	0	0	0	0	0	2	0	1	1	0	0	0	0	0	0	1	2	1	1	0	0	1	1	0	0	0	0	0	0	0	0	2	0	1	1	0	0	0	0	0	0	1	2
P47758	Signal recognition particle receptor subunit beta	Srprb	29.579	0	269	0	0	1	0	0	0	0	0	0	1	0	0	0	0	0	0	0	0	0	0	1	0	1	1	0	0	0	0	1	0	0	0	0	0	0	1	0	0	0	0	0	0	0	0
P47857	ATP-dependent 6-phosphofructokinase, muscle type	Pfkm	85.268	0	780	0	0	0	0	0	0	0	0	0	4	3	0	0	0	0	0	0	0	0	0	0	0	0	0	0	0	0	0	0	0	0	0	0	0	0	4	3	0	0	0	0	0	0	0
P48758	Carbonyl reductase [NADPH] 1	Cbr1	30.641	0	277	0	0	0	0	0	0	0	0	0	0	0	0	1	0	0	0	0	0	0	0	0	0	0	0	0	0	0	0	0	0	0	0	0	0	0	0	0	0	1	0	0	0	0	0
P49290	Eosinophil peroxidase;Eosinophil peroxidase light chain;Eosinophil peroxidase heavy chain	Epx	81.379	0	716	0	0	0	0	0	0	0	0	0	4	1	0	0	0	0	0	0	0	0	0	0	0	0	0	0	0	0	0	0	0	0	0	0	0	0	4	1	0	0	0	0	0	0	0
P49813	Tropomodulin-1	Tmod1	40.466	0	359	0	0	1	0	0	1	1	0	0	0	1	0	0	1	0	0	0	1	1	2	1	0	1	1	0	0	0	0	0	0	0	0	1	0	0	0	0	0	0	0	0	0	0	0
P50284	Tumor necrosis factor receptor superfamily member 3	Ltbr	44.956	0	415	0	0	0	1	0	0	0	3	3	1	0	3	3	0	0	0	0	0	0	0	1	0	0	1	2	1	0	0	0	1	0	0	0	3	3	1	0	3	3	0	0	0	0	0
P51437	Cathelin-related antimicrobial peptide	Camp	19.453	0	172	0	0	0	2	0	2	0	2	0	0	0	0	0	0	0	0	2	0	2	0	1	0	0	0	0	0	0	0	0	2	0	2	0	2	0	0	0	0	0	0	0	0	2	0
P53690	Matrix metalloproteinase-14	Mmp14	65.918	0	582	0	0	1	4	0	0	1	1	4	0	2	1	1	0	1	1	0	1	0	1	2	0	0	0	0	1	0	0	1	4	0	0	1	1	4	0	2	1	1	0	1	1	0	1
P54116	Erythrocyte band 7 integral membrane protein	Stom	31.375	0	284	0	0	0	2	0	0	1	0	1	0	0	0	0	0	0	1	0	1	0	1	0	0	0	0	0	0	0	0	0	2	0	0	1	0	1	0	0	0	0	0	0	1	0	1
P54761;P54754	Ephrin type-B receptor 4;Ephrin type-B receptor 3	Ephb4;Ephb3	108.85	0	987	0	0	0	1	0	0	2	2	2	1	2	2	0	0	2	0	0	0	0	2	1	0	1	1	0	0	0	0	0	1	0	0	1	1	1	0	1	1	0	0	1	0	0	0
P54823	Probable ATP-dependent RNA helicase DDX6	Ddx6	54.191	0	483	0	0	0	0	0	0	1	0	0	0	0	0	0	1	0	0	0	0	0	0	1	0	0	0	0	1	0	0	0	0	0	0	1	0	0	0	0	0	0	1	0	0	0	0
P55012	Solute carrier family 12 member 2	Slc12a2	131.03	0	1205	0	0	1	7	0	3	1	2	5	1	1	5	3	0	1	0	1	1	1	0	1	2	0	1	3	0	0	0	1	7	0	3	1	2	5	1	1	5	3	0	1	0	1	1
P55937	Golgin subfamily A member 3	Golga3	167.22	0	1487	0	0	0	0	0	0	5	0	0	0	0	0	0	0	0	0	0	0	0	0	0	0	0	0	0	0	0	0	0	0	0	0	5	0	0	0	0	0	0	0	0	0	0	0
P56135	ATP synthase subunit f, mitochondrial	Atp5j2	10.344	0	88	0	0	1	2	0	0	0	0	0	0	1	1	0	0	1	1	2	1	1	1	0	0	2	1	1	0	0	0	1	2	0	0	0	0	0	0	1	1	0	0	1	1	2	1
Q9CR84;P56384;P56383	ATP synthase F(0) complex subunit C1, mitochondrial;ATP synthase F(0) complex subunit C3, mitochondrial;ATP synthase F(0) complex subunit C2, mitochondrial	Atp5g1;Atp5g3;Atp5g2	14.2	0	136	0	0	0	1	0	1	1	1	0	0	1	0	0	0	0	0	1	0	0	1	1	1	0	0	0	0	0	0	0	1	0	1	1	1	0	0	1	0	0	0	0	0	1	0
P56391	Cytochrome c oxidase subunit 6B1	Cox6b1	10.071	0	86	0	0	0	1	0	1	0	0	0	0	0	0	0	0	0	0	0	0	1	0	1	0	0	0	0	0	0	0	0	1	0	1	0	0	0	0	0	0	0	0	0	0	0	0
P56395	Cytochrome b5	Cyb5a	15.241	0	134	0	0	0	1	0	1	0	0	0	0	0	0	0	0	0	0	1	0	0	0	1	0	0	0	0	0	0	0	0	1	0	1	0	0	0	0	0	0	0	0	0	0	1	0
P57776	Elongation factor 1-delta	Eef1d	31.293	0	281	0	0	0	3	0	0	2	1	0	0	0	0	0	0	1	1	2	1	1	1	2	0	0	0	0	0	0	0	0	3	0	0	2	1	0	0	0	0	0	0	1	1	2	1
P58742	Aladin	Aaas	59.43	0	546	0	1	1	3	2	0	1	3	3	5	3	0	2	1	1	2	1	2	3	2	5	3	5	4	1	0	0	1	1	3	2	0	1	3	3	5	3	0	2	1	1	2	1	2
P60060	Protein transport protein Sec61 subunit gamma	Sec61g	7.7412	0	68	0	0	0	1	0	0	0	1	0	2	0	0	1	0	0	0	1	0	0	0	0	0	2	0	0	0	0	0	0	1	0	0	0	1	0	2	0	0	1	0	0	0	1	0
P60766	Cell division control protein 42 homolog	Cdc42	21.258	0	191	0	0	1	3	0	0	0	2	0	2	1	1	0	0	0	1	2	0	1	2	2	1	3	0	2	1	0	0	1	3	0	0	0	2	0	2	1	1	0	0	0	1	2	0
P61164	Alpha-centractin	Actr1a	42.613	0	376	0	0	0	1	0	2	1	1	2	1	1	0	0	0	1	1	1	2	2	3	2	1	2	1	0	2	0	0	0	1	0	2	1	1	2	1	1	0	0	0	1	1	1	2
P61211	ADP-ribosylation factor-like protein 1	Arl1	20.411	0	181	0	0	0	1	0	0	0	0	1	1	1	1	1	0	0	1	3	0	0	0	1	1	1	0	2	1	0	0	0	1	0	0	0	0	1	1	1	1	1	0	0	1	3	0
P61358	60S ribosomal protein L27	Rpl27	15.798	0	136	0	0	0	1	0	1	5	1	0	0	0	0	0	0	0	2	1	0	0	3	0	0	0	0	0	0	0	0	0	1	0	1	5	1	0	0	0	0	0	0	0	2	1	0
P61620	Protein transport protein Sec61 subunit alpha isoform 1	Sec61a1	52.264	0	476	0	0	0	2	0	0	0	2	1	0	1	0	0	0	0	0	0	0	0	0	0	1	0	0	1	1	0	0	0	2	0	0	0	2	1	0	1	0	0	0	0	0	0	0
P61804	Dolichyl-diphosphooligosaccharide--protein glycosyltransferase subunit DAD1	Dad1	12.497	0	113	0	0	0	2	0	0	0	0	0	0	0	0	0	0	0	0	0	0	0	0	0	0	0	0	0	0	0	0	0	2	0	0	0	0	0	0	0	0	0	0	0	0	0	0
P62046	Leucine-rich repeat and calponin homology domain-containing protein 1	Lrch1	79.075	0	709	0	0	0	0	0	0	3	0	0	0	0	0	0	0	0	0	0	0	0	3	0	0	0	0	0	0	0	0	0	0	0	0	3	0	0	0	0	0	0	0	0	0	0	0
P62082	40S ribosomal protein S7	Rps7	22.127	0	194	0	0	1	1	1	1	8	4	1	1	1	1	2	0	2	1	1	1	0	4	3	1	1	2	2	3	0	0	1	1	1	1	8	4	1	1	1	1	2	0	2	1	1	1
P62137	Serine/threonine-protein phosphatase PP1-alpha catalytic subunit	Ppp1ca	37.54	0	330	3	0	1	3	1	2	14	3	1	2	1	0	0	1	2	4	2	3	8	17	5	2	4	4	1	1	0	0	0	1	0	0	4	0	0	0	0	0	0	0	0	2	1	1
P62305	Small nuclear ribonucleoprotein E	Snrpe	10.803	0	92	0	0	0	1	0	0	0	0	0	1	0	0	0	0	0	0	1	0	0	0	0	0	0	0	0	0	0	0	0	1	0	0	0	0	0	1	0	0	0	0	0	0	1	0
P62320	Small nuclear ribonucleoprotein Sm D3	Snrpd3	13.916	0	126	1	0	1	1	0	1	3	2	1	2	0	0	1	0	2	1	1	1	2	2	2	0	2	2	0	1	1	0	1	1	0	1	3	2	1	2	0	0	1	0	2	1	1	1
P62331	ADP-ribosylation factor 6	Arf6	20.082	0	175	0	0	0	0	0	1	0	0	2	0	0	0	0	0	0	0	0	0	0	0	3	2	0	0	0	0	0	0	0	0	0	1	0	0	2	0	0	0	0	0	0	0	0	0
P62743	AP-2 complex subunit sigma	Ap2s1	17.018	0	142	0	0	0	1	0	0	5	0	0	0	0	0	0	0	0	0	0	1	1	4	2	0	0	0	1	1	0	0	0	1	0	0	5	0	0	0	0	0	0	0	0	0	0	1
P62774	Myotrophin	Mtpn	12.861	0	118	0	0	1	0	0	1	0	1	0	0	0	0	0	0	0	1	1	0	1	0	1	0	0	0	0	0	0	0	1	0	0	1	0	1	0	0	0	0	0	0	0	1	1	0
P62843	40S ribosomal protein S15	Rps15	17.04	0	145	0	2	1	0	0	0	3	1	0	0	0	0	0	0	2	1	0	0	1	2	1	1	0	0	0	1	0	2	1	0	0	0	3	1	0	0	0	0	0	0	2	1	0	0
P62862	40S ribosomal protein S30	Fau	6.6478	0	59	0	1	1	1	0	0	2	0	0	0	0	0	0	0	1	1	0	0	0	3	0	0	0	0	0	0	0	1	1	1	0	0	2	0	0	0	0	0	0	0	1	1	0	0
P62869	Transcription elongation factor B polypeptide 2	Tceb2	13.17	0	118	0	0	3	5	0	1	1	2	0	2	1	3	0	0	0	1	0	1	1	2	2	0	1	3	4	2	0	0	3	5	0	1	1	2	0	2	1	3	0	0	0	1	0	1
P62880	Guanine nucleotide-binding protein G(I)/G(S)/G(T) subunit beta-2	Gnb2	37.331	0	340	0	0	0	2	0	0	3	3	1	5	1	0	0	0	0	2	0	1	1	2	3	1	2	1	0	0	0	0	0	2	0	0	3	3	1	5	1	0	0	0	0	2	0	1
P62900	60S ribosomal protein L31	Rpl31	14.463	0	125	0	2	0	2	1	2	2	2	2	1	1	1	1	0	2	2	1	2	1	2	1	2	1	1	2	1	0	2	0	2	1	2	2	2	2	1	1	1	1	0	2	2	1	2
P62911	60S ribosomal protein L32	Rpl32	15.86	0	135	0	0	0	0	0	1	2	1	0	0	0	0	0	0	0	0	1	0	2	3	1	0	0	0	0	0	0	0	0	0	0	1	2	1	0	0	0	0	0	0	0	0	1	0
P63001	Ras-related C3 botulinum toxin substrate 1	Rac1	21.45	0	192	0	0	0	0	0	1	0	5	0	0	0	1	0	0	0	1	0	0	2	1	3	0	1	1	1	0	0	0	0	0	0	1	0	4	0	0	0	0	0	0	0	1	0	0
P63028	Translationally-controlled tumor protein	Tpt1	19.462	0	172	0	0	1	1	0	1	0	1	0	1	0	0	0	0	0	2	1	0	0	0	1	0	0	0	0	0	0	0	1	1	0	1	0	1	0	1	0	0	0	0	0	2	1	0
P63082	V-type proton ATPase 16 kDa proteolipid subunit	Atp6v0c	15.808	0	155	0	0	0	0	0	0	0	1	0	0	0	0	0	0	0	0	0	0	0	0	0	0	1	0	0	0	0	0	0	0	0	0	0	1	0	0	0	0	0	0	0	0	0	0
P63087	Serine/threonine-protein phosphatase PP1-gamma catalytic subunit	Ppp1cc	36.983	0	323	4	0	1	2	1	2	13	4	1	3	1	0	0	2	2	3	1	3	6	15	5	3	3	4	1	1	0	0	0	0	0	0	1	0	0	0	0	0	0	0	0	0	0	0
Q6R0H7;P63094;Q8CGK7	Guanine nucleotide-binding protein G(s) subunit alpha isoforms XLas;Guanine nucleotide-binding protein G(s) subunit alpha isoforms short;Guanine nucleotide-binding protein G(olf) subunit alpha	Gnas;Gnal	121.5	0	1133	0	0	0	1	0	0	3	1	1	1	0	0	1	0	1	1	1	0	0	1	1	0	1	2	1	0	0	0	0	0	0	0	2	0	0	1	0	0	0	0	0	0	1	0
P63158	High mobility group protein B1	Hmgb1	24.893	0	215	0	0	0	5	0	2	0	2	0	1	0	0	0	0	0	0	2	0	2	0	4	0	0	0	0	0	0	0	0	5	0	2	0	2	0	1	0	0	0	0	0	0	2	0
P63276	40S ribosomal protein S17	Rps17	15.524	0	135	0	3	0	2	0	1	7	5	2	2	1	1	2	0	3	2	0	1	0	6	2	2	1	2	1	0	0	3	0	2	0	1	7	5	2	2	1	1	2	0	3	2	0	1
P67871	Casein kinase II subunit beta	Csnk2b	24.942	0	215	0	0	0	0	0	1	2	1	0	0	0	1	0	0	1	0	0	0	2	2	0	0	0	1	0	0	0	0	0	0	0	1	2	1	0	0	0	1	0	0	1	0	0	0
P68037	Ubiquitin-conjugating enzyme E2 L3	Ube2l3	17.861	0	154	0	0	0	2	0	1	0	0	0	1	1	0	0	0	0	0	1	0	0	0	0	0	0	0	0	0	0	0	0	2	0	1	0	0	0	1	1	0	0	0	0	0	1	0
P68510	14-3-3 protein eta	Ywhah	28.211	0	246	2	1	2	1	0	1	2	2	1	1	1	1	1	1	2	2	2	1	2	1	1	1	1	1	1	1	0	0	0	0	0	0	1	1	0	0	0	0	0	0	0	0	0	0
P69566	Ran-binding protein 9	Ranbp9	71.011	0	653	0	0	0	0	0	0	0	1	0	0	0	0	0	0	0	0	0	0	0	0	0	0	0	0	0	0	0	0	0	0	0	0	0	1	0	0	0	0	0	0	0	0	0	0
P70195	Proteasome subunit beta type-7	Psmb7	29.891	0	277	0	0	0	0	0	0	0	0	0	1	0	0	0	0	1	1	1	0	0	1	0	0	1	0	2	0	0	0	0	0	0	0	0	0	0	1	0	0	0	0	1	1	1	0
P70227	Inositol 1,4,5-trisphosphate receptor type 3	Itpr3	304.27	0	2670	0	0	0	0	0	0	11	0	0	0	0	0	0	0	0	0	0	0	0	5	0	0	0	0	0	0	0	0	0	0	0	0	11	0	0	0	0	0	0	0	0	0	0	0
P70255	Nuclear factor 1 C-type	Nfic	48.768	0	439	0	0	0	0	0	0	3	0	0	0	0	0	0	0	0	0	0	0	0	2	0	0	0	0	0	0	0	0	0	0	0	0	3	0	0	0	0	0	0	0	0	0	0	0
P70280	Vesicle-associated membrane protein 7	Vamp7	24.967	0	220	0	0	1	3	0	0	2	1	1	1	1	3	4	0	1	0	0	1	0	1	2	1	1	1	2	3	0	0	1	3	0	0	2	1	1	1	1	3	4	0	1	0	0	1
P70349	Histidine triad nucleotide-binding protein 1	Hint1	13.777	0	126	0	0	0	0	0	0	0	1	0	1	0	0	0	0	0	0	0	0	0	0	1	0	0	0	0	0	0	0	0	0	0	0	0	1	0	1	0	0	0	0	0	0	0	0
P81117	Nucleobindin-2;Nesfatin-1	Nucb2	50.304	0	420	0	1	0	0	0	0	0	0	0	0	0	0	0	0	0	0	0	0	0	0	0	0	0	0	0	0	0	1	0	0	0	0	0	0	0	0	0	0	0	0	0	0	0	0
P84091	AP-2 complex subunit mu	Ap2m1	49.654	0	435	0	0	1	1	0	0	7	1	1	0	1	0	0	0	1	2	0	2	3	7	3	1	2	0	0	1	0	0	1	1	0	0	7	1	1	0	1	0	0	0	1	2	0	2
P97290	Plasma protease C1 inhibitor	Serping1	55.584	0	504	0	0	0	1	1	1	0	0	0	0	0	0	0	0	0	0	1	1	1	0	0	0	0	0	0	0	0	0	0	1	1	1	0	0	0	0	0	0	0	0	0	0	1	1
P97298	Pigment epithelium-derived factor	Serpinf1	46.233	0	417	0	1	2	3	2	2	1	2	1	2	1	1	2	1	0	0	1	3	2	0	2	2	1	1	2	2	0	1	0	1	1	1	1	0	0	0	0	0	0	0	0	0	0	2
P97333	Neuropilin-1	Nrp1	103	0	923	0	0	0	0	0	0	2	0	0	1	0	0	0	0	0	0	0	0	0	2	0	0	0	0	0	0	0	0	0	0	0	0	2	0	0	1	0	0	0	0	0	0	0	0
P97371	Proteasome activator complex subunit 1	Psme1	28.673	0	249	0	0	0	2	0	0	0	1	0	0	0	0	0	0	0	0	1	0	0	0	0	0	0	0	0	0	0	0	0	2	0	0	0	1	0	0	0	0	0	0	0	0	1	0
P97379	Ras GTPase-activating protein-binding protein 2	G3bp2	54.087	0	482	0	0	0	0	0	0	4	0	0	0	0	0	0	0	0	0	0	0	0	4	0	0	0	0	0	0	0	0	0	0	0	0	4	0	0	0	0	0	0	0	0	0	0	0
P97386	DNA ligase 3	Lig3	113.07	0	1015	0	0	0	0	0	0	4	0	0	0	0	0	0	0	0	0	0	0	0	1	0	0	0	0	0	0	0	0	0	0	0	0	4	0	0	0	0	0	0	0	0	0	0	0
P97426	Eosinophil cationic protein 1	Ear1	17.296	0	155	0	0	0	0	0	0	0	2	0	1	1	0	0	0	0	0	0	0	0	0	0	0	0	0	0	0	0	0	0	0	0	0	0	2	0	1	1	0	0	0	0	0	0	0
P97434	Myosin phosphatase Rho-interacting protein	Mprip	116.41	0	1024	0	0	0	0	0	0	24	0	0	0	0	0	0	0	0	0	0	0	6	16	0	0	0	0	0	0	0	0	0	0	0	0	24	0	0	0	0	0	0	0	0	0	0	0
P97447	Four and a half LIM domains protein 1	Fhl1	31.888	0	280	0	0	0	0	1	0	3	0	0	1	0	1	0	1	0	0	0	2	0	5	0	0	1	1	0	2	0	0	0	0	1	0	3	0	0	1	0	1	0	1	0	0	0	2
P97450	ATP synthase-coupling factor 6, mitochondrial	Atp5j	12.496	0	108	0	0	0	2	0	0	0	0	0	0	0	0	0	0	0	0	1	0	1	0	1	0	0	0	0	0	0	0	0	2	0	0	0	0	0	0	0	0	0	0	0	0	1	0
P97452	Ribosome biogenesis protein BOP1	Bop1	82.545	0	732	0	0	0	0	0	0	1	0	0	0	0	0	0	0	0	0	0	0	0	1	0	0	1	0	0	0	0	0	0	0	0	0	1	0	0	0	0	0	0	0	0	0	0	0
P97742	Carnitine O-palmitoyltransferase 1, liver isoform	Cpt1a	88.25	0	773	0	0	0	2	0	0	1	1	1	1	2	0	0	0	0	0	1	0	0	1	1	2	3	0	1	0	0	0	0	2	0	0	1	1	1	1	2	0	0	0	0	0	1	0
P97798	Neogenin	Neo1	163.16	0	1493	0	0	1	5	1	0	1	0	1	6	2	0	0	0	1	1	2	1	2	0	1	0	2	2	0	0	0	0	1	5	1	0	1	0	1	6	2	0	0	0	1	1	2	1
P97822	Acidic leucine-rich nuclear phosphoprotein 32 family member E	Anp32e	29.622	0	260	0	0	0	0	0	0	0	0	0	1	1	0	0	0	0	0	0	0	0	0	1	0	0	0	0	0	0	0	0	0	0	0	0	0	0	1	1	0	0	0	0	0	0	0
P97855	Ras GTPase-activating protein-binding protein 1	G3bp1	51.828	0	465	0	0	0	0	0	0	7	1	0	1	0	0	0	0	0	0	0	0	1	10	0	0	0	0	0	0	0	0	0	0	0	0	7	1	0	1	0	0	0	0	0	0	0	0
P97863	Nuclear factor 1 B-type	Nfib	63.506	0	570	0	0	0	0	0	0	2	0	0	0	0	0	0	0	0	0	0	0	0	1	0	0	0	0	0	0	0	0	0	0	0	0	2	0	0	0	0	0	0	0	0	0	0	0
P98083	SHC-transforming protein 1	Shc1	62.607	0	579	0	0	0	0	0	0	1	0	1	2	1	0	0	0	0	0	0	0	0	1	0	0	2	0	0	0	0	0	0	0	0	0	1	0	1	2	1	0	0	0	0	0	0	0
P99029	Peroxiredoxin-5, mitochondrial	Prdx5	21.897	0	210	0	0	0	3	0	3	1	5	0	1	2	0	0	0	0	0	3	0	5	1	2	0	0	0	0	0	0	0	0	3	0	3	1	5	0	1	2	0	0	0	0	0	3	0
Q00493	Carboxypeptidase E	Cpe	53.255	0	476	0	3	0	0	0	0	0	0	0	1	0	0	0	0	1	0	1	2	0	2	1	0	0	0	0	0	0	3	0	0	0	0	0	0	0	1	0	0	0	0	1	0	1	2
Q00560	Interleukin-6 receptor subunit beta	Il6st	102.45	0	917	0	0	0	3	0	0	0	0	2	2	1	1	1	1	0	1	0	1	0	0	0	1	3	2	0	0	0	0	0	3	0	0	0	0	2	2	1	1	1	1	0	1	0	1
Q00PI9	Heterogeneous nuclear ribonucleoprotein U-like protein 2	Hnrnpul2	84.939	0	745	0	0	0	0	0	0	1	0	0	1	0	0	0	0	0	0	0	0	0	1	0	0	0	0	0	0	0	0	0	0	0	0	1	0	0	1	0	0	0	0	0	0	0	0
Q01341	Adenylate cyclase type 6	Adcy6	130.32	0	1165	0	0	0	1	0	0	0	0	1	1	0	1	0	0	0	0	0	0	0	0	0	0	0	0	0	0	0	0	0	1	0	0	0	0	1	1	0	1	0	0	0	0	0	0
Q01405;Q9D662	Protein transport protein Sec23A;Protein transport protein Sec23B	Sec23a;Sec23b	86.161	0	765	0	0	0	0	0	0	0	0	0	1	0	0	0	0	0	0	0	0	0	1	0	0	1	0	0	0	0	0	0	0	0	0	0	0	0	1	0	0	0	0	0	0	0	0
Q01768	Nucleoside diphosphate kinase B	Nme2	17.363	0	152	1	1	3	3	0	2	1	3	0	1	0	0	0	0	3	3	2	2	2	2	3	0	1	2	0	1	0	0	1	1	0	0	0	1	0	0	0	0	0	0	1	1	1	0
Q02566;Q91Z83	Myosin-6;Myosin-7	Myh6;Myh7	223.56	0	1938	0	1	1	0	0	0	0	3	6	1	0	0	0	0	0	0	1	0	1	0	3	7	1	1	0	1	0	1	1	0	0	0	0	2	5	0	0	0	0	0	0	0	1	0
Q04447	Creatine kinase B-type	Ckb	42.713	0	381	0	1	0	0	0	0	0	0	0	3	0	1	1	0	0	0	0	0	0	0	0	0	0	0	1	1	0	1	0	0	0	0	0	0	0	3	0	1	1	0	0	0	0	0
Q04750	DNA topoisomerase 1	Top1	90.875	0	767	0	0	0	0	0	0	5	0	0	0	0	0	2	0	1	0	0	0	1	2	0	0	0	0	0	0	0	0	0	0	0	0	5	0	0	0	0	0	2	0	1	0	0	0
Q05186	Reticulocalbin-1	Rcn1	38.113	0	325	0	0	0	0	0	0	0	0	1	1	1	0	1	0	0	0	1	1	0	0	1	2	1	2	0	2	0	0	0	0	0	0	0	0	1	1	1	0	1	0	0	0	1	1
Q05306	Collagen alpha-1(X) chain	Col10a1	66.775	0	680	0	0	0	0	0	0	3	0	0	0	0	0	0	0	0	0	0	0	0	1	0	0	0	0	0	0	0	0	0	0	0	0	3	0	0	0	0	0	0	0	0	0	0	0
Q05793	Basement membrane-specific heparan sulfate proteoglycan core protein;Endorepellin;LG3 peptide	Hspg2	398.29	0	3707	0	0	0	0	0	0	14	0	0	0	0	1	0	1	0	2	0	1	1	6	0	0	0	0	0	0	0	0	0	0	0	0	14	0	0	0	0	1	0	1	0	2	0	1
Q05909	Receptor-type tyrosine-protein phosphatase gamma	Ptprg	161.24	0	1442	0	0	0	2	0	0	0	0	0	1	1	1	0	0	0	0	0	0	0	0	0	0	1	0	0	0	0	0	0	2	0	0	0	0	0	1	1	1	0	0	0	0	0	0
Q05D44	Eukaryotic translation initiation factor 5B	Eif5b	137.61	0	1216	0	0	0	0	0	0	2	0	0	0	0	0	0	0	0	0	0	0	0	3	0	0	0	0	0	0	0	0	0	0	0	0	2	0	0	0	0	0	0	0	0	0	0	0
Q07797	Galectin-3-binding protein	Lgals3bp	64.49	0	577	0	0	0	0	0	0	8	0	0	1	0	0	0	0	0	0	0	0	1	3	5	3	6	3	3	0	0	0	0	0	0	0	8	0	0	1	0	0	0	0	0	0	0	0
Q08093	Calponin-2	Cnn2	33.155	0	305	0	2	2	3	1	0	1	5	1	1	0	0	0	0	5	3	2	0	0	1	2	4	1	1	0	2	0	2	2	3	1	0	1	5	1	1	0	0	0	0	5	3	2	0
Q08509	Epidermal growth factor receptor kinase substrate 8	Eps8	91.736	0	821	0	0	0	0	0	0	8	0	0	0	0	0	0	0	0	0	0	0	0	3	0	0	0	0	0	0	0	0	0	0	0	0	8	0	0	0	0	0	0	0	0	0	0	0
Q09014	Neutrophil cytosol factor 1	Ncf1	44.666	0	390	0	0	0	0	0	0	0	0	0	1	1	0	0	0	0	0	0	0	0	0	0	0	0	0	0	0	0	0	0	0	0	0	0	0	0	1	1	0	0	0	0	0	0	0
Q2KN98	Cytospin-A	Specc1l	124.49	0	1118	0	0	0	0	0	0	14	0	0	0	0	0	0	0	0	0	0	0	0	6	0	0	0	0	0	0	0	0	0	0	0	0	14	0	0	0	0	0	0	0	0	0	0	0
Q2PZL6	Protocadherin Fat 4	Fat4	540.31	0	4981	0	0	0	0	0	0	0	2	0	0	0	0	0	0	0	0	0	0	0	0	0	0	0	0	0	0	0	0	0	0	0	0	0	2	0	0	0	0	0	0	0	0	0	0
Q3TEA8	Heterochromatin protein 1-binding protein 3	Hp1bp3	60.866	0	554	0	0	0	0	0	0	2	0	0	0	0	0	0	0	0	0	0	0	0	2	0	0	0	0	0	0	0	0	0	0	0	0	2	0	0	0	0	0	0	0	0	0	0	0
Q3TJD7	PDZ and LIM domain protein 7	Pdlim7	50.118	0	457	0	0	0	0	0	0	2	4	0	1	0	0	2	0	0	0	0	2	1	1	1	0	1	0	0	0	0	0	0	0	0	0	2	4	0	1	0	0	2	0	0	0	0	2
Q3TJZ6	Protein FAM98A	Fam98a	55.055	0	515	0	0	0	0	0	0	5	0	0	0	0	0	0	0	0	0	0	0	0	3	0	0	0	0	0	0	0	0	0	0	0	0	5	0	0	0	0	0	0	0	0	0	0	0
Q3TMW1	Coiled-coil domain-containing protein 102A	Ccdc102a	62.623	0	549	0	0	0	0	0	0	6	0	0	0	0	0	0	0	0	1	0	0	1	7	0	0	0	0	0	0	0	0	0	0	0	0	6	0	0	0	0	0	0	0	0	1	0	0
Q3TUH1	Phosphatidate cytidylyltransferase, mitochondrial	Tamm41	37.827	0	337	0	0	0	0	0	0	2	1	0	0	0	0	0	0	0	0	0	0	0	1	0	0	0	0	0	0	0	0	0	0	0	0	2	1	0	0	0	0	0	0	0	0	0	0
Q3U2C5	E3 ubiquitin-protein ligase RNF149	Rnf149	42.552	0	394	0	0	1	1	1	1	2	0	0	0	0	0	0	0	1	1	0	0	0	2	0	0	0	0	0	0	0	0	1	1	1	1	2	0	0	0	0	0	0	0	1	1	0	0
Q3U962	Collagen alpha-2(V) chain	Col5a2	145.02	0	1497	0	0	0	0	0	0	6	0	0	0	0	0	0	0	0	0	0	0	0	6	0	0	0	0	0	0	0	0	0	0	0	0	6	0	0	0	0	0	0	0	0	0	0	0
Q3UEB3	Poly(U)-binding-splicing factor PUF60	Puf60	60.248	0	564	0	0	0	0	0	0	1	0	0	0	0	0	0	0	0	0	0	0	0	1	0	0	0	0	0	1	0	0	0	0	0	0	1	0	0	0	0	0	0	0	0	0	0	0
Q3UGS4	Protein FAM195B	Fam195b	11.101	0	97	0	0	0	0	0	0	1	1	0	0	0	0	0	0	0	0	0	0	0	1	0	0	0	0	0	0	0	0	0	0	0	0	1	1	0	0	0	0	0	0	0	0	0	0
Q3UMG5	Leucine-rich repeat and calponin homology domain-containing protein 2	Lrch2	84.988	0	773	0	0	0	0	0	0	3	0	0	0	0	0	0	0	0	0	0	0	0	1	0	0	0	0	0	0	0	0	0	0	0	0	3	0	0	0	0	0	0	0	0	0	0	0
Q3UMT1	Protein phosphatase 1 regulatory subunit 12C	Ppp1r12c	84.684	0	782	0	0	0	0	0	0	3	0	0	0	0	0	0	0	0	0	0	0	0	1	0	0	0	0	0	0	0	0	0	0	0	0	3	0	0	0	0	0	0	0	0	0	0	0
Q3UYV9	Nuclear cap-binding protein subunit 1	Ncbp1	91.926	0	790	0	0	0	0	0	0	1	0	0	0	0	0	0	0	0	0	0	0	0	0	0	0	0	0	0	0	0	0	0	0	0	0	1	0	0	0	0	0	0	0	0	0	0	0
Q3UZP0	MARVEL domain-containing protein 2	Marveld2	63.662	0	555	0	0	0	0	0	0	0	0	0	0	0	2	1	0	0	0	0	0	0	0	0	0	0	0	1	1	0	0	0	0	0	0	0	0	0	0	0	2	1	0	0	0	0	0
Q4KML4	Costars family protein ABRACL	Abracl	9.0303	0	81	0	0	0	0	0	0	0	2	0	1	0	0	0	0	0	0	1	0	2	0	1	0	0	0	0	0	0	0	0	0	0	0	0	2	0	1	0	0	0	0	0	0	1	0
Q4PJX1	Protein odr-4 homolog	Odr4	49.997	0	447	1	0	0	0	0	0	0	0	0	1	0	0	0	0	0	0	1	0	1	0	0	0	0	0	1	0	1	0	0	0	0	0	0	0	0	1	0	0	0	0	0	0	1	0
Q4VAA7	Sorting nexin-33	Snx33	65.314	0	574	0	0	0	0	0	0	11	0	0	0	0	0	0	0	0	0	0	0	2	7	0	0	0	1	0	0	0	0	0	0	0	0	11	0	0	0	0	0	0	0	0	0	0	0
Q4VAC9	Pleckstrin homology domain-containing family G member 3	Plekhg3	148.52	0	1341	0	0	0	0	0	0	5	0	0	0	0	0	0	0	0	0	0	0	0	1	0	0	0	0	0	0	0	0	0	0	0	0	5	0	0	0	0	0	0	0	0	0	0	0
Q52KR3	Protein prune homolog 2	Prune2	339.51	0	3084	0	0	0	4	0	0	0	1	2	1	2	0	1	0	0	0	0	0	0	0	1	4	1	1	0	3	0	0	0	4	0	0	0	1	2	1	2	0	1	0	0	0	0	0
Q5F2E7	Nuclear fragile X mental retardation-interacting protein 2	Nufip2	75.656	0	692	0	0	0	0	0	0	3	0	0	0	0	0	1	0	0	0	0	0	0	3	0	0	0	0	0	0	0	0	0	0	0	0	3	0	0	0	0	0	1	0	0	0	0	0
Q5FW60	Major urinary protein 20	Mup20	20.93	0	181	0	0	0	0	0	3	0	0	0	0	0	2	0	0	0	0	0	1	0	0	0	0	0	0	1	1	0	0	0	0	0	3	0	0	0	0	0	2	0	0	0	0	0	1
Q5SSK3	Transcription elongation factor, mitochondrial	Tefm	41.873	0	364	0	0	0	0	0	0	2	0	0	0	0	0	0	0	0	0	0	0	0	2	0	0	0	0	0	0	0	0	0	0	0	0	2	0	0	0	0	0	0	0	0	0	0	0
Q5SUF2	Luc7-like protein 3	Luc7l3	51.45	0	432	0	0	0	0	0	0	2	0	0	0	0	0	0	0	0	0	0	0	0	1	0	0	0	0	0	0	0	0	0	0	0	0	2	0	0	0	0	0	0	0	0	0	0	0
Q5SX39;Q5SX40;P13542	Myosin-4;Myosin-1;Myosin-8	Myh4;Myh1;Myh8	222.86	0	1939	0	0	0	0	0	0	0	1	2	4	1	0	0	0	0	0	0	0	1	0	1	1	1	1	0	1	0	0	0	0	0	0	0	0	0	3	1	0	0	0	0	0	0	0
Q5SXY1	Cytospin-B	Specc1	118.1	0	1067	0	0	0	0	0	0	7	0	0	0	0	0	0	0	0	0	0	0	0	3	0	0	0	0	0	0	0	0	0	0	0	0	7	0	0	0	0	0	0	0	0	0	0	0
Q5U458	DnaJ homolog subfamily C member 11	Dnajc11	63.232	0	559	0	0	0	1	0	0	2	1	0	0	0	0	0	0	0	0	0	1	1	2	0	0	1	1	0	0	0	0	0	1	0	0	2	1	0	0	0	0	0	0	0	0	0	1
Q5Y5T1	Probable palmitoyltransferase ZDHHC20	Zdhhc20	43.975	0	380	0	0	1	1	0	0	0	0	0	1	0	0	0	1	0	0	0	0	0	0	0	0	0	0	0	0	0	0	1	1	0	0	0	0	0	1	0	0	0	1	0	0	0	0
Q60590;Q63805;P07361	Alpha-1-acid glycoprotein 1;Alpha-1-acid glycoprotein 3;Alpha-1-acid glycoprotein 2	Orm1;Orm3;Orm2	23.895	0	207	0	0	0	0	0	0	0	0	0	2	2	0	0	0	0	0	0	0	0	0	0	0	0	0	0	0	0	0	0	0	0	0	0	0	0	2	2	0	0	0	0	0	0	0
Q60596	DNA repair protein XRCC1	Xrcc1	68.97	0	631	0	0	0	0	0	0	4	0	0	0	0	0	0	0	0	0	0	0	0	0	0	0	0	0	0	0	0	0	0	0	0	0	4	0	0	0	0	0	0	0	0	0	0	0
Q60631	Growth factor receptor-bound protein 2	Grb2	25.238	0	217	0	0	0	1	0	2	1	0	0	0	0	0	0	0	0	0	1	0	0	1	0	0	0	0	0	0	0	0	0	1	0	2	1	0	0	0	0	0	0	0	0	0	1	0
Q60634	Flotillin-2	Flot2	47.037	0	428	0	0	0	3	0	1	2	2	0	1	0	0	0	0	0	0	0	0	0	1	0	0	0	0	0	0	0	0	0	3	0	1	2	2	0	1	0	0	0	0	0	0	0	0
Q60710	Deoxynucleoside triphosphate triphosphohydrolase SAMHD1	Samhd1	75.892	0	658	0	0	0	2	0	0	6	2	0	2	1	2	0	0	0	0	1	0	2	6	2	0	4	1	3	1	0	0	0	2	0	0	6	2	0	2	1	2	0	0	0	0	1	0
Q60737	Casein kinase II subunit alpha	Csnk2a1	45.133	0	391	0	0	0	1	0	1	9	0	0	1	0	0	0	0	0	1	0	2	4	7	0	0	1	2	0	0	0	0	0	1	0	1	9	0	0	1	0	0	0	0	0	1	0	2
Q60749	KH domain-containing, RNA-binding, signal transduction-associated protein 1	Khdrbs1	48.37	0	443	0	0	0	0	0	0	1	0	0	0	0	4	0	0	0	0	0	0	0	0	0	0	0	0	3	0	0	0	0	0	0	0	1	0	0	0	0	4	0	0	0	0	0	0
Q60847	Collagen alpha-1(XII) chain	Col12a1	340.21	0	3120	0	0	0	0	0	0	6	0	0	0	0	0	0	0	0	0	0	0	0	1	0	0	0	0	0	0	0	0	0	0	0	0	6	0	0	0	0	0	0	0	0	0	0	0
Q60864	Stress-induced-phosphoprotein 1	Stip1	62.581	0	543	0	0	0	0	0	0	0	1	0	1	0	0	0	0	0	1	1	0	0	1	3	0	0	0	0	0	0	0	0	0	0	0	0	1	0	1	0	0	0	0	0	1	1	0
Q60875	Rho guanine nucleotide exchange factor 2	Arhgef2	111.97	0	985	0	0	0	0	0	0	1	0	0	0	0	0	0	0	0	0	0	0	0	1	0	0	0	0	0	0	0	0	0	0	0	0	1	0	0	0	0	0	0	0	0	0	0	0
Q60972	Histone-binding protein RBBP4	Rbbp4	47.655	0	425	0	0	0	2	0	1	1	0	0	0	0	0	0	1	0	1	1	2	1	1	1	0	0	0	0	0	0	0	0	2	0	1	1	0	0	0	0	0	0	1	0	1	1	2
Q61001	Laminin subunit alpha-5	Lama5	404.05	0	3718	0	0	0	0	0	0	1	0	0	0	0	0	0	0	0	0	0	0	0	0	0	0	0	0	0	0	0	0	0	0	0	0	1	0	0	0	0	0	0	0	0	0	0	0
Q61029	Lamina-associated polypeptide 2, isoforms beta/delta/epsilon/gamma	Tmpo	50.372	0	452	0	0	0	0	0	0	6	2	0	0	0	0	0	0	0	1	1	0	2	7	2	0	0	0	0	0	0	0	0	0	0	0	2	0	0	0	0	0	0	0	0	0	0	0
Q61033	Lamina-associated polypeptide 2, isoforms alpha/zeta	Tmpo	75.167	0	693	0	0	0	0	0	0	12	2	0	0	0	0	0	0	0	1	1	0	2	15	2	0	0	0	0	0	0	0	0	0	0	0	12	2	0	0	0	0	0	0	0	1	1	0
Q61147	Ceruloplasmin	Cp	121.15	0	1061	0	0	0	4	3	3	0	0	0	1	0	0	0	0	0	0	4	4	3	0	0	0	0	0	0	0	0	0	0	4	3	3	0	0	0	1	0	0	0	0	0	0	4	4
Q61187	Tumor susceptibility gene 101 protein	Tsg101	44.123	0	391	0	0	0	0	0	0	7	0	0	0	0	0	0	0	0	0	0	0	0	7	0	0	0	0	0	0	0	0	0	0	0	0	7	0	0	0	0	0	0	0	0	0	0	0
Q61207	Prosaposin	Psap	61.422	0	557	0	2	1	1	0	2	1	1	1	1	0	0	1	0	1	1	0	0	2	0	3	1	1	1	0	1	0	2	1	1	0	2	1	1	1	1	0	0	1	0	1	1	0	0
Q61263	Sterol O-acyltransferase 1	Soat1	63.798	0	540	0	0	0	0	0	0	1	0	0	0	0	0	0	0	0	0	0	0	0	1	0	0	0	0	0	0	0	0	0	0	0	0	1	0	0	0	0	0	0	0	0	0	0	0
Q61316	Heat shock 70 kDa protein 4	Hspa4	94.132	0	841	0	0	0	0	0	0	0	1	0	0	0	0	0	0	0	0	1	0	1	0	1	0	0	0	0	0	0	0	0	0	0	0	0	1	0	0	0	0	0	0	0	0	1	0
Q61526	Receptor tyrosine-protein kinase erbB-3	Erbb3	147.61	0	1339	0	0	1	1	0	0	1	0	0	0	1	0	0	0	0	0	0	1	0	0	0	0	0	0	0	0	0	0	1	1	0	0	1	0	0	0	1	0	0	0	0	0	0	1
Q61543	Golgi apparatus protein 1	Glg1	133.73	0	1175	0	0	0	1	0	1	21	0	0	0	0	0	0	0	0	1	0	2	1	12	0	1	2	2	0	0	0	0	0	1	0	1	21	0	0	0	0	0	0	0	0	1	0	2
Q61553	Fascin	Fscn1	54.507	0	493	0	1	0	1	0	0	1	0	0	1	0	0	0	0	0	0	0	1	0	1	1	0	1	0	0	0	0	1	0	1	0	0	1	0	0	1	0	0	0	0	0	0	0	1
Q61584	Fragile X mental retardation syndrome-related protein 1	Fxr1	76.221	0	677	0	0	1	0	0	0	7	1	0	0	0	0	0	0	0	1	0	1	0	7	0	0	0	0	0	0	0	0	1	0	0	0	7	1	0	0	0	0	0	0	0	1	0	1
Q61595	Kinectin	Ktn1	152.59	0	1327	0	0	0	0	0	0	5	0	0	0	0	0	0	0	0	0	0	0	0	3	0	0	0	0	0	0	0	0	0	0	0	0	5	0	0	0	0	0	0	0	0	0	0	0
Q61599	Rho GDP-dissociation inhibitor 2	Arhgdib	22.851	0	200	0	0	0	5	0	3	0	4	0	2	1	0	0	0	0	0	4	0	1	0	4	0	0	0	0	0	0	0	0	5	0	3	0	4	0	2	1	0	0	0	0	0	4	0
Q61609	Sodium-dependent phosphate transporter 1	Slc20a1	74.152	0	681	0	2	0	1	0	0	0	0	0	1	0	0	0	0	1	0	0	0	0	0	0	0	0	0	0	0	0	2	0	1	0	0	0	0	0	1	0	0	0	0	1	0	0	0
Q61646	Haptoglobin;Haptoglobin alpha chain;Haptoglobin beta chain	Hp	38.752	0	347	0	0	0	1	0	0	0	0	0	2	1	0	1	0	0	0	0	0	0	0	0	0	1	1	0	0	0	0	0	1	0	0	0	0	0	2	1	0	1	0	0	0	0	0
Q61703	Inter-alpha-trypsin inhibitor heavy chain H2	Itih2	105.93	0	946	4	2	2	6	3	2	1	3	4	3	3	7	5	3	2	3	5	5	3	0	3	3	1	2	5	2	0	0	0	2	1	1	0	0	0	0	0	0	0	0	0	0	2	0
Q61730	Interleukin-1 receptor accessory protein	Il1rap	65.74	0	570	0	0	0	3	0	0	0	0	0	0	0	3	3	0	0	0	0	0	0	0	0	0	1	0	2	1	0	0	0	3	0	0	0	0	0	0	0	3	3	0	0	0	0	0
Q61735	Leukocyte surface antigen CD47	Cd47	33.097	0	303	0	0	0	2	0	1	1	0	0	1	0	0	0	0	0	0	0	0	0	1	1	0	0	0	0	0	0	0	0	2	0	1	1	0	0	1	0	0	0	0	0	0	0	0
Q61838	Alpha-2-macroglobulin;Alpha-2-macroglobulin 165 kDa subunit;Alpha-2-macroglobulin 35 kDa subunit	A2m	165.85	0	1495	0	0	0	1	0	0	0	0	0	7	3	0	0	0	1	0	0	0	0	0	0	0	0	0	1	0	0	0	0	1	0	0	0	0	0	7	3	0	0	0	1	0	0	0
Q61878	Bone marrow proteoglycan;Eosinophil granule major basic protein	Prg2	24.255	0	223	0	0	0	0	0	0	0	0	0	2	2	0	0	0	0	0	0	0	0	0	0	0	0	1	0	0	0	0	0	0	0	0	0	0	0	2	2	0	0	0	0	0	0	0
Q62074	Protein kinase C iota type	Prkci	68.203	0	595	0	0	0	0	0	0	2	0	0	0	0	0	0	0	0	0	0	0	0	1	0	0	0	0	0	0	0	0	0	0	0	0	2	0	0	0	0	0	0	0	0	0	0	0
Q62093	Serine/arginine-rich splicing factor 2	Srsf2	25.476	0	221	0	0	1	1	0	0	1	0	0	0	0	0	0	0	0	0	1	0	1	1	0	0	0	0	0	0	0	0	1	1	0	0	1	0	0	0	0	0	0	0	0	0	1	0
Q62095	ATP-dependent RNA helicase DDX3Y	Ddx3y	73.427	0	658	4	0	0	2	0	0	8	3	1	2	1	0	0	0	5	3	0	1	1	11	6	2	3	1	0	0	0	0	0	0	0	0	1	0	0	0	0	0	0	0	0	0	0	0
Q62159;Q9QUI0;P62746	Rho-related GTP-binding protein RhoC;Transforming protein RhoA;Rho-related GTP-binding protein RhoB	Rhoc;Rhoa;Rhob	22.006	0	193	0	0	0	2	0	0	0	0	1	1	1	0	0	0	0	0	1	0	1	1	3	1	2	1	0	1	0	0	0	2	0	0	0	0	1	1	1	0	0	0	0	0	1	0
Q62186	Translocon-associated protein subunit delta	Ssr4	18.936	0	172	0	0	1	2	0	1	1	1	0	0	1	0	0	0	0	1	1	0	0	0	0	1	0	1	0	0	0	0	1	2	0	1	1	1	0	0	1	0	0	0	0	1	1	0
Q62191	E3 ubiquitin-protein ligase TRIM21	Trim21	54.174	0	470	0	0	0	0	0	1	4	0	1	2	0	1	3	0	0	0	0	0	1	4	0	0	2	2	2	3	0	0	0	0	0	1	4	0	1	2	0	1	3	0	0	0	0	0
Q62261	Spectrin beta chain, non-erythrocytic 1	Sptbn1	274.22	0	2363	1	0	0	0	0	0	41	16	0	0	0	0	0	1	0	2	0	0	0	28	9	2	1	0	0	0	1	0	0	0	0	0	41	16	0	0	0	0	0	1	0	2	0	0
Q62318	Transcription intermediary factor 1-beta	Trim28	88.846	0	834	0	0	1	1	0	0	0	1	0	0	0	0	0	0	0	0	0	0	0	0	1	0	0	0	0	0	0	0	1	1	0	0	0	1	0	0	0	0	0	0	0	0	0	0
Q62418	Drebrin-like protein	Dbnl	48.699	0	436	0	0	0	0	0	0	2	0	0	0	0	0	0	0	0	0	0	0	0	1	0	0	0	0	0	0	0	0	0	0	0	0	2	0	0	0	0	0	0	0	0	0	0	0
Q62426	Cystatin-B	Cstb	11.045	0	98	0	0	0	0	0	0	1	1	0	0	0	0	0	0	0	0	0	0	0	1	0	0	1	0	0	0	0	0	0	0	0	0	1	1	0	0	0	0	0	0	0	0	0	0
Q62470	Integrin alpha-3;Integrin alpha-3 heavy chain;Integrin alpha-3 light chain	Itga3	116.74	0	1053	0	0	1	1	0	0	1	2	0	0	0	1	0	0	0	4	1	0	0	1	1	0	1	1	0	6	0	0	1	1	0	0	1	2	0	0	0	1	0	0	0	4	1	0
Q63918	Serum deprivation-response protein	Sdpr	46.763	0	418	0	0	0	0	0	0	1	0	0	0	0	0	0	0	0	0	0	0	0	0	0	0	0	0	0	0	0	0	0	0	0	0	1	0	0	0	0	0	0	0	0	0	0	0
Q640N1	Adipocyte enhancer-binding protein 1	Aebp1	128.36	0	1128	0	0	0	0	0	0	2	0	0	0	0	0	0	0	0	1	1	1	0	1	0	0	0	0	0	0	0	0	0	0	0	0	2	0	0	0	0	0	0	0	0	1	1	1
Q64152	Transcription factor BTF3	Btf3	22.031	0	204	0	0	0	0	0	0	0	0	0	1	0	0	0	0	2	0	0	0	0	0	0	0	0	0	0	0	0	0	0	0	0	0	0	0	0	1	0	0	0	0	2	0	0	0
Q64282	Interferon-induced protein with tetratricopeptide repeats 1	Ifit1	53.737	0	463	0	0	0	3	0	0	5	0	2	3	2	0	0	0	0	0	3	1	0	3	2	3	6	2	1	0	0	0	0	3	0	0	5	0	2	3	2	0	0	0	0	0	3	1
Q64339	Ubiquitin-like protein ISG15	Isg15	17.897	0	161	0	0	0	0	0	0	3	0	0	1	1	0	0	0	0	0	1	0	0	0	0	0	2	0	0	0	0	0	0	0	0	0	3	0	0	1	1	0	0	0	0	0	1	0
Q64430	Copper-transporting ATPase 1	Atp7a	161.96	0	1491	0	0	0	1	0	0	0	0	0	1	0	0	0	0	0	0	0	0	0	0	0	0	0	0	0	0	0	0	0	1	0	0	0	0	0	1	0	0	0	0	0	0	0	0
Q64487	Receptor-type tyrosine-protein phosphatase delta	Ptprd	214.41	0	1912	0	0	1	3	1	2	0	1	1	3	1	3	2	1	1	0	0	0	0	0	1	0	1	1	3	1	0	0	0	1	0	1	0	1	1	1	1	0	0	0	0	0	0	0
Q66GT5	Phosphatidylglycerophosphatase and protein-tyrosine phosphatase 1	Ptpmt1	21.942	0	193	0	0	1	0	1	1	2	0	0	1	1	0	0	0	0	1	0	1	1	1	1	0	1	1	0	0	0	0	1	0	1	1	2	0	0	1	1	0	0	0	0	1	0	1
Q6A0D4	Raftlin	Rftn1	61.536	0	554	0	0	0	2	0	0	1	0	0	0	0	0	0	0	0	0	0	0	0	0	0	0	0	0	0	0	0	0	0	2	0	0	1	0	0	0	0	0	0	0	0	0	0	0
Q6AW69	Cingulin-like protein 1	Cgnl1	148.23	0	1298	0	0	0	0	0	0	2	0	0	0	0	0	0	0	0	0	0	0	0	2	0	0	0	0	0	0	0	0	0	0	0	0	2	0	0	0	0	0	0	0	0	0	0	0
Q6NS46	Protein RRP5 homolog	Pdcd11	207.78	0	1862	0	1	0	0	1	0	1	0	0	0	0	1	0	0	0	0	0	0	0	0	1	0	0	0	1	0	0	1	0	0	1	0	1	0	0	0	0	1	0	0	0	0	0	0
Q6P542	ATP-binding cassette sub-family F member 1	Abcf1	94.944	0	837	0	0	0	0	0	0	11	0	0	0	0	0	0	0	0	0	0	0	0	10	0	0	0	0	0	0	0	0	0	0	0	0	11	0	0	0	0	0	0	0	0	0	0	0
Q6PB90	Protocadherin beta-14	Pcdhb14	87.021	0	796	0	0	0	1	0	0	1	0	0	1	2	1	0	0	1	1	0	2	1	0	0	0	1	0	1	1	0	0	0	1	0	0	1	0	0	1	2	1	0	0	1	1	0	2
Q6PDM2	Serine/arginine-rich splicing factor 1	Srsf1	27.744	0	248	0	0	0	2	0	0	2	1	0	0	0	0	0	0	0	1	0	0	0	2	1	0	0	0	0	0	0	0	0	2	0	0	2	1	0	0	0	0	0	0	0	1	0	0
Q6PDN3	Myosin light chain kinase, smooth muscle;Myosin light chain kinase, smooth muscle, deglutamylated form	Mylk	212.92	0	1941	0	0	0	0	0	0	11	0	0	0	0	0	0	0	0	0	0	0	0	7	0	0	0	0	0	0	0	0	0	0	0	0	11	0	0	0	0	0	0	0	0	0	0	0
Q6R891	Neurabin-2	Ppp1r9b	89.519	0	817	0	0	0	0	0	0	8	0	0	0	0	0	0	0	0	0	0	0	0	3	0	0	0	0	0	0	0	0	0	0	0	0	8	0	0	0	0	0	0	0	0	0	0	0
Q6ZPE2	Myotubularin-related protein 5	Sbf1	208.69	0	1867	0	0	0	0	0	0	10	0	0	0	0	0	0	0	0	0	0	0	0	2	0	0	0	0	0	0	0	0	0	0	0	0	10	0	0	0	0	0	0	0	0	0	0	0
Q6ZPF4;A2APV2	Formin-like protein 3;Formin-like protein 2	Fmnl3;Fmnl2	117.17	0	1028	0	0	0	0	0	0	3	0	0	0	0	0	0	0	0	0	0	0	0	1	0	0	0	0	0	0	0	0	0	0	0	0	3	0	0	0	0	0	0	0	0	0	0	0
Q6ZQ58	La-related protein 1	Larp1	121.12	0	1072	0	0	0	2	0	0	2	0	0	0	0	0	0	0	0	0	1	1	0	2	0	0	1	0	0	0	0	0	0	2	0	0	2	0	0	0	0	0	0	0	0	0	1	1
Q6ZWM4	U6 snRNA-associated Sm-like protein LSm8	Lsm8	10.403	0	96	0	0	0	0	0	0	0	1	0	1	1	0	0	0	0	0	0	0	0	0	1	0	0	0	0	0	0	0	0	0	0	0	0	1	0	1	1	0	0	0	0	0	0	0
Q6ZWX6	Eukaryotic translation initiation factor 2 subunit 1	Eif2s1	36.108	0	315	0	0	1	3	0	0	4	2	0	0	0	0	0	0	0	1	1	1	1	4	2	1	1	0	1	4	0	0	1	3	0	0	4	2	0	0	0	0	0	0	0	1	1	1
Q6ZWY8	Thymosin beta-10	Tmsb10	5.0256	0	44	0	0	1	1	0	1	0	1	0	0	0	0	0	0	0	1	1	0	1	0	1	0	0	0	0	0	0	0	1	1	0	1	0	1	0	0	0	0	0	0	0	1	1	0
Q70FJ1	A-kinase anchor protein 9	Akap9	435.87	0	3797	0	0	0	0	0	0	0	0	0	0	2	0	0	0	0	0	0	0	0	0	1	1	0	0	0	0	0	0	0	0	0	0	0	0	0	0	2	0	0	0	0	0	0	0
Q70IV5	Synemin	Synm	173.21	0	1561	0	0	0	0	0	0	2	0	0	0	0	0	0	0	0	0	0	0	0	1	0	0	0	0	0	0	0	0	0	0	0	0	2	0	0	0	0	0	0	0	0	0	0	0
Q78HU3	Multivesicular body subunit 12A	Mvb12a	28.705	0	271	0	0	0	0	0	0	3	0	0	0	0	0	0	0	0	0	0	0	0	1	0	0	0	0	0	0	0	0	0	0	0	0	3	0	0	0	0	0	0	0	0	0	0	0
Q78YZ6	Short coiled-coil protein	Scoc	14.155	0	125	0	0	0	0	0	0	1	0	0	0	0	0	0	0	0	0	0	0	0	0	0	0	0	0	0	0	0	0	0	0	0	0	1	0	0	0	0	0	0	0	0	0	0	0
Q78ZA7	Nucleosome assembly protein 1-like 4	Nap1l4	42.679	0	375	0	0	0	0	0	1	3	1	1	0	0	0	0	1	0	0	0	1	2	1	1	1	2	2	0	0	0	0	0	0	0	0	2	0	0	0	0	0	0	0	0	0	0	0
Q7TMF2	3-5 exoribonuclease 1	Eri1	39.493	0	345	0	0	0	0	1	0	0	0	0	0	0	0	0	0	0	0	0	0	1	1	0	0	0	0	1	0	0	0	0	0	1	0	0	0	0	0	0	0	0	0	0	0	0	0
Q7TMM9;Q9CWF2	Tubulin beta-2A chain;Tubulin beta-2B chain	Tubb2a;Tubb2b	49.906	0	445	11	11	12	15	8	10	13	16	15	13	12	14	14	10	16	19	14	17	14	10	15	17	13	12	15	20	0	2	0	2	0	0	3	3	2	1	1	1	1	0	2	3	2	2
Q7TNC4	Putative RNA-binding protein Luc7-like 2	Luc7l2	46.582	0	392	0	0	1	0	0	0	1	0	0	0	0	0	1	0	0	1	1	0	0	0	0	0	0	0	0	1	0	0	1	0	0	0	1	0	0	0	0	0	1	0	0	1	1	0
Q7TPV4	Myb-binding protein 1A	Mybbp1a	152.04	0	1344	0	0	0	0	0	0	9	2	0	0	0	0	0	0	0	0	0	0	0	8	0	0	0	0	0	0	0	0	0	0	0	0	9	2	0	0	0	0	0	0	0	0	0	0
Q7TQH7	Low-density lipoprotein receptor-related protein 10	Lrp10	76.461	0	713	0	0	2	1	0	0	1	0	1	3	2	0	2	0	1	1	1	1	0	0	1	0	2	2	0	0	0	0	2	1	0	0	1	0	1	3	2	0	2	0	1	1	1	1
Q7TS55	Tumor necrosis factor ligand superfamily member 18	Tnfsf18	19.732	0	173	0	0	0	2	0	2	0	2	0	0	0	0	0	0	0	0	3	0	1	0	1	0	0	0	0	0	0	0	0	2	0	2	0	2	0	0	0	0	0	0	0	0	3	0
Q80TN5	Palmitoyltransferase ZDHHC17	Zdhhc17	72.62	0	632	0	0	0	2	0	0	0	0	0	0	0	0	0	0	0	0	1	0	0	0	0	0	1	0	0	0	0	0	0	2	0	0	0	0	0	0	0	0	0	0	0	0	1	0
Q80U19	Disheveled-associated activator of morphogenesis 2	Daam2	128.37	0	1115	0	0	0	1	0	0	1	0	1	3	1	1	1	0	0	0	1	0	0	0	0	0	1	2	0	0	0	0	0	1	0	0	1	0	1	3	1	1	1	0	0	0	1	0
Q80UG5	Septin-9	2021-09-09	65.574	0	583	0	0	0	0	0	0	14	0	0	0	0	0	0	0	0	0	0	0	0	6	0	0	0	0	0	0	0	0	0	0	0	0	14	0	0	0	0	0	0	0	0	0	0	0
Q80UM7	Mannosyl-oligosaccharide glucosidase	Mogs	91.83	0	834	0	0	0	0	0	0	7	1	0	0	0	0	0	0	0	0	0	0	0	10	0	0	0	0	0	2	0	0	0	0	0	0	7	1	0	0	0	0	0	0	0	0	0	0
Q80UW0	Heparan-sulfate 6-O-sulfotransferase 2	Hs6st2	69.197	0	612	0	0	0	0	0	0	3	0	0	0	0	0	0	0	0	0	0	0	0	2	0	0	0	0	0	0	0	0	0	0	0	0	3	0	0	0	0	0	0	0	0	0	0	0
Q80WJ7	Protein LYRIC	Mtdh	63.845	0	579	1	0	0	0	0	0	5	2	0	0	0	0	0	0	0	0	0	0	0	6	1	0	0	0	0	0	1	0	0	0	0	0	5	2	0	0	0	0	0	0	0	0	0	0
Q80X72	Leucine-rich repeat-containing protein 15	Lrrc15	64.176	0	579	0	0	0	0	0	0	0	0	0	1	1	0	0	0	0	0	0	0	0	0	0	0	0	0	0	0	0	0	0	0	0	0	0	0	0	1	1	0	0	0	0	0	0	0
Q80Y14	Glutaredoxin-related protein 5, mitochondrial	Glrx5	16.292	0	152	0	0	0	0	0	1	0	1	0	0	0	0	0	0	0	0	0	0	0	0	0	0	0	0	0	0	0	0	0	0	0	1	0	1	0	0	0	0	0	0	0	0	0	0
Q810D6	Glutamate-rich WD repeat-containing protein 1	Grwd1	49.223	0	446	0	0	0	2	0	0	4	0	0	0	0	0	0	1	0	0	0	0	0	5	0	0	0	0	1	0	0	0	0	2	0	0	4	0	0	0	0	0	0	1	0	0	0	0
Q810U5	Coiled-coil domain-containing protein 50	Ccdc50	35.321	0	305	0	0	0	0	0	0	2	0	0	0	0	0	0	0	0	0	0	0	0	2	0	0	0	0	0	0	0	0	0	0	0	0	2	0	0	0	0	0	0	0	0	0	0	0
Q811S7	Upstream-binding protein 1	Ubp1	60.211	0	540	0	0	0	1	0	0	6	0	0	0	0	0	0	0	0	0	0	0	0	4	0	0	2	2	0	1	0	0	0	1	0	0	6	0	0	0	0	0	0	0	0	0	0	0
Q8BG67	Protein EFR3 homolog A	Efr3a	92.612	0	819	0	0	0	1	0	0	0	0	0	0	0	0	1	0	0	0	0	0	0	0	0	0	0	0	1	1	0	0	0	1	0	0	0	0	0	0	0	0	1	0	0	0	0	0
Q8BG80	F-box only protein 46	Fbxo46	65.293	0	603	0	0	0	0	0	0	2	0	0	0	0	0	0	0	0	0	0	0	0	1	0	0	0	0	0	0	0	0	0	0	0	0	2	0	0	0	0	0	0	0	0	0	0	0
Q8BG95	Protein phosphatase 1 regulatory subunit 12B	Ppp1r12b	109.05	0	976	0	0	0	0	0	0	2	0	0	0	0	0	0	0	0	0	0	0	0	2	0	0	0	0	0	0	0	0	0	0	0	0	1	0	0	0	0	0	0	0	0	0	0	0
Q8BGD9	Eukaryotic translation initiation factor 4B	Eif4b	68.839	0	611	0	0	0	2	0	0	2	1	0	0	0	0	3	0	0	0	0	0	0	3	1	0	0	0	0	5	0	0	0	2	0	0	2	1	0	0	0	0	3	0	0	0	0	0
Q8BGH2	Sorting and assembly machinery component 50 homolog	Samm50	51.863	0	469	0	0	0	0	0	0	2	0	0	1	0	0	0	0	0	0	0	0	0	2	0	0	0	0	0	0	0	0	0	0	0	0	2	0	0	1	0	0	0	0	0	0	0	0
Q8BGJ9;Q9D883	Splicing factor U2AF 26 kDa subunit;Splicing factor U2AF 35 kDa subunit	U2af1l4;U2af1	25.836	0	220	0	0	0	1	0	0	1	0	0	0	0	0	0	0	0	0	0	0	0	1	0	0	0	0	0	0	0	0	0	1	0	0	1	0	0	0	0	0	0	0	0	0	0	0
Q8BH44	Coronin-2B	Coro2b	54.936	0	480	0	0	0	0	0	0	4	0	0	0	0	0	0	0	0	0	0	0	0	1	0	0	0	0	0	0	0	0	0	0	0	0	4	0	0	0	0	0	0	0	0	0	0	0
Q8BH59	Calcium-binding mitochondrial carrier protein Aralar1	Slc25a12	74.569	0	677	0	0	0	3	1	1	2	4	6	3	2	1	1	0	0	1	4	2	1	1	5	3	6	1	1	2	0	0	0	3	1	1	2	4	6	3	2	1	1	0	0	1	4	2
Q8BH64	EH domain-containing protein 2	Ehd2	61.174	0	543	0	0	0	0	0	0	6	0	0	0	0	0	0	0	0	0	0	0	0	4	0	0	0	0	0	0	0	0	0	0	0	0	6	0	0	0	0	0	0	0	0	0	0	0
Q8BH73	Glutaminyl-peptide cyclotransferase-like protein	Qpctl	42.691	0	383	0	0	0	1	0	0	1	0	0	0	1	0	0	0	0	0	0	0	0	0	0	0	1	0	1	0	0	0	0	1	0	0	1	0	0	0	1	0	0	0	0	0	0	0
Q8BJH1	Zinc finger C2HC domain-containing protein 1A	Zc2hc1a	35.152	0	324	0	0	0	0	0	0	2	0	0	0	0	0	0	0	0	0	0	0	0	0	0	0	0	0	0	0	0	0	0	0	0	0	2	0	0	0	0	0	0	0	0	0	0	0
Q8BK64	Activator of 90 kDa heat shock protein ATPase homolog 1	Ahsa1	38.117	0	338	0	0	0	1	0	0	0	1	1	1	0	0	0	0	0	1	1	1	1	1	2	1	3	0	0	1	0	0	0	1	0	0	0	1	1	1	0	0	0	0	0	1	1	1
Q8BK67	Protein RCC2	Rcc2	55.983	0	520	0	0	0	1	0	0	3	0	0	0	1	0	0	0	0	0	1	0	0	1	0	0	0	0	0	0	0	0	0	1	0	0	3	0	0	0	1	0	0	0	0	0	1	0
Q8BKG3	Inactive tyrosine-protein kinase 7	Ptk7	117.53	0	1062	0	0	0	3	0	0	0	1	2	1	0	7	0	0	0	0	0	0	0	0	1	0	0	3	2	0	0	0	0	3	0	0	0	1	2	1	0	7	0	0	0	0	0	0
Q8BKX1	Brain-specific angiogenesis inhibitor 1-associated protein 2	Baiap2	59.236	0	535	0	0	0	0	0	0	3	0	0	0	0	0	0	0	0	0	0	0	0	2	0	0	0	0	0	0	0	0	0	0	0	0	3	0	0	0	0	0	0	0	0	0	0	0
Q8BMA6	Signal recognition particle subunit SRP68	Srp68	70.573	0	625	0	0	0	0	0	0	3	0	0	0	0	0	0	0	0	0	0	0	0	3	0	0	0	0	0	0	0	0	0	0	0	0	3	0	0	0	0	0	0	0	0	0	0	0
Q8BMF4	Dihydrolipoyllysine-residue acetyltransferase component of pyruvate dehydrogenase complex, mitochondrial	Dlat	67.941	0	642	0	6	3	3	0	1	0	0	0	0	0	0	0	0	0	0	1	0	0	0	0	0	0	0	0	0	0	6	3	3	0	1	0	0	0	0	0	0	0	0	0	0	1	0
Q8BML1	Protein-methionine sulfoxide oxidase MICAL2	Mical2	110.07	0	960	0	0	0	0	0	1	2	0	0	0	0	0	0	0	0	0	0	0	0	0	0	0	0	0	0	0	0	0	0	0	0	1	2	0	0	0	0	0	0	0	0	0	0	0
Q8BND5	Sulfhydryl oxidase 1	Qsox1	82.784	0	748	0	0	0	0	0	1	0	1	1	0	0	0	0	0	0	0	0	3	1	0	1	0	0	0	1	0	0	0	0	0	0	1	0	1	1	0	0	0	0	0	0	0	0	3
Q8BP47	Asparagine--tRNA ligase, cytoplasmic	Nars	64.279	0	559	0	0	0	1	0	0	0	4	1	0	0	0	0	0	0	4	1	1	0	0	2	1	1	0	0	0	0	0	0	1	0	0	0	4	1	0	0	0	0	0	0	4	1	1
Q8BP92	Reticulocalbin-2	Rcn2	37.27	0	320	0	1	1	1	0	1	0	5	3	2	0	0	1	0	0	1	0	1	1	0	3	1	1	1	1	1	0	1	1	1	0	1	0	5	3	2	0	0	1	0	0	1	0	1
Q8BQ30	Phostensin	Ppp1r18	65.629	0	594	0	0	0	0	0	0	4	0	0	0	0	0	0	0	0	0	0	0	0	0	0	0	0	0	0	0	0	0	0	0	0	0	4	0	0	0	0	0	0	0	0	0	0	0
Q8BQZ4	Ral GTPase-activating protein subunit beta	Ralgapb	165.2	0	1484	0	0	0	0	0	0	3	0	0	0	0	0	0	0	0	0	0	0	0	1	0	0	0	0	0	0	0	0	0	0	0	0	3	0	0	0	0	0	0	0	0	0	0	0
Q8BSY0	Aspartyl/asparaginyl beta-hydroxylase	Asph	83.041	0	741	0	0	0	0	0	0	2	0	0	0	0	0	0	0	0	0	0	0	0	0	0	0	0	0	0	0	0	0	0	0	0	0	2	0	0	0	0	0	0	0	0	0	0	0
Q8BT07	Centrosomal protein of 55 kDa	Cep55	53.93	0	462	0	0	0	0	0	0	5	0	0	0	0	0	0	0	0	0	0	0	0	3	0	0	0	0	0	0	0	0	0	0	0	0	5	0	0	0	0	0	0	0	0	0	0	0
Q8BTH8;Q8C4X2	Casein kinase I isoform gamma-1;Casein kinase I isoform gamma-3	Csnk1g1;Csnk1g3	52.743	0	459	0	0	0	1	0	0	1	0	0	1	1	1	0	0	0	0	0	0	0	0	0	0	1	0	0	0	0	0	0	1	0	0	1	0	0	1	1	1	0	0	0	0	0	0
Q8BTZ5	Ankyrin repeat domain-containing protein 46	Ankrd46	25.222	0	228	0	0	2	0	0	0	0	0	1	1	0	0	0	0	0	0	0	0	0	0	0	0	0	0	0	0	0	0	2	0	0	0	0	0	1	1	0	0	0	0	0	0	0	0
Q8BVA4	Leiomodin-1	Lmod1	66.309	0	595	0	0	0	0	0	0	5	0	0	0	0	0	0	0	0	0	0	0	0	6	0	0	0	0	0	0	0	0	0	0	0	0	5	0	0	0	0	0	0	0	0	0	0	0
Q8BVL3	Sorting nexin-17	Snx17	52.797	0	470	0	0	0	2	0	0	0	0	0	0	0	0	0	0	0	0	0	0	0	0	0	0	0	0	0	0	0	0	0	2	0	0	0	0	0	0	0	0	0	0	0	0	0	0
Q8BVU0	Leucine-rich repeat and calponin homology domain-containing protein 3	Lrch3	86.34	0	778	0	0	0	0	0	0	8	0	0	0	0	0	0	0	0	0	0	0	0	2	0	0	0	0	0	0	0	0	0	0	0	0	8	0	0	0	0	0	0	0	0	0	0	0
Q8BVY0	Ribosomal L1 domain-containing protein 1	Rsl1d1	50.421	0	452	0	0	0	1	0	0	3	0	0	0	0	0	0	0	0	0	0	0	0	5	0	0	0	0	0	0	0	0	0	1	0	0	3	0	0	0	0	0	0	0	0	0	0	0
Q8BWB6	Metalloreductase STEAP2	Steap2	55.76	0	489	0	0	1	4	1	0	0	0	1	3	1	1	1	0	0	0	0	2	1	0	0	0	1	0	0	0	0	0	1	4	1	0	0	0	1	3	1	1	1	0	0	0	0	2
Q8BWW4	La-related protein 4	Larp4	79.763	0	719	0	0	0	0	0	0	1	0	0	0	0	0	0	1	0	0	0	0	0	1	0	0	0	0	0	1	0	0	0	0	0	0	1	0	0	0	0	0	0	1	0	0	0	0
Q8BX07	Carboxy-terminal domain RNA polymerase II polypeptide A small phosphatase 2	Ctdsp2	30.546	0	270	0	0	1	2	0	0	0	0	1	1	0	0	0	0	0	0	0	0	0	0	0	0	0	0	0	0	0	0	1	2	0	0	0	0	1	1	0	0	0	0	0	0	0	0
Q8BXV2	BRI3-binding protein	Bri3bp	28.263	0	253	0	0	0	0	0	0	1	1	0	0	0	0	0	0	0	0	0	0	0	0	0	0	0	0	0	0	0	0	0	0	0	0	1	1	0	0	0	0	0	0	0	0	0	0
Q8C0T5	Signal-induced proliferation-associated 1-like protein 1	Sipa1l1	197.03	0	1782	0	0	0	0	0	0	1	0	0	0	0	0	0	0	0	0	0	0	0	0	0	0	0	0	0	0	0	0	0	0	0	0	1	0	0	0	0	0	0	0	0	0	0	0
Q8C147	Dedicator of cytokinesis protein 8	Dock8	238.98	0	2100	0	0	0	0	0	0	6	0	0	0	0	0	0	0	0	0	0	0	0	3	0	0	0	0	0	0	0	0	0	0	0	0	4	0	0	0	0	0	0	0	0	0	0	0
Q8C180	Fibroblast growth factor receptor substrate 2	Frs2	56.793	0	508	0	0	2	2	0	0	0	3	2	0	0	2	1	0	0	1	1	0	0	0	0	2	0	0	0	1	0	0	2	2	0	0	0	3	2	0	0	2	1	0	0	1	1	0
Q8C196	Carbamoyl-phosphate synthase [ammonia], mitochondrial	Cps1	164.62	0	1500	0	0	0	0	0	5	0	2	0	0	0	0	0	0	0	0	0	0	0	0	0	0	0	0	0	0	0	0	0	0	0	5	0	2	0	0	0	0	0	0	0	0	0	0
Q8C3X8	Lipase maturation factor 2	Lmf2	79.996	0	702	0	1	1	1	0	0	3	1	1	1	1	0	0	0	1	1	1	1	0	3	0	1	1	1	0	0	0	1	1	1	0	0	3	1	1	1	1	0	0	0	1	1	1	1
Q8C5Q4	G-rich sequence factor 1	Grsf1	53.076	0	479	0	0	0	0	0	0	1	0	0	0	0	0	0	0	0	0	0	0	0	0	0	0	0	0	0	0	0	0	0	0	0	0	1	0	0	0	0	0	0	0	0	0	0	0
Q8C650	Septin-10	2021-09-10	52.422	0	452	0	0	0	0	0	0	11	0	0	0	0	0	0	0	0	0	0	0	1	5	0	0	0	0	0	0	0	0	0	0	0	0	10	0	0	0	0	0	0	0	0	0	0	0
Q8CCC3	Uncharacterized protein C12orf56 homolog		59.885	0	530	0	1	0	0	0	0	0	0	0	0	0	0	0	0	0	0	0	0	0	0	0	0	0	0	0	0	0	1	0	0	0	0	0	0	0	0	0	0	0	0	0	0	0	0
Q8CD10	Calcium uptake protein 2, mitochondrial	Micu2	49.475	0	432	0	0	0	0	0	0	1	0	0	0	0	0	0	0	0	0	0	0	0	2	0	0	0	0	0	0	0	0	0	0	0	0	1	0	0	0	0	0	0	0	0	0	0	0
Q8CFE4	SCY1-like protein 2	Scyl2	103.32	0	930	0	0	0	2	0	2	2	3	0	0	0	7	2	1	0	4	1	1	4	1	6	0	3	6	2	7	0	0	0	2	0	2	2	3	0	0	0	7	2	1	0	4	1	1
Q8CGB3	Uveal autoantigen with coiled-coil domains and ankyrin repeats	Uaca	160.81	0	1411	0	0	0	0	0	0	3	0	0	0	0	0	0	0	0	0	0	0	0	2	0	0	0	0	0	0	0	0	0	0	0	0	3	0	0	0	0	0	0	0	0	0	0	0
Q8CHH9	Septin-8	2021-09-08	49.812	0	429	0	0	0	0	0	0	12	0	0	0	0	0	0	0	0	0	0	0	2	6	0	0	0	1	0	0	0	0	0	0	0	0	10	0	0	0	0	0	0	0	0	0	0	0
Q8CHP5	Partner of Y14 and mago	Wibg	22.689	0	203	0	0	0	0	0	0	3	0	0	0	0	0	0	0	0	0	0	0	0	5	0	0	0	0	0	0	0	0	0	0	0	0	3	0	0	0	0	0	0	0	0	0	0	0
Q8CI43	Myosin light chain 6B	Myl6b	22.749	0	207	1	0	1	1	1	0	7	1	1	1	1	1	1	1	1	2	0	2	4	5	1	1	1	1	1	1	0	0	0	0	0	0	6	0	0	0	0	0	0	0	0	1	0	1
Q8CI51	PDZ and LIM domain protein 5	Pdlim5	63.299	0	591	0	0	0	1	0	1	0	1	0	1	1	1	0	0	0	1	1	1	1	0	1	0	1	0	0	2	0	0	0	1	0	1	0	1	0	1	1	1	0	0	0	1	1	1
Q8CIN4	Serine/threonine-protein kinase PAK 2;PAK-2p27;PAK-2p34	Pak2	57.93	0	524	0	0	0	0	0	0	0	0	0	1	1	0	0	0	0	0	0	0	0	0	0	0	0	0	0	0	0	0	0	0	0	0	0	0	0	1	1	0	0	0	0	0	0	0
Q8JZZ7	Latrophilin-2	Lphn2	166.58	0	1487	0	0	0	3	0	0	3	0	1	2	1	3	7	0	0	0	0	0	0	0	0	0	0	1	1	3	0	0	0	3	0	0	3	0	1	2	1	3	7	0	0	0	0	0
Q8K0E8	Fibrinogen beta chain;Fibrinopeptide B;Fibrinogen beta chain	Fgb	54.752	0	481	0	0	0	0	0	0	0	0	0	2	1	0	1	0	0	0	0	0	0	0	0	0	0	0	0	0	0	0	0	0	0	0	0	0	0	2	1	0	1	0	0	0	0	0
Q8K1N2	Pleckstrin homology-like domain family B member 2	Phldb2	141.48	0	1249	0	0	0	0	0	0	8	0	0	0	0	0	0	0	0	0	0	0	0	3	0	0	0	0	0	0	0	0	0	0	0	0	8	0	0	0	0	0	0	0	0	0	0	0
Q8K1S3	Netrin receptor UNC5B	Unc5b	103.74	0	945	0	3	5	9	4	3	1	0	2	11	6	5	6	0	7	0	1	6	2	2	1	2	5	2	0	2	0	3	5	9	4	3	1	0	2	11	6	5	6	0	7	0	1	6
Q8K201	Keratinocyte-associated transmembrane protein 2	Kct2	28.05	0	259	0	0	1	3	1	0	3	0	2	0	0	1	1	0	2	2	2	1	0	1	0	1	1	1	1	1	0	0	1	3	1	0	3	0	2	0	0	1	1	0	2	2	2	1
Q8K2A1	PTB domain-containing engulfment adapter protein 1	Gulp1	34.47	0	304	0	0	0	0	0	0	1	0	0	0	0	0	0	0	0	0	0	0	0	0	0	0	0	0	0	0	0	0	0	0	0	0	1	0	0	0	0	0	0	0	0	0	0	0
Q8K2B3	Succinate dehydrogenase [ubiquinone] flavoprotein subunit, mitochondrial	Sdha	72.585	0	664	0	0	0	3	0	0	0	3	1	2	1	0	0	0	0	0	0	0	0	0	1	1	0	0	0	0	0	0	0	3	0	0	0	3	1	2	1	0	0	0	0	0	0	0
Q8K2C7	Protein OS-9	Os9	76.107	0	672	0	1	0	0	0	0	0	0	1	0	0	0	0	0	0	0	0	0	0	0	0	0	0	0	0	0	0	1	0	0	0	0	0	0	1	0	0	0	0	0	0	0	0	0
Q8K2C9	Very-long-chain (3R)-3-hydroxyacyl-CoA dehydratase 3	Hacd3	43.131	0	362	0	0	0	0	0	0	1	0	0	0	0	0	0	0	0	0	0	0	1	2	0	0	0	0	0	0	0	0	0	0	0	0	1	0	0	0	0	0	0	0	0	0	0	0
Q8K409	DNA polymerase beta	Polb	38.287	0	335	0	0	0	0	0	0	1	0	0	0	0	0	0	0	0	0	0	0	0	1	0	0	0	0	0	0	0	0	0	0	0	0	1	0	0	0	0	0	0	0	0	0	0	0
Q8K4L3	Supervillin	Svil	243.16	0	2170	0	0	0	0	0	0	30	0	0	0	0	0	0	0	0	0	0	0	0	28	0	0	0	0	0	0	0	0	0	0	0	0	30	0	0	0	0	0	0	0	0	0	0	0
Q8K4Q8	Collectin-12	Colec12	81.303	0	742	0	0	0	0	0	0	6	0	0	1	0	0	0	0	0	0	0	0	0	6	0	0	0	0	0	0	0	0	0	0	0	0	6	0	0	1	0	0	0	0	0	0	0	0
Q8R050	Eukaryotic peptide chain release factor GTP-binding subunit ERF3A	Gspt1	68.625	0	636	0	0	0	1	0	0	0	1	0	0	0	0	0	0	0	0	0	0	0	1	1	0	0	0	0	0	0	0	0	1	0	0	0	1	0	0	0	0	0	0	0	0	0	0
Q8R0W6	NEDD4 family-interacting protein 1	Ndfip1	24.914	0	221	0	1	1	3	0	1	3	1	2	1	1	1	2	0	2	4	0	1	1	2	0	0	2	1	2	0	0	1	1	3	0	1	3	1	2	1	1	1	2	0	2	4	0	1
Q8R105	Vacuolar protein sorting-associated protein 37C	Vps37c	38.452	0	352	0	0	0	0	0	0	4	0	0	0	0	0	0	0	0	0	0	0	1	1	0	0	0	0	0	0	0	0	0	0	0	0	4	0	0	0	0	0	0	0	0	0	0	0
Q8R127	Saccharopine dehydrogenase-like oxidoreductase	Sccpdh	47.129	0	429	0	1	0	0	0	0	0	2	0	0	0	1	0	0	0	0	0	0	0	0	0	0	0	0	0	0	0	1	0	0	0	0	0	2	0	0	0	1	0	0	0	0	0	0
Q8R1A4	Dedicator of cytokinesis protein 7	Dock7	241.44	0	2130	0	0	0	0	0	0	18	0	0	0	0	0	0	0	0	0	0	0	0	9	0	0	0	0	0	0	0	0	0	0	0	0	18	0	0	0	0	0	0	0	0	0	0	0
Q8R2Y8	Peptidyl-tRNA hydrolase 2, mitochondrial	Ptrh2	19.526	0	181	0	0	0	0	0	0	1	0	0	0	0	0	0	0	0	0	0	0	0	1	0	0	0	0	0	0	0	0	0	0	0	0	1	0	0	0	0	0	0	0	0	0	0	0
Q8R2Z5	von Willebrand factor A domain-containing protein 1	Vwa1	44.708	0	415	0	1	0	0	0	0	0	0	0	0	0	0	0	0	0	0	0	0	0	0	0	0	0	0	0	0	0	1	0	0	0	0	0	0	0	0	0	0	0	0	0	0	0	0
Q8R317;Q99NB8;Q9QZM0	Ubiquilin-1;Ubiquilin-4;Ubiquilin-2	Ubqln1;Ubqln4;Ubqln2	61.976	0	582	0	0	0	0	0	0	0	0	0	0	1	0	0	0	0	0	0	0	0	0	0	0	0	0	0	0	0	0	0	0	0	0	0	0	0	0	1	0	0	0	0	0	0	0
Q8R3B1	1-phosphatidylinositol 4,5-bisphosphate phosphodiesterase delta-1	Plcd1	85.872	0	756	0	0	0	0	0	0	0	0	0	0	0	2	3	0	0	0	0	0	0	0	0	0	0	0	2	2	0	0	0	0	0	0	0	0	0	0	0	2	3	0	0	0	0	0
Q8R3H7	Heparan sulfate 2-O-sulfotransferase 1	Hs2st1	41.813	0	356	0	0	0	0	0	1	2	1	1	0	0	1	0	0	0	0	0	0	1	2	1	2	0	1	0	0	0	0	0	0	0	1	2	1	1	0	0	1	0	0	0	0	0	0
Q8R4U7	Leucine zipper protein 1	Luzp1	119.31	0	1068	0	0	0	1	0	0	12	0	0	0	0	0	0	0	0	0	0	0	0	7	0	0	0	0	0	0	0	0	0	1	0	0	12	0	0	0	0	0	0	0	0	0	0	0
Q8R5C5	Beta-centractin	Actr1b	42.281	0	376	0	0	0	2	0	0	1	0	0	0	0	0	0	0	1	2	1	1	1	2	0	0	1	0	0	1	0	0	0	1	0	0	0	0	0	0	0	0	0	0	0	1	0	0
Q8R5H1	Ubiquitin carboxyl-terminal hydrolase 15	Usp15	112.32	0	981	0	0	0	0	0	0	1	0	0	1	1	1	0	0	0	0	0	0	0	3	0	0	1	0	0	0	0	0	0	0	0	0	1	0	0	1	1	1	0	0	0	0	0	0
Q8VCB1	Nucleoporin NDC1	Ndc1	75.409	0	673	0	1	2	3	0	0	1	0	2	1	0	2	1	1	2	1	1	1	0	1	1	1	0	0	0	0	0	1	2	3	0	0	1	0	2	1	0	2	1	1	2	1	1	1
Q8VCE9	Pleckstrin homology domain-containing family H member 3	Plekhh3	85.841	0	796	0	0	0	0	0	0	0	0	0	3	0	0	0	0	0	0	0	0	0	0	1	0	2	0	0	0	0	0	0	0	0	0	0	0	0	3	0	0	0	0	0	0	0	0
Q8VCX5	Calcium uptake protein 1, mitochondrial	Micu1	54.352	0	477	0	0	0	0	0	0	2	0	0	0	0	0	0	0	0	0	0	0	0	0	0	0	0	0	0	0	0	0	0	0	0	0	2	0	0	0	0	0	0	0	0	0	0	0
Q8VDV8	MIT domain-containing protein 1	Mitd1	28.847	0	249	0	0	0	0	0	0	3	0	0	0	0	0	0	0	0	0	0	0	0	1	0	0	0	0	0	0	0	0	0	0	0	0	3	0	0	0	0	0	0	0	0	0	0	0
Q8VEC4	Calcium homeostasis modulator protein 2	Calhm2	35.823	0	323	0	0	0	1	1	0	1	0	0	1	0	0	1	0	0	0	0	1	0	0	0	0	1	0	0	0	0	0	0	1	1	0	1	0	0	1	0	0	1	0	0	0	0	1
Q9CQW2;Q8VEH3	ADP-ribosylation factor-like protein 8B;ADP-ribosylation factor-like protein 8A	Arl8b;Arl8a	21.539	0	186	0	0	0	0	0	0	2	0	0	0	0	0	0	0	0	0	0	0	0	0	0	0	0	0	0	0	0	0	0	0	0	0	2	0	0	0	0	0	0	0	0	0	0	0
Q8VH51	RNA-binding protein 39	Rbm39	59.406	0	530	0	0	0	1	0	0	2	0	0	0	0	0	0	0	0	0	1	1	0	1	0	0	0	0	0	1	0	0	0	1	0	0	2	0	0	0	0	0	0	0	0	0	1	1
Q8VHG2	Angiomotin	Amot	120.91	0	1126	0	0	0	0	0	0	1	0	0	0	0	0	0	0	0	0	0	0	0	0	0	0	0	0	0	0	0	0	0	0	0	0	1	0	0	0	0	0	0	0	0	0	0	0
Q8VHR0	Protocadherin 18	Pcdh18	125.42	0	1134	0	0	1	0	0	0	0	0	0	0	0	2	0	0	1	0	0	0	0	0	0	0	0	0	0	1	0	0	1	0	0	0	0	0	0	0	0	2	0	0	1	0	0	0
Q8VHX6	Filamin-C	Flnc	291.12	0	2726	0	0	0	1	0	0	4	2	0	0	0	0	0	0	0	5	0	0	0	5	2	0	0	0	0	0	0	0	0	0	0	0	1	0	0	0	0	0	0	0	0	3	0	0
Q8VI78	Phospholipase A1 member A	Pla1a	49.983	0	456	0	1	0	0	0	0	0	0	0	0	0	0	0	0	0	0	0	0	0	0	0	0	0	0	0	0	0	1	0	0	0	0	0	0	0	0	0	0	0	0	0	0	0	0
Q91V92	ATP-citrate synthase	Acly	119.73	0	1091	0	0	1	3	0	0	0	1	0	2	0	0	0	0	0	2	1	1	2	1	0	0	4	2	0	0	0	0	1	3	0	0	0	1	0	2	0	0	0	0	0	2	1	1
Q91VE0	Long-chain fatty acid transport protein 4	Slc27a4	72.318	0	643	0	0	0	1	0	0	1	1	1	2	2	0	0	0	0	0	0	1	0	0	2	0	1	1	0	2	0	0	0	1	0	0	1	1	1	2	2	0	0	0	0	0	0	1
Q91VM5;Q9WV02	RNA binding motif protein, X-linked-like-1;RNA-binding motif protein, X chromosome;RNA-binding motif protein, X chromosome, N-terminally processed	Rbmxl1;Rbmx	42.161	0	388	0	0	0	1	0	0	1	1	0	0	0	0	0	0	0	0	0	0	1	1	1	0	0	0	0	0	0	0	0	1	0	0	1	1	0	0	0	0	0	0	0	0	0	0
Q91VW3	SH3 domain-binding glutamic acid-rich-like protein 3	Sh3bgrl3	10.477	0	93	0	0	0	1	0	1	0	2	0	0	0	0	0	0	0	0	1	0	2	0	2	0	0	0	0	0	0	0	0	1	0	1	0	2	0	0	0	0	0	0	0	0	1	0
Q91VY9	Zinc finger protein 622	Znf622	53.451	0	476	0	0	0	0	0	0	2	0	0	0	0	0	0	0	0	0	0	0	0	2	0	0	0	0	0	0	0	0	0	0	0	0	2	0	0	0	0	0	0	0	0	0	0	0
Q91W18	Tudor domain-containing protein 3	Tdrd3	82.252	0	743	0	0	0	0	0	0	1	0	0	0	0	0	0	0	0	0	0	0	0	0	0	0	0	0	0	0	0	0	0	0	0	0	1	0	0	0	0	0	0	0	0	0	0	0
Q91XQ6	Lysosomal-associated transmembrane protein 4B	Laptm4b	25.395	0	227	0	1	1	1	0	0	0	0	1	0	0	1	1	0	1	1	0	0	0	0	0	0	0	0	1	0	0	1	1	1	0	0	0	0	1	0	0	1	1	0	1	1	0	0
Q91YN9	BAG family molecular chaperone regulator 2	Bag2	23.473	0	210	0	0	0	0	0	1	4	1	1	1	0	0	0	0	0	0	0	1	1	2	1	1	1	1	1	1	0	0	0	0	0	1	4	1	1	1	0	0	0	0	0	0	0	1
Q91Z67	SLIT-ROBO Rho GTPase-activating protein 2	Srgap2	120.8	0	1071	0	0	0	0	0	0	11	0	0	0	0	0	0	0	0	0	0	0	0	2	0	0	0	0	0	0	0	0	0	0	0	0	11	0	0	0	0	0	0	0	0	0	0	0
Q91Z96	BMP-2-inducible protein kinase	Bmp2k	126.18	0	1138	0	0	0	0	0	0	5	0	0	0	0	0	0	0	0	0	0	0	0	4	0	0	0	0	0	0	0	0	0	0	0	0	5	0	0	0	0	0	0	0	0	0	0	0
Q91ZJ5	UTP--glucose-1-phosphate uridylyltransferase	Ugp2	56.979	0	508	0	0	0	0	0	0	0	0	0	1	0	0	0	0	0	0	0	0	0	0	0	0	0	0	0	0	0	0	0	0	0	0	0	0	0	1	0	0	0	0	0	0	0	0
Q91ZR2	Sorting nexin-18	Snx18	67.903	0	614	0	0	0	0	0	0	6	0	0	0	0	0	0	0	0	0	0	0	1	6	0	0	0	0	0	0	0	0	0	0	0	0	6	0	0	0	0	0	0	0	0	0	0	0
Q91ZX7	Prolow-density lipoprotein receptor-related protein 1;Low-density lipoprotein receptor-related protein 1 85 kDa subunit;Low-density lipoprotein receptor-related protein 1 515 kDa subunit;Low-density lipoprotein receptor-related protein 1 intracellular domain	Lrp1	504.74	0	4545	0	0	2	5	0	0	3	0	1	9	8	0	0	0	0	4	0	2	1	0	8	1	10	4	0	4	0	0	2	5	0	0	3	0	1	9	8	0	0	0	0	4	0	2
Q920A5	Retinoid-inducible serine carboxypeptidase	Scpep1	50.964	0	452	0	0	0	0	0	0	0	1	0	1	0	0	0	0	0	0	0	0	0	0	0	1	0	0	0	0	0	0	0	0	0	0	0	1	0	1	0	0	0	0	0	0	0	0
Q921F4	Heterogeneous nuclear ribonucleoprotein L-like	Hnrnpll	64.124	0	591	0	0	0	0	0	0	1	0	0	0	0	3	0	0	0	1	0	0	0	1	0	0	0	0	4	0	0	0	0	0	0	0	1	0	0	0	0	3	0	0	0	1	0	0
Q921I1	Serotransferrin	Tf	76.723	0	697	0	1	0	0	0	0	0	2	0	3	3	1	0	0	0	0	0	0	0	0	0	0	2	1	0	0	0	1	0	0	0	0	0	2	0	3	3	1	0	0	0	0	0	0
Q921M3	Splicing factor 3B subunit 3	Sf3b3	135.55	0	1217	0	0	0	3	0	0	0	4	0	0	0	0	0	1	0	2	1	0	0	0	0	1	0	0	1	0	0	0	0	3	0	0	0	4	0	0	0	0	0	1	0	2	1	0
Q921Q7	Ras and Rab interactor 1	Rin1	83.013	0	763	0	0	0	0	0	0	1	0	0	0	0	0	0	0	0	0	0	0	0	0	0	0	1	0	0	0	0	0	0	0	0	0	1	0	0	0	0	0	0	0	0	0	0	0
Q921U8	Smoothelin	Smtn	100.29	0	923	0	0	0	0	0	0	3	0	0	0	0	0	0	0	0	0	0	0	0	4	0	0	0	0	0	0	0	0	0	0	0	0	3	0	0	0	0	0	0	0	0	0	0	0
Q922F4	Tubulin beta-6 chain	Tubb6	50.09	0	447	5	5	9	9	4	4	10	10	11	8	6	7	6	4	8	13	8	13	11	10	11	14	7	9	14	16	0	0	2	2	1	0	3	2	3	2	0	0	1	0	1	5	2	4
Q922H2	[Pyruvate dehydrogenase (acetyl-transferring)] kinase isozyme 3, mitochondrial	Pdk3	47.922	0	415	0	0	0	0	0	0	1	0	0	0	0	0	0	0	0	0	0	0	0	2	0	0	0	0	0	0	0	0	0	0	0	0	1	0	0	0	0	0	0	0	0	0	0	0
Q922Q8	Leucine-rich repeat-containing protein 59	Lrrc59	34.877	0	307	0	1	1	7	3	4	6	8	4	4	1	1	6	0	4	2	5	4	4	6	2	1	6	4	1	7	0	1	1	7	3	4	6	8	4	4	1	1	6	0	4	2	5	4
Q922T2	Microfibril-associated glycoprotein 3	Mfap3	38.405	0	349	0	0	1	2	0	1	0	0	0	1	0	1	1	0	0	1	0	1	0	0	1	0	0	0	1	1	0	0	1	2	0	1	0	0	0	1	0	1	1	0	0	1	0	1
Q923D2	Flavin reductase (NADPH)	Blvrb	22.197	0	206	0	0	0	1	0	0	0	1	0	3	2	0	0	0	0	1	0	0	0	0	0	0	0	0	0	0	0	0	0	1	0	0	0	1	0	3	2	0	0	0	0	1	0	0
Q924C6	Lysyl oxidase homolog 4	Loxl4	84.778	0	757	0	0	0	0	0	0	2	0	0	0	0	0	0	0	0	0	0	0	0	3	0	0	0	0	0	0	0	0	0	0	0	0	2	0	0	0	0	0	0	0	0	0	0	0
Q924S8	Sprouty-related, EVH1 domain-containing protein 1	Spred1	50.664	0	444	0	0	1	1	1	0	0	0	0	0	1	0	0	0	0	0	0	0	0	0	0	0	0	0	0	0	0	0	1	1	1	0	0	0	0	0	1	0	0	0	0	0	0	0
Q925B0	PRKC apoptosis WT1 regulator protein	Pawr	35.908	0	333	0	0	0	0	0	0	8	0	0	0	0	0	0	0	0	0	0	0	0	3	0	0	0	0	0	0	0	0	0	0	0	0	8	0	0	0	0	0	0	0	0	0	0	0
Q925I1	ATPase family AAA domain-containing protein 3	Atad3	66.741	0	591	0	0	0	0	0	0	5	0	0	1	0	0	0	0	1	0	0	0	0	3	0	0	1	1	0	0	0	0	0	0	0	0	5	0	0	1	0	0	0	0	1	0	0	0
Q93092	Transaldolase	Taldo1	37.387	0	337	0	1	1	2	0	1	0	3	0	1	1	0	1	0	1	0	0	0	1	0	1	0	1	0	0	1	0	1	1	2	0	1	0	3	0	1	1	0	1	0	1	0	0	0
Q99104	Unconventional myosin-Va	Myo5a	215.54	0	1853	0	0	0	0	0	0	45	0	0	0	0	0	0	0	0	5	0	7	10	40	0	0	1	1	0	0	0	0	0	0	0	0	45	0	0	0	0	0	0	0	0	5	0	7
Q99J09	Methylosome protein 50	Wdr77	36.942	0	342	0	0	0	3	0	0	0	0	0	0	0	0	0	0	0	0	1	0	0	0	0	0	0	0	0	0	0	0	0	3	0	0	0	0	0	0	0	0	0	0	0	0	1	0
Q99J56	Derlin-1	Derl1	28.834	0	251	0	0	0	1	0	0	0	2	2	0	2	0	0	0	0	0	1	1	0	0	3	2	2	1	1	0	0	0	0	1	0	0	0	2	2	0	2	0	0	0	0	0	1	1
Q99J62	Replication factor C subunit 4	Rfc4	39.866	0	364	0	0	0	0	0	0	2	0	0	0	0	0	0	0	0	0	0	0	0	0	0	0	0	0	0	0	0	0	0	0	0	0	2	0	0	0	0	0	0	0	0	0	0	0
Q99J72	DNA dC->dU-editing enzyme APOBEC-3	Apobec3	52.213	0	440	0	0	0	0	0	0	1	0	0	0	0	0	0	0	0	0	0	0	0	1	0	0	0	0	0	0	0	0	0	0	0	0	1	0	0	0	0	0	0	0	0	0	0	0
Q99JB8	Protein kinase C and casein kinase II substrate protein 3	Pacsin3	48.584	0	424	0	0	0	0	0	0	4	0	0	0	0	0	0	0	0	0	0	0	0	1	0	0	0	0	0	0	0	0	0	0	0	0	4	0	0	0	0	0	0	0	0	0	0	0
Q99JI4	26S proteasome non-ATPase regulatory subunit 6	Psmd6	45.536	0	389	0	0	0	0	0	0	2	0	0	0	0	0	0	0	0	0	2	0	0	4	4	1	2	1	5	1	0	0	0	0	0	0	2	0	0	0	0	0	0	0	0	0	2	0
Q99JI6	Ras-related protein Rap-1b	Rap1b	20.825	0	184	0	0	1	0	0	0	0	1	0	0	0	0	1	0	0	2	1	0	0	0	2	2	1	0	1	0	0	0	1	0	0	0	0	1	0	0	0	0	1	0	0	2	1	0
Q99JR1	Sideroflexin-1	Sfxn1	35.649	0	322	0	0	0	3	0	0	0	1	1	1	1	1	0	1	0	1	0	0	1	0	1	1	3	2	0	0	0	0	0	2	0	0	0	0	0	1	1	0	0	1	0	1	0	0
Q99JX4	Eukaryotic translation initiation factor 3 subunit M	Eif3m	42.516	0	374	0	0	0	0	0	0	0	1	0	0	0	0	0	0	0	0	0	0	0	0	0	0	0	2	0	0	0	0	0	0	0	0	0	1	0	0	0	0	0	0	0	0	0	0
Q99K41	EMILIN-1	Emilin1	107.58	0	1017	0	0	0	0	0	0	8	0	0	0	0	0	0	0	0	3	0	1	4	5	0	0	0	0	0	0	0	0	0	0	0	0	8	0	0	0	0	0	0	0	0	3	0	1
Q99KD5	Protein unc-45 homolog A	Unc45a	103.45	0	944	0	0	0	0	0	0	2	0	0	0	0	0	0	0	0	0	0	0	0	4	0	0	0	0	0	0	0	0	0	0	0	0	2	0	0	0	0	0	0	0	0	0	0	0
Q99KJ8	Dynactin subunit 2	Dctn2	44.116	0	402	0	0	0	0	0	0	1	0	0	0	0	0	0	0	0	0	0	0	0	0	2	0	1	0	0	1	0	0	0	0	0	0	1	0	0	0	0	0	0	0	0	0	0	0
Q99KP6	Pre-mRNA-processing factor 19	Prpf19	55.238	0	504	0	0	0	0	0	0	5	0	0	1	1	0	0	0	0	0	0	0	1	5	1	0	1	0	1	1	0	0	0	0	0	0	5	0	0	1	1	0	0	0	0	0	0	0
Q99KW3	TRIO and F-actin-binding protein	Triobp	223.37	0	2014	0	0	0	0	0	0	7	0	0	0	0	0	0	0	0	0	0	0	1	8	0	0	0	0	0	0	0	0	0	0	0	0	7	0	0	0	0	0	0	0	0	0	0	0
Q99L45	Eukaryotic translation initiation factor 2 subunit 2	Eif2s2	38.092	0	331	0	0	0	0	0	1	9	2	0	3	1	0	0	0	0	0	3	1	1	5	0	0	2	0	0	1	0	0	0	0	0	1	9	2	0	3	1	0	0	0	0	0	3	1
Q99LB2	Dehydrogenase/reductase SDR family member 4	Dhrs4	29.884	0	279	0	0	0	0	0	0	4	0	0	0	0	0	0	0	0	0	0	0	0	2	1	0	0	0	0	0	0	0	0	0	0	0	4	0	0	0	0	0	0	0	0	0	0	0
Q99LE6	ATP-binding cassette sub-family F member 2	Abcf2	71.781	0	628	0	0	0	0	0	0	3	0	0	0	0	0	0	0	1	2	0	1	0	0	0	0	0	0	0	0	0	0	0	0	0	0	3	0	0	0	0	0	0	0	1	2	0	1
Q99LL5	Periodic tryptophan protein 1 homolog	Pwp1	55.586	0	501	0	0	0	0	0	1	3	0	0	0	0	0	0	0	0	0	0	0	0	3	0	0	0	0	0	0	0	0	0	0	0	1	3	0	0	0	0	0	0	0	0	0	0	0
Q99LR1	Monoacylglycerol lipase ABHD12	Abhd12	45.269	0	398	0	0	0	2	0	0	0	2	1	1	1	3	0	0	0	0	0	0	1	0	1	1	2	1	3	1	0	0	0	2	0	0	0	2	1	1	1	3	0	0	0	0	0	0
Q99LX0	Protein deglycase DJ-1	Park7	20.021	0	189	1	1	0	2	0	1	0	2	0	0	1	0	0	0	1	0	1	0	1	0	3	1	0	1	0	1	1	1	0	2	0	1	0	2	0	0	1	0	0	0	1	0	1	0
Q99M87	DnaJ homolog subfamily A member 3, mitochondrial	Dnaja3	52.443	0	480	0	0	0	0	0	0	3	0	0	0	0	0	0	0	0	0	0	0	0	1	0	0	0	1	0	0	0	0	0	0	0	0	3	0	0	0	0	0	0	0	0	0	0	0
Q99P91	Transmembrane glycoprotein NMB	Gpnmb	63.675	0	574	0	0	0	0	0	0	1	0	1	1	0	1	1	0	0	0	0	0	0	0	1	1	2	0	1	2	0	0	0	0	0	0	1	0	1	1	0	1	1	0	0	0	0	0
Q99PT1	Rho GDP-dissociation inhibitor 1	Arhgdia	23.407	0	204	0	0	0	6	0	4	1	6	0	1	0	0	0	0	0	1	5	1	4	2	6	0	0	0	0	0	0	0	0	6	0	4	1	6	0	1	0	0	0	0	0	1	5	1
Q99PU8	Putative ATP-dependent RNA helicase DHX30	Dhx30	136.67	0	1217	0	0	0	0	0	0	2	0	0	0	0	0	0	1	0	0	0	0	0	1	0	0	0	0	0	0	0	0	0	0	0	0	2	0	0	0	0	0	0	1	0	0	0	0
Q99PV0	Pre-mRNA-processing-splicing factor 8	Prpf8	273.61	0	2335	0	1	0	0	0	0	4	0	0	0	0	0	0	0	0	0	0	0	0	1	0	0	0	0	0	0	0	1	0	0	0	0	4	0	0	0	0	0	0	0	0	0	0	0
Q9CPN8	Insulin-like growth factor 2 mRNA-binding protein 3	Igf2bp3	63.574	0	579	0	0	0	0	0	0	1	0	0	0	0	1	0	0	0	0	0	0	0	3	0	0	0	0	1	0	0	0	0	0	0	0	1	0	0	0	0	1	0	0	0	0	0	0
Q9CPP0	Nucleoplasmin-3	Npm3	19.023	0	175	0	0	0	1	0	0	3	1	0	1	0	0	0	0	1	1	1	0	0	2	1	0	0	1	0	0	0	0	0	1	0	0	3	1	0	1	0	0	0	0	1	1	1	0
Q9CPQ3	Mitochondrial import receptor subunit TOM22 homolog	Tomm22	15.537	0	142	0	0	0	1	0	1	0	0	0	0	0	0	0	0	1	0	0	0	0	0	0	0	0	0	0	0	0	0	0	1	0	1	0	0	0	0	0	0	0	0	1	0	0	0
Q9CPU4	Microsomal glutathione S-transferase 3	Mgst3	16.958	0	153	0	0	0	0	0	0	1	0	0	0	0	1	0	0	0	1	0	0	1	0	0	0	0	0	2	1	0	0	0	0	0	0	1	0	0	0	0	1	0	0	0	1	0	0
Q9CQ71	Replication protein A 14 kDa subunit	Rpa3	13.584	0	121	0	0	1	1	3	0	5	2	0	1	2	1	2	0	1	1	0	3	3	5	0	1	4	4	1	2	0	0	1	1	3	0	5	2	0	1	2	1	2	0	1	1	0	3
Q9CQA3	Succinate dehydrogenase [ubiquinone] iron-sulfur subunit, mitochondrial	Sdhb	31.814	0	282	0	0	0	2	0	0	0	3	0	2	1	0	0	0	0	1	0	1	1	0	1	1	1	1	0	0	0	0	0	2	0	0	0	3	0	2	1	0	0	0	0	1	0	1
Q9CQC7	NADH dehydrogenase [ubiquinone] 1 beta subcomplex subunit 4	Ndufb4	15.081	0	129	0	0	0	0	0	0	0	0	1	0	0	0	0	0	1	0	0	0	1	0	0	0	0	1	0	0	0	0	0	0	0	0	0	0	1	0	0	0	0	0	1	0	0	0
Q9CQE8	UPF0568 protein C14orf166 homolog		28.152	0	244	0	0	1	1	0	0	8	2	2	1	0	0	0	0	0	0	1	0	2	9	3	1	2	3	0	1	0	0	1	1	0	0	8	2	2	1	0	0	0	0	0	0	1	0
Q9CQF3	Cleavage and polyadenylation specificity factor subunit 5	Nudt21	26.24	0	227	0	0	0	0	0	1	2	0	0	0	0	0	0	0	0	0	0	0	1	0	0	0	0	0	0	0	0	0	0	0	0	1	2	0	0	0	0	0	0	0	0	0	0	0
Q9CQI6	Coactosin-like protein	Cotl1	15.944	0	142	0	0	0	5	0	1	0	5	0	1	1	0	0	0	0	0	2	0	2	0	5	0	0	0	0	0	0	0	0	5	0	1	0	5	0	1	1	0	0	0	0	0	2	0
Q9CQR6	Serine/threonine-protein phosphatase 6 catalytic subunit;Serine/threonine-protein phosphatase 6 catalytic subunit, N-terminally processed	Ppp6c	35.159	0	305	0	0	0	1	0	0	0	0	0	0	0	0	0	0	0	1	0	0	0	0	0	0	0	0	0	1	0	0	0	1	0	0	0	0	0	0	0	0	0	0	0	1	0	0
Q9CQX2	Cytochrome b5 type B	Cyb5b	16.318	0	146	0	0	0	2	0	0	0	1	0	0	0	0	0	0	0	0	1	0	0	0	1	0	0	0	0	0	0	0	0	2	0	0	0	1	0	0	0	0	0	0	0	0	1	0
Q9CRB2	H/ACA ribonucleoprotein complex subunit 2	Nhp2	17.247	0	153	0	0	0	1	0	0	2	0	0	0	0	0	0	0	0	0	0	0	1	1	0	0	0	0	0	0	0	0	0	1	0	0	2	0	0	0	0	0	0	0	0	0	0	0
Q9CS42	Ribose-phosphate pyrophosphokinase 2	Prps2	34.786	0	318	0	0	0	2	0	0	2	0	0	1	0	0	0	0	0	1	1	0	0	1	1	0	2	0	0	1	0	0	0	2	0	0	2	0	0	1	0	0	0	0	0	1	1	0
Q9CS74	Protein SGT1 homolog	Ecd	71.709	0	641	0	0	0	0	0	0	4	0	0	0	0	0	0	0	0	0	0	0	0	5	0	0	0	0	0	0	0	0	0	0	0	0	4	0	0	0	0	0	0	0	0	0	0	0
Q9CWJ9	Bifunctional purine biosynthesis protein PURH;Phosphoribosylaminoimidazolecarboxamide formyltransferase;IMP cyclohydrolase	Atic	64.217	0	592	0	0	0	0	0	0	0	0	0	2	1	0	0	0	0	0	0	0	0	0	1	0	0	0	0	0	0	0	0	0	0	0	0	0	0	2	1	0	0	0	0	0	0	0
Q9CXL3	Uncharacterized protein C7orf50 homolog		22.168	0	195	0	0	0	0	0	0	2	0	0	0	0	0	0	0	0	0	0	0	0	1	0	0	0	0	0	0	0	0	0	0	0	0	2	0	0	0	0	0	0	0	0	0	0	0
Q9CY50	Translocon-associated protein subunit alpha	Ssr1	32.065	0	286	0	0	0	1	0	0	1	3	1	1	1	1	1	0	2	0	1	0	0	1	3	1	1	1	3	0	0	0	0	1	0	0	1	3	1	1	1	1	1	0	2	0	1	0
Q9CY58	Plasminogen activator inhibitor 1 RNA-binding protein	Serbp1	44.714	0	407	0	0	1	1	1	0	7	2	0	0	0	0	0	0	1	1	0	2	1	4	2	0	0	0	0	0	0	0	1	1	1	0	7	2	0	0	0	0	0	0	1	1	0	2
Q9CZ13	Cytochrome b-c1 complex subunit 1, mitochondrial	Uqcrc1	52.851	0	480	0	0	0	1	0	0	0	2	0	1	0	0	0	0	0	2	3	0	2	0	0	0	2	0	0	3	0	0	0	1	0	0	0	2	0	1	0	0	0	0	0	2	3	0
Q9CZD3	Glycine--tRNA ligase	Gars	81.877	0	729	0	0	0	1	0	0	0	0	0	0	0	0	0	0	0	3	1	0	0	1	3	0	1	0	1	0	0	0	0	1	0	0	0	0	0	0	0	0	0	0	0	3	1	0
Q9CZN7	Serine hydroxymethyltransferase	Shmt2	55.758	0	504	0	0	0	2	0	1	6	4	0	0	0	0	0	0	0	0	1	0	1	3	3	0	1	0	0	0	0	0	0	2	0	1	6	4	0	0	0	0	0	0	0	0	1	0
Q9CZU6	Citrate synthase, mitochondrial	Cs	51.736	0	464	0	0	0	0	0	1	0	1	0	0	0	0	0	0	2	1	0	1	1	0	1	0	0	0	0	0	0	0	0	0	0	1	0	1	0	0	0	0	0	0	2	1	0	1
Q9CZX0	Elongator complex protein 3	Elp3	62.384	0	547	0	0	0	0	0	0	1	0	0	0	0	0	0	0	0	0	0	0	0	1	0	0	0	0	0	0	0	0	0	0	0	0	1	0	0	0	0	0	0	0	0	0	0	0
Q9CZX7	Type 2 phosphatidylinositol 4,5-bisphosphate 4-phosphatase	Tmem55a	28.038	0	257	0	0	1	4	1	0	3	0	2	1	1	3	1	0	1	2	0	0	1	1	2	1	4	2	1	2	0	0	1	4	1	0	3	0	2	1	1	3	1	0	1	2	0	0
Q9CZX8	40S ribosomal protein S19	Rps19	16.085	0	145	0	1	0	3	0	1	5	1	1	3	1	2	2	0	0	1	1	1	1	5	1	0	1	1	1	4	0	1	0	3	0	1	5	1	1	3	1	2	2	0	0	1	1	1
Q9D051	Pyruvate dehydrogenase E1 component subunit beta, mitochondrial	Pdhb	38.937	0	359	0	0	0	0	0	0	0	1	0	0	0	0	0	0	0	2	1	0	1	0	0	1	1	0	0	0	0	0	0	0	0	0	0	1	0	0	0	0	0	0	0	2	1	0
Q9D0F6	Replication factor C subunit 5	Rfc5	38.096	0	339	0	0	0	0	0	0	3	0	0	0	0	0	0	0	0	0	0	0	0	0	0	0	0	0	0	0	0	0	0	0	0	0	3	0	0	0	0	0	0	0	0	0	0	0
Q9D0I8	mRNA turnover protein 4 homolog	Mrto4	27.545	0	239	0	0	0	0	0	0	3	0	0	0	0	0	0	0	0	0	0	0	0	2	0	0	0	0	0	0	0	0	0	0	0	0	3	0	0	0	0	0	0	0	0	0	0	0
Q9D154	Leukocyte elastase inhibitor A	Serpinb1a	42.574	0	379	0	0	0	1	0	1	0	2	0	1	0	0	0	0	0	0	1	0	0	0	3	0	0	0	0	0	0	0	0	1	0	1	0	2	0	1	0	0	0	0	0	0	1	0
Q9D187	Mitotic spindle-associated MMXD complex subunit MIP18	Fam96b	17.667	0	163	0	0	2	2	0	0	0	0	0	2	0	0	0	0	0	0	0	0	0	0	0	0	0	0	0	0	0	0	2	2	0	0	0	0	0	2	0	0	0	0	0	0	0	0
Q9D1C2	Protein chibby homolog 1	Cby1	14.534	0	127	0	0	0	0	0	0	1	0	0	0	0	0	0	0	0	0	0	0	0	0	0	0	0	0	0	0	0	0	0	0	0	0	1	0	0	0	0	0	0	0	0	0	0	0
Q9D1C8	Vacuolar protein sorting-associated protein 28 homolog	Vps28	25.452	0	221	0	0	0	0	0	0	5	0	0	0	0	0	0	0	0	1	0	0	0	5	0	0	0	0	0	0	0	0	0	0	0	0	5	0	0	0	0	0	0	0	0	1	0	0
Q9D1M0	Protein SEC13 homolog	Sec13	35.565	0	322	0	0	0	0	0	0	0	3	1	1	0	0	0	0	1	0	0	1	0	0	1	1	3	2	0	0	0	0	0	0	0	0	0	3	1	1	0	0	0	0	1	0	0	1
Q9D1M7	Peptidyl-prolyl cis-trans isomerase FKBP11	Fkbp11	22.137	0	201	0	0	0	0	0	0	4	0	0	0	0	0	0	0	0	0	0	0	0	1	0	0	0	0	0	0	0	0	0	0	0	0	4	0	0	0	0	0	0	0	0	0	0	0
Q9D1R9	60S ribosomal protein L34	Rpl34	13.293	0	117	0	0	1	1	0	0	1	2	0	0	0	0	0	0	0	2	0	0	0	1	0	0	0	0	0	1	0	0	1	1	0	0	1	2	0	0	0	0	0	0	0	2	0	0
Q9D2R6	Cytochrome c oxidase assembly factor 3 homolog, mitochondrial	Coa3	11.987	0	108	0	0	0	0	0	0	0	1	0	0	0	0	1	0	0	0	0	0	0	0	0	0	0	0	0	1	0	0	0	0	0	0	0	1	0	0	0	0	1	0	0	0	0	0
Q9D3D9	ATP synthase subunit delta, mitochondrial	Atp5d	17.6	0	168	0	0	0	1	0	0	0	0	0	0	0	0	0	0	0	0	1	0	0	0	0	0	0	0	0	0	0	0	0	1	0	0	0	0	0	0	0	0	0	0	0	0	1	0
Q9D6J6	NADH dehydrogenase [ubiquinone] flavoprotein 2, mitochondrial	Ndufv2	27.285	0	248	0	0	0	0	0	0	0	1	0	0	0	0	0	0	0	0	0	0	1	0	1	0	0	0	0	0	0	0	0	0	0	0	0	1	0	0	0	0	0	0	0	0	0	0
Q9D7M1	Glucose-induced degradation protein 8 homolog	Gid8	26.778	0	228	0	0	0	0	0	0	2	2	0	0	0	0	0	0	0	0	0	0	0	1	0	0	0	0	0	0	0	0	0	0	0	0	2	2	0	0	0	0	0	0	0	0	0	0
Q9D898	Actin-related protein 2/3 complex subunit 5-like protein	Arpc5l	16.98	0	153	0	0	2	2	1	2	6	0	0	2	1	0	0	0	1	2	0	3	4	4	1	2	3	3	0	3	0	0	2	2	1	2	6	0	0	2	1	0	0	0	1	2	0	3
Q9D8T7	SRA stem-loop-interacting RNA-binding protein, mitochondrial	Slirp	12.605	0	112	0	0	0	1	0	0	0	0	0	0	1	0	0	0	0	0	0	0	0	1	0	0	0	0	1	0	0	0	0	1	0	0	0	0	0	0	1	0	0	0	0	0	0	0
Q9DAS9	Guanine nucleotide-binding protein G(I)/G(S)/G(O) subunit gamma-12	Gng12	7.9972	0	72	0	0	0	1	0	0	1	0	1	1	0	0	0	0	0	1	0	1	0	1	0	1	1	0	0	0	0	0	0	1	0	0	1	0	1	1	0	0	0	0	0	1	0	1
Q9DAW9	Calponin-3	Cnn3	36.428	0	330	0	0	1	2	0	0	0	4	0	0	0	0	0	0	0	2	0	0	0	0	1	1	0	0	0	0	0	0	1	1	0	0	0	3	0	0	0	0	0	0	0	1	0	0
Q9DB15	39S ribosomal protein L12, mitochondrial	Mrpl12	21.708	0	201	0	0	0	2	0	1	0	0	1	0	0	0	0	0	0	0	2	1	0	0	0	1	0	0	1	0	0	0	0	2	0	1	0	0	1	0	0	0	0	0	0	0	2	1
Q9DBE8	Alpha-1,3/1,6-mannosyltransferase ALG2	Alg2	47.404	0	415	0	0	0	1	0	0	1	0	0	0	0	0	1	0	0	0	0	0	0	1	0	0	2	1	1	0	0	0	0	1	0	0	1	0	0	0	0	0	1	0	0	0	0	0
Q9DBG6	Dolichyl-diphosphooligosaccharide--protein glycosyltransferase subunit 2	Rpn2	69.062	0	631	0	0	0	1	0	0	3	1	0	1	1	0	0	1	0	1	0	0	0	2	1	0	2	1	0	0	0	0	0	1	0	0	3	1	0	1	1	0	0	1	0	1	0	0
Q9DBR1	5-3 exoribonuclease 2	Xrn2	108.69	0	951	0	0	0	0	0	0	4	0	0	0	0	0	0	0	0	0	0	0	0	2	0	0	0	0	0	0	0	0	0	0	0	0	4	0	0	0	0	0	0	0	0	0	0	0
Q9DBR7	Protein phosphatase 1 regulatory subunit 12A	Ppp1r12a	114.99	0	1029	0	0	0	0	0	0	18	0	0	0	0	0	0	0	0	0	0	0	0	16	0	0	0	0	0	0	0	0	0	0	0	0	18	0	0	0	0	0	0	0	0	0	0	0
Q9DBV4	Matrix-remodeling-associated protein 8	Mxra8	49.75	0	442	0	0	1	2	0	0	0	6	2	2	3	4	1	0	0	1	2	0	1	0	1	2	1	3	4	4	0	0	1	2	0	0	0	6	2	2	3	4	1	0	0	1	2	0
Q9DC51	Guanine nucleotide-binding protein G(k) subunit alpha	Gnai3	40.538	0	354	0	0	0	2	0	0	1	3	3	2	2	1	2	0	1	1	1	0	0	1	3	0	1	2	1	1	0	0	0	0	0	0	0	1	1	1	1	0	0	0	0	0	0	0
Q9DCD0	6-phosphogluconate dehydrogenase, decarboxylating	Pgd	53.247	0	483	0	0	0	1	0	0	0	0	0	2	0	0	0	0	1	2	0	0	1	0	2	0	0	1	0	0	0	0	0	1	0	0	0	0	0	2	0	0	0	0	1	2	0	0
Q9DCG2	CD302 antigen	Cd302	25.422	0	228	0	0	0	1	0	0	0	0	0	0	0	1	0	0	0	0	0	0	0	0	0	0	0	0	0	0	0	0	0	1	0	0	0	0	0	0	0	1	0	0	0	0	0	0
Q9DCT5	Stromal cell-derived factor 2	Sdf2	23.159	0	211	0	0	0	0	0	0	1	0	0	1	0	1	0	0	0	0	0	0	0	1	0	0	1	1	0	0	0	0	0	0	0	0	1	0	0	1	0	1	0	0	0	0	0	0
Q9EP69	Phosphatidylinositide phosphatase SAC1	Sacm1l	66.943	0	587	0	0	0	2	0	0	1	0	0	2	0	0	0	0	0	0	0	1	1	1	0	0	1	0	0	0	0	0	0	2	0	0	1	0	0	2	0	0	0	0	0	0	0	1
Q9EP71	Ankycorbin	Rai14	108.85	0	979	0	0	0	0	0	0	22	0	0	0	0	0	0	0	0	0	0	0	8	17	0	0	0	1	0	0	0	0	0	0	0	0	22	0	0	0	0	0	0	0	0	0	0	0
Q9EP89	Serine beta-lactamase-like protein LACTB, mitochondrial	Lactb	60.705	0	551	0	0	0	0	0	0	13	0	0	0	0	0	0	0	0	0	0	0	0	11	0	0	0	0	0	0	0	0	0	0	0	0	13	0	0	0	0	0	0	0	0	0	0	0
Q9EPB4	Apoptosis-associated speck-like protein containing a CARD	Pycard	21.458	0	193	0	0	0	1	0	1	0	0	0	0	0	0	0	0	0	0	0	0	0	0	0	0	0	0	0	0	0	0	0	1	0	1	0	0	0	0	0	0	0	0	0	0	0	0
Q9EQK5	Major vault protein	Mvp	95.923	0	861	0	0	0	0	0	0	1	0	1	0	0	0	0	0	0	0	0	0	0	0	0	0	0	0	0	0	0	0	0	0	0	0	1	0	1	0	0	0	0	0	0	0	0	0
Q9ERA0	Alpha-globin transcription factor CP2	Tfcp2	57.031	0	502	0	0	0	0	0	0	4	1	0	0	1	0	0	0	0	0	0	0	0	2	0	0	2	2	0	0	0	0	0	0	0	0	4	1	0	0	1	0	0	0	0	0	0	0
Q9ERD7	Tubulin beta-3 chain	Tubb3	50.418	0	450	7	8	9	10	6	7	9	10	10	9	9	9	7	6	9	9	11	12	9	8	11	12	9	9	10	9	0	0	0	0	0	0	0	1	0	0	0	0	0	0	0	0	0	0
Q9ESP1	Stromal cell-derived factor 2-like protein 1	Sdf2l1	23.648	0	221	0	0	0	0	0	0	2	0	0	0	1	0	0	0	0	0	0	0	0	1	0	0	0	1	0	0	0	0	0	0	0	0	2	0	0	0	1	0	0	0	0	0	0	0
Q9ESW4	Acylglycerol kinase, mitochondrial	Agk	46.975	0	421	0	0	0	0	0	0	1	0	0	0	0	0	0	0	0	1	0	1	0	0	0	0	1	0	0	0	0	0	0	0	0	0	1	0	0	0	0	0	0	0	0	1	0	1
Q9ESX5	H/ACA ribonucleoprotein complex subunit 4	Dkc1	57.401	0	509	0	0	0	0	0	0	2	0	0	0	0	0	0	0	0	0	0	0	0	1	0	0	0	0	0	0	0	0	0	0	0	0	2	0	0	0	0	0	0	0	0	0	0	0
Q9ESZ8	General transcription factor II-I	Gtf2i	112.26	0	998	0	0	0	0	0	0	4	0	0	0	0	0	0	0	0	0	0	0	0	3	0	0	0	0	0	0	0	0	0	0	0	0	4	0	0	0	0	0	0	0	0	0	0	0
Q9ET30	Transmembrane 9 superfamily member 3	Tm9sf3	67.544	0	587	0	0	0	0	0	0	1	0	0	1	1	0	0	0	0	0	0	0	1	0	0	0	1	2	0	2	0	0	0	0	0	0	1	0	0	1	1	0	0	0	0	0	0	0
Q9JHS3	Ragulator complex protein LAMTOR2	Lamtor2	13.48	0	125	0	0	0	0	0	0	0	0	0	1	0	0	0	0	0	0	0	0	0	0	0	0	0	0	0	0	0	0	0	0	0	0	0	0	0	1	0	0	0	0	0	0	0	0
Q9JHW4	Selenocysteine-specific elongation factor	Eefsec	63.538	0	583	0	0	0	0	0	0	1	0	0	0	0	0	0	0	0	0	0	0	0	0	0	0	0	0	0	0	0	0	0	0	0	0	1	0	0	0	0	0	0	0	0	0	0	0
Q9JII6	Alcohol dehydrogenase [NADP(+)]	Akr1a1	36.586	0	325	0	0	0	0	0	0	0	2	0	0	0	0	0	0	0	0	0	0	0	0	1	0	0	0	0	0	0	0	0	0	0	0	0	2	0	0	0	0	0	0	0	0	0	0
Q9JIM1	Equilibrative nucleoside transporter 1	Slc29a1	50.192	0	460	0	0	0	1	0	0	1	0	0	0	0	0	0	0	0	0	0	0	0	0	0	0	0	0	0	0	0	0	0	1	0	0	1	0	0	0	0	0	0	0	0	0	0	0
Q9JIS8	Solute carrier family 12 member 4	Slc12a4	120.62	0	1085	0	0	1	4	0	1	0	0	0	0	0	1	1	0	1	1	0	2	0	0	1	0	2	0	0	0	0	0	1	4	0	1	0	0	0	0	0	1	1	0	1	1	0	2
Q9JJU8	SH3 domain-binding glutamic acid-rich-like protein	Sh3bgrl	12.811	0	114	0	0	0	0	0	0	1	1	1	0	0	0	0	0	0	0	1	0	0	2	0	0	0	0	0	0	0	0	0	0	0	0	1	1	1	0	0	0	0	0	0	0	1	0
Q9JKK1	Syntaxin-6	Stx6	28.996	0	255	0	0	1	2	0	0	0	0	1	0	0	2	1	0	0	1	0	1	0	1	1	0	0	1	1	1	0	0	1	2	0	0	0	0	1	0	0	2	1	0	0	1	0	1
Q9JLR9	HIG1 domain family member 1A, mitochondrial	Higd1a	10.425	0	95	0	0	0	1	0	0	0	1	1	0	1	0	0	0	1	1	1	0	0	0	1	1	0	0	0	0	0	0	0	1	0	0	0	1	1	0	1	0	0	0	1	1	1	0
Q9JMB0	G kinase-anchoring protein 1	Gkap1	41.762	0	366	0	0	0	0	0	0	1	0	0	0	0	0	0	0	0	0	0	0	0	1	0	0	0	0	0	0	0	0	0	0	0	0	1	0	0	0	0	0	0	0	0	0	0	0
Q9QXM1	Junction-mediating and -regulatory protein	Jmy	110.58	0	983	0	0	0	0	0	0	1	0	0	0	0	0	0	0	0	0	0	0	0	1	0	0	0	0	0	0	0	0	0	0	0	0	1	0	0	0	0	0	0	0	0	0	0	0
Q9QXN3	Activating signal cointegrator 1	Trip4	66.197	0	581	0	0	1	0	0	0	2	0	0	0	0	0	0	0	0	0	0	0	0	2	0	0	0	0	0	0	0	0	1	0	0	0	2	0	0	0	0	0	0	0	0	0	0	0
Q9QXP7	Complement C1q tumor necrosis factor-related protein 1	C1qtnf1	32.009	0	281	0	0	0	0	0	0	1	0	0	0	0	0	0	0	0	0	0	0	0	0	0	0	0	0	0	0	0	0	0	0	0	0	1	0	0	0	0	0	0	0	0	0	0	0
Q9QXX4	Calcium-binding mitochondrial carrier protein Aralar2	Slc25a13	74.466	0	676	0	0	0	1	0	0	0	1	3	0	1	0	0	0	0	1	0	0	0	0	3	2	1	0	0	0	0	0	0	0	0	0	0	0	2	0	1	0	0	0	0	0	0	0
Q9QY06	Unconventional myosin-IXb	Myo9b	238.83	0	2114	0	1	1	0	0	0	3	0	0	0	0	1	0	0	0	0	0	0	0	0	0	0	0	0	0	0	0	1	1	0	0	0	3	0	0	0	0	1	0	0	0	0	0	0
Q9QYC0	Alpha-adducin	Add1	80.646	0	735	0	0	0	0	0	0	2	0	0	0	0	0	0	0	0	0	0	0	0	1	0	0	0	0	0	0	0	0	0	0	0	0	2	0	0	0	0	0	0	0	0	0	0	0
Q9QYJ0	DnaJ homolog subfamily A member 2	Dnaja2	45.745	0	412	0	0	0	1	0	0	2	0	1	1	0	0	0	0	0	0	0	0	0	1	1	1	1	1	0	0	0	0	0	1	0	0	2	0	1	1	0	0	0	0	0	0	0	0
Q9QZE5;Q9QXK3	Coatomer subunit gamma-1;Coatomer subunit gamma-2	Copg1;Copg2	97.512	0	874	0	0	0	0	0	0	1	2	0	0	0	0	0	0	1	1	1	0	0	0	0	0	1	0	0	1	0	0	0	0	0	0	1	2	0	0	0	0	0	0	1	1	1	0
Q9R002	Interferon-activable protein 202	Ifi202	50.466	0	445	0	0	0	0	0	0	7	0	0	0	0	0	0	0	0	0	0	0	0	6	0	0	0	0	0	0	0	0	0	0	0	0	7	0	0	0	0	0	0	0	0	0	0	0
Q9R087	Glypican-6;Secreted glypican-6	Gpc6	63.056	0	555	0	1	0	1	1	0	6	1	1	1	0	1	0	0	0	2	0	1	1	5	0	1	0	0	1	1	0	0	0	0	0	0	5	0	0	0	0	0	0	0	0	1	0	0
Q9R099	Transducin beta-like protein 2	Tbl2	49.583	0	442	0	0	0	0	0	0	1	0	0	0	0	0	0	0	0	0	0	0	0	1	0	0	0	0	0	0	0	0	0	0	0	0	1	0	0	0	0	0	0	0	0	0	0	0
Q9R0E2	Procollagen-lysine,2-oxoglutarate 5-dioxygenase 1	Plod1	83.594	0	728	0	0	0	0	0	0	0	2	0	0	0	0	0	0	0	0	0	0	0	0	1	0	0	0	0	0	0	0	0	0	0	0	0	2	0	0	0	0	0	0	0	0	0	0
Q9R0M6	Ras-related protein Rab-9A	Rab9a	22.909	0	201	0	0	0	2	0	0	0	0	0	0	0	0	1	0	0	0	0	0	0	0	0	0	0	0	1	1	0	0	0	2	0	0	0	0	0	0	0	0	1	0	0	0	0	0
Q9R0P3	S-formylglutathione hydrolase	Esd	31.319	0	282	0	0	0	0	0	0	0	1	0	1	0	0	0	0	0	1	1	0	1	0	0	0	0	0	0	0	0	0	0	0	0	0	0	1	0	1	0	0	0	0	0	1	1	0
Q9R0Q6	Actin-related protein 2/3 complex subunit 1A	Arpc1a	41.626	0	370	0	0	0	1	0	0	9	1	1	0	0	0	0	0	0	0	1	1	1	9	1	2	1	1	0	1	0	0	0	0	0	0	8	0	0	0	0	0	0	0	0	0	0	0
Q9R0Y5	Adenylate kinase isoenzyme 1	Ak1	21.539	0	194	0	0	0	0	0	0	1	0	0	3	2	0	0	0	0	0	0	1	0	0	0	0	2	2	0	0	0	0	0	0	0	0	1	0	0	3	2	0	0	0	0	0	0	1
Q9R1J0	Sterol-4-alpha-carboxylate 3-dehydrogenase, decarboxylating	Nsdhl	40.685	0	362	0	0	0	0	0	0	0	0	0	1	0	0	0	0	0	2	0	1	0	1	0	1	1	1	0	0	0	0	0	0	0	0	0	0	0	1	0	0	0	0	0	2	0	1
Q9R1K9	Centrin-2	Cetn2	19.796	0	172	0	0	0	0	0	0	3	0	0	0	0	0	0	0	0	0	0	0	0	3	0	0	0	0	0	0	0	0	0	0	0	0	3	0	0	0	0	0	0	0	0	0	0	0
Q9R1T4	Septin-6	2021-09-06	49.619	0	434	0	0	0	0	0	1	11	0	0	0	0	0	0	0	0	2	0	1	2	7	0	0	1	3	0	1	0	0	0	0	0	0	4	0	0	0	0	0	0	0	0	0	0	0
Q9WTM5	RuvB-like 2	Ruvbl2	51.112	0	463	0	0	0	2	0	0	2	1	0	1	0	0	0	0	0	1	2	0	1	0	1	0	0	0	0	0	0	0	0	2	0	0	2	1	0	1	0	0	0	0	0	1	2	0
Q9WUB3;Q8CI94	Glycogen phosphorylase, muscle form;Glycogen phosphorylase, brain form	Pygm;Pygb	97.285	0	842	0	0	0	0	0	1	1	0	1	8	4	1	0	0	3	0	0	0	1	0	0	0	2	3	0	0	0	0	0	0	0	1	1	0	1	8	4	1	0	0	3	0	0	0
Q9WV55	Vesicle-associated membrane protein-associated protein A	Vapa	27.855	0	249	0	0	0	0	0	0	1	0	0	2	0	0	0	0	0	0	1	2	1	0	2	1	1	0	0	1	0	0	0	0	0	0	1	0	0	2	0	0	0	0	0	0	1	2
Q9WV60	Glycogen synthase kinase-3 beta	Gsk3b	46.71	0	420	0	0	0	0	0	0	1	0	0	0	0	0	0	0	0	0	0	0	0	1	0	0	0	0	0	0	0	0	0	0	0	0	1	0	0	0	0	0	0	0	0	0	0	0
Q9WVK4	EH domain-containing protein 1	Ehd1	60.602	0	534	0	0	0	0	0	0	4	0	0	0	0	0	0	0	0	1	0	0	0	2	0	0	0	0	0	0	0	0	0	0	0	0	4	0	0	0	0	0	0	0	0	1	0	0
Q9WVR4	Fragile X mental retardation syndrome-related protein 2	Fxr2	73.742	0	673	0	0	0	0	0	0	3	0	0	0	0	0	0	0	0	0	0	0	0	2	0	0	0	0	0	0	0	0	0	0	0	0	2	0	0	0	0	0	0	0	0	0	0	0
Q9Z0U1	Tight junction protein ZO-2	Tjp2	131.28	0	1167	0	0	0	0	0	0	3	0	0	0	0	0	0	0	0	0	0	0	0	1	0	0	0	0	0	0	0	0	0	0	0	0	3	0	0	0	0	0	0	0	0	0	0	0
Q9Z108	Double-stranded RNA-binding protein Staufen homolog 1	Stau1	53.924	0	487	0	0	0	0	0	0	2	0	0	0	0	0	0	0	0	0	0	0	0	2	0	0	0	0	0	0	0	0	0	0	0	0	2	0	0	0	0	0	0	0	0	0	0	0
Q9Z1F9	SUMO-activating enzyme subunit 2	Uba2	70.568	0	638	0	0	0	0	0	0	1	0	0	1	0	0	0	0	0	0	0	0	0	0	0	0	0	0	0	0	0	0	0	0	0	0	1	0	0	1	0	0	0	0	0	0	0	0
Q9Z1Q9	Valine--tRNA ligase	Vars	140.21	0	1263	0	0	0	0	0	0	0	1	0	0	0	0	0	0	0	1	1	0	0	0	0	0	0	0	0	0	0	0	0	0	0	0	0	1	0	0	0	0	0	0	0	1	1	0
Q9Z2B5	Eukaryotic translation initiation factor 2-alpha kinase 3	Eif2ak3	124.68	0	1114	0	0	0	1	0	0	1	2	3	0	0	3	1	0	0	2	0	1	0	0	2	2	0	1	6	1	0	0	0	1	0	0	1	2	3	0	0	3	1	0	0	2	0	1
Q9Z2Q6	Septin-5	2021-09-05	42.747	0	369	0	0	0	0	0	0	13	0	0	0	0	0	0	0	0	0	0	0	1	7	0	0	0	0	0	0	0	0	0	0	0	0	13	0	0	0	0	0	0	0	0	0	0	0
Q8CAQ8	MICOS complex subunit Mic60	Immt	83.899	0	757	1	0	1	5	0	1	10	3	0	5	1	2	0	7	3	5	3	3	2	8	4	3	5	6	6	4	1	0	1	5	0	1	10	3	0	5	1	2	0	7	3	5	3	3
O35887	Calumenin	Calu	37.063	0	315	1	0	4	1	0	0	0	1	1	1	0	3	2	1	0	5	1	0	0	0	4	2	2	0	3	3	1	0	4	1	0	0	0	1	1	1	0	3	2	1	0	5	1	0
Q9R0P5	Destrin	Dstn	18.521	0	165	1	1	2	2	0	0	2	7	5	2	1	0	2	1	2	3	1	2	2	1	6	2	2	2	1	3	1	1	2	2	0	0	2	7	5	2	1	0	2	1	2	3	1	2
Q922H4	Mannose-1-phosphate guanyltransferase alpha	Gmppa	46.244	0	420	1	0	0	0	0	0	0	0	0	0	1	0	0	1	0	0	0	0	0	0	2	1	1	0	0	0	1	0	0	0	0	0	0	0	0	0	1	0	0	1	0	0	0	0
P63037	DnaJ homolog subfamily A member 1	Dnaja1	44.868	0	397	1	0	0	2	0	0	7	0	0	0	0	0	0	1	0	2	1	1	1	4	0	0	0	1	0	0	1	0	0	2	0	0	7	0	0	0	0	0	0	1	0	2	1	1
Q7M6Y3;Q61548	Phosphatidylinositol-binding clathrin assembly protein;Clathrin coat assembly protein AP180	Picalm;Snap91	71.543	0	660	1	0	0	0	0	0	1	0	0	0	0	0	0	0	0	0	0	0	0	1	0	0	0	0	0	0	1	0	0	0	0	0	1	0	0	0	0	0	0	0	0	0	0	0
P26618	Platelet-derived growth factor receptor alpha	Pdgfra	122.68	0	1089	1	0	5	9	1	2	2	2	5	3	4	11	11	1	1	0	0	1	0	0	3	1	3	3	5	6	1	0	5	9	1	2	2	1	5	3	4	11	11	1	1	0	0	1
Q8R0X7	Sphingosine-1-phosphate lyase 1	Sgpl1	63.676	0	568	1	0	0	0	0	0	7	0	1	1	0	1	1	0	0	0	0	0	0	6	1	1	0	1	0	0	1	0	0	0	0	0	7	0	1	1	0	1	1	0	0	0	0	0
E9QAT4		Sec16a	254.2	0	2357	1	0	0	1	0	0	0	1	0	1	2	1	0	2	0	0	0	0	0	0	1	1	2	3	3	0	1	0	0	1	0	0	0	1	0	1	2	1	0	2	0	0	0	0
Q3V3R1	Monofunctional C1-tetrahydrofolate synthase, mitochondrial	Mthfd1l	105.73	0	977	2	1	6	16	1	8	7	6	9	7	7	11	11	4	5	10	13	2	11	7	9	8	12	10	11	19	2	1	6	16	1	8	7	6	9	7	7	11	11	4	5	10	13	2
Q8R010	Aminoacyl tRNA synthase complex-interacting multifunctional protein 2	Aimp2	35.377	0	320	1	0	0	0	0	0	2	0	0	0	0	0	0	0	0	1	0	0	0	2	0	0	0	0	0	0	1	0	0	0	0	0	2	0	0	0	0	0	0	0	0	1	0	0
Q9QY73	Transmembrane protein 59	Tmem59	36.313	0	323	2	2	6	7	0	3	1	3	6	3	3	7	8	2	5	6	5	4	4	2	2	1	3	2	7	5	2	2	6	7	0	3	1	3	6	3	3	7	8	2	5	6	5	4
O35516	Neurogenic locus notch homolog protein 2;Notch 2 extracellular truncation;Notch 2 intracellular domain	Notch2	265.63	0	2473	1	2	10	15	2	5	2	2	4	4	3	3	2	1	1	3	2	4	2	2	1	1	2	1	0	1	1	2	10	15	2	5	2	2	4	4	3	3	2	1	1	3	2	4
Q9D0M1	Phosphoribosyl pyrophosphate synthase-associated protein 1	Prpsap1	39.431	0	356	1	0	1	3	1	3	4	2	2	2	2	2	1	0	0	1	2	2	0	2	1	2	3	4	2	2	1	0	1	3	1	3	4	2	2	2	2	2	1	0	0	1	2	2
Q9QZ06	Toll-interacting protein	Tollip	30.345	0	274	1	0	1	0	0	0	3	0	0	1	0	0	0	0	0	1	0	1	1	3	1	2	0	0	1	1	1	0	1	0	0	0	3	0	0	1	0	0	0	0	0	1	0	1
P51655	Glypican-4;Secreted glypican-4	Gpc4	62.586	0	557	2	5	2	6	1	4	14	3	3	4	3	5	7	1	7	5	0	7	13	11	2	3	1	4	7	6	2	5	2	6	1	4	14	3	3	4	3	5	7	1	7	5	0	7
Q8BHC4	Dephospho-CoA kinase domain-containing protein	Dcakd	26.476	0	231	1	0	0	1	0	0	0	5	0	2	3	0	0	0	0	0	1	0	1	0	0	0	3	1	0	0	1	0	0	1	0	0	0	5	0	2	3	0	0	0	0	0	1	0
P97315	Cysteine and glycine-rich protein 1	Csrp1	20.583	0	193	2	0	1	0	0	0	1	0	0	0	0	0	0	1	0	0	0	0	1	3	1	0	0	0	0	1	2	0	1	0	0	0	1	0	0	0	0	0	0	1	0	0	0	0
P61089	Ubiquitin-conjugating enzyme E2 N	Ube2n	17.138	0	152	1	0	0	1	0	0	0	0	0	0	0	0	0	0	1	0	0	0	0	0	0	0	0	0	0	0	1	0	0	1	0	0	0	0	0	0	0	0	0	0	1	0	0	0
Q9CXY9	GPI-anchor transamidase	Pigk	44.895	0	395	1	0	0	1	0	0	0	1	0	0	0	0	0	1	0	0	0	0	0	1	1	0	1	0	0	0	1	0	0	1	0	0	0	1	0	0	0	0	0	1	0	0	0	0
Q63932;P31938	Dual specificity mitogen-activated protein kinase kinase 2;Dual specificity mitogen-activated protein kinase kinase 1	Map2k2;Map2k1	44.402	0	401	1	0	0	0	0	0	1	0	0	0	0	0	0	0	0	0	0	0	0	0	0	0	0	0	0	0	1	0	0	0	0	0	1	0	0	0	0	0	0	0	0	0	0	0
Q7TQI3	Ubiquitin thioesterase OTUB1	Otub1	31.27	0	271	1	0	2	3	0	1	0	1	1	1	0	0	0	1	0	0	1	1	1	0	1	1	1	0	0	1	1	0	2	3	0	1	0	1	1	1	0	0	0	1	0	0	1	1
O54724	Polymerase I and transcript release factor	Ptrf	43.953	0	392	1	0	0	1	0	0	6	0	0	0	0	0	0	2	1	1	1	0	0	3	0	0	0	0	0	0	1	0	0	1	0	0	6	0	0	0	0	0	0	2	1	1	1	0
P41105	60S ribosomal protein L28	Rpl28	15.733	0	137	1	1	1	0	0	0	1	2	0	0	0	0	0	1	0	0	0	0	0	1	0	0	0	0	0	0	1	1	1	0	0	0	1	2	0	0	0	0	0	1	0	0	0	0
Q80VQ0	Aldehyde dehydrogenase family 3 member B1	Aldh3b1	52.292	0	468	1	0	0	3	0	0	1	0	0	1	1	1	0	1	0	0	0	0	0	1	3	1	4	0	0	0	1	0	0	3	0	0	1	0	0	1	1	1	0	1	0	0	0	0
P70168	Importin subunit beta-1	Kpnb1	97.183	0	876	1	0	0	0	0	0	0	0	0	1	1	0	0	0	1	1	0	0	0	0	0	0	0	0	0	0	1	0	0	0	0	0	0	0	0	1	1	0	0	0	1	1	0	0
Q9Z0N2	Eukaryotic translation initiation factor 2 subunit 3, Y-linked	Eif2s3y	51.13	0	472	3	1	2	5	0	3	9	2	0	2	1	1	1	2	1	3	3	2	4	10	1	2	5	5	1	2	1	0	1	1	0	0	0	0	0	0	0	0	0	0	0	1	0	0
O54833	Casein kinase II subunit alpha	Csnk2a2	41.215	0	350	1	0	0	0	0	0	6	0	0	0	0	0	0	0	0	0	0	1	1	5	0	0	0	0	0	0	1	0	0	0	0	0	6	0	0	0	0	0	0	0	0	0	0	1
P42208	Septin-2	2021-09-02	41.525	0	361	1	0	0	2	1	2	15	0	0	0	0	0	0	2	0	4	0	4	6	14	4	3	1	7	0	1	1	0	0	2	1	2	14	0	0	0	0	0	0	2	0	4	0	4
P47963	60S ribosomal protein L13	Rpl13	24.305	0	211	1	1	2	1	1	2	2	4	3	0	0	1	2	0	2	2	0	1	1	3	2	2	1	1	0	0	1	1	2	1	1	2	2	4	3	0	0	1	2	0	2	2	0	1
P61255	60S ribosomal protein L26	Rpl26	17.258	0	145	1	0	0	2	0	0	0	2	0	0	0	1	0	0	2	0	2	0	0	0	0	1	0	1	0	0	1	0	0	2	0	0	0	2	0	0	0	1	0	0	2	0	2	0
P63323	40S ribosomal protein S12	Rps12	14.525	0	132	1	2	4	3	2	5	3	3	3	6	4	6	5	3	2	0	2	3	2	3	3	2	6	2	3	6	1	2	4	3	2	5	3	3	3	6	4	6	5	3	2	0	2	3
P19096	Fatty acid synthase;[Acyl-carrier-protein] S-acetyltransferase;[Acyl-carrier-protein] S-malonyltransferase;3-oxoacyl-[acyl-carrier-protein] synthase;3-oxoacyl-[acyl-carrier-protein] reductase;3-hydroxyacyl-[acyl-carrier-protein] dehydratase;Enoyl-[acyl-carrier-protein] reductase;Oleoyl-[acyl-carrier-protein] hydrolase	Fasn	272.43	0	2504	1	0	0	1	0	0	1	0	0	0	0	0	0	0	1	1	1	2	2	4	1	0	1	1	1	0	1	0	0	1	0	0	1	0	0	0	0	0	0	0	1	1	1	2
P53994;P59279	Ras-related protein Rab-2A;Ras-related protein Rab-2B	Rab2a;Rab2b	23.547	0	212	1	1	0	1	0	0	1	1	0	1	2	0	0	0	1	1	2	0	1	0	3	0	2	0	0	0	1	1	0	1	0	0	1	1	0	1	2	0	0	0	1	1	2	0
Q9DB05;P28663	Alpha-soluble NSF attachment protein;Beta-soluble NSF attachment protein	Napa;Napb	33.189	0	295	1	0	0	0	0	0	0	0	0	0	0	0	0	0	0	0	0	0	0	0	0	0	0	0	0	0	1	0	0	0	0	0	0	0	0	0	0	0	0	0	0	0	0	0
Q00612	Glucose-6-phosphate 1-dehydrogenase X	G6pdx	59.262	0	515	1	0	1	1	0	1	0	7	5	2	0	0	0	0	0	5	2	4	1	0	4	4	2	1	0	0	1	0	1	1	0	1	0	7	5	2	0	0	0	0	0	5	2	4
P55096	ATP-binding cassette sub-family D member 3	Abcd3	75.474	0	659	1	0	0	1	0	0	3	0	0	1	0	0	0	0	0	0	0	0	0	0	1	0	0	0	0	0	1	0	0	1	0	0	3	0	0	1	0	0	0	0	0	0	0	0
P97429	Annexin A4	Anxa4	35.915	0	319	1	0	0	0	0	1	0	0	0	2	1	0	0	0	1	0	0	0	0	0	0	0	2	1	0	0	1	0	0	0	0	1	0	0	0	2	1	0	0	0	1	0	0	0
O70152	Dolichol-phosphate mannosyltransferase subunit 1	Dpm1	29.174	0	260	1	0	1	1	1	2	1	2	0	4	3	0	0	0	1	0	0	1	2	2	1	0	3	1	0	1	1	0	1	1	1	2	1	2	0	4	3	0	0	0	1	0	0	1
P17427	AP-2 complex subunit alpha-2	Ap2a2	104.02	0	938	1	0	0	0	0	0	26	0	0	0	0	0	0	0	0	2	1	2	6	22	0	3	2	0	0	3	1	0	0	0	0	0	26	0	0	0	0	0	0	0	0	2	1	2
Q501J6	Probable ATP-dependent RNA helicase DDX17	Ddx17	72.399	0	650	2	0	0	0	0	0	7	1	0	0	0	0	0	2	1	2	0	1	1	8	1	0	0	0	0	1	1	0	0	0	0	0	3	0	0	0	0	0	0	1	0	1	0	0
Q8R574	Phosphoribosyl pyrophosphate synthase-associated protein 2	Prpsap2	40.88	0	369	1	0	0	1	0	0	0	2	0	1	1	0	0	0	0	0	0	1	0	1	0	0	1	1	1	0	1	0	0	1	0	0	0	1	0	1	1	0	0	0	0	0	0	0
Q9Z0R9	Fatty acid desaturase 2	Fads2	52.387	0	444	1	0	0	1	0	0	4	0	2	2	1	1	0	0	0	0	0	2	0	6	1	1	1	0	2	2	1	0	0	1	0	0	4	0	2	2	1	1	0	0	0	0	0	2
Q9D1G1	Ras-related protein Rab-1B	Rab1b	22.187	0	201	1	0	0	0	0	0	0	2	1	1	0	0	1	0	0	0	0	0	0	0	3	1	0	0	1	1	1	0	0	0	0	0	0	2	1	1	0	0	1	0	0	0	0	0
P62717	60S ribosomal protein L18a	Rpl18a	20.732	0	176	1	1	0	0	0	0	4	2	1	0	0	0	0	0	0	0	0	0	0	4	1	2	0	0	0	0	1	1	0	0	0	0	4	2	1	0	0	0	0	0	0	0	0	0
Q921K8	TRPM8 channel-associated factor 2	Tcaf2	101.6	0	919	1	2	3	7	0	2	6	14	8	8	9	7	6	4	6	7	6	3	3	7	6	10	9	8	10	10	1	2	3	7	0	2	6	14	8	8	9	7	6	4	6	7	6	3
P62874	Guanine nucleotide-binding protein G(I)/G(S)/G(T) subunit beta-1	Gnb1	37.377	0	340	1	0	0	1	0	0	4	3	1	3	1	0	0	0	0	2	0	1	0	3	3	0	1	2	0	0	1	0	0	0	0	0	2	2	1	1	0	0	0	0	0	0	0	0
P46935	E3 ubiquitin-protein ligase NEDD4	Nedd4	102.71	0	887	1	1	3	9	1	3	6	5	3	4	5	7	4	4	4	11	6	6	4	7	5	6	9	6	10	8	1	1	3	9	1	3	6	5	3	4	5	7	4	4	4	11	6	6
Q99P72	Reticulon-4	Rtn4	126.61	0	1162	1	1	0	0	0	0	0	0	0	0	0	0	0	0	1	0	0	0	0	0	0	0	0	0	0	0	1	1	0	0	0	0	0	0	0	0	0	0	0	0	1	0	0	0
Q91VR2	ATP synthase subunit gamma, mitochondrial	Atp5c1	32.886	0	298	1	0	0	2	0	0	1	3	1	0	0	0	0	4	0	3	1	1	0	0	3	2	1	2	2	1	1	0	0	2	0	0	1	3	1	0	0	0	0	4	0	3	1	1
Q9WVA4	Transgelin-2	Tagln2	22.395	0	199	1	0	1	2	0	2	1	2	0	1	0	0	0	0	0	1	5	1	2	1	3	0	0	0	0	0	1	0	1	2	0	2	1	2	0	1	0	0	0	0	0	1	5	1
O70194	Eukaryotic translation initiation factor 3 subunit D	Eif3d	63.988	0	548	1	0	0	0	0	0	0	0	0	0	0	1	0	0	0	0	0	0	0	3	0	0	0	0	0	0	1	0	0	0	0	0	0	0	0	0	0	1	0	0	0	0	0	0
P62192	26S protease regulatory subunit 4	Psmc1	49.184	0	440	1	0	0	1	1	0	3	0	0	0	0	0	0	1	1	4	2	1	2	5	2	0	3	2	6	1	1	0	0	1	1	0	3	0	0	0	0	0	0	1	1	4	2	1
Q8BP71;Q9JJ43	RNA binding protein fox-1 homolog 2;RNA binding protein fox-1 homolog 1	Rbfox2;Rbfox1	47.33	0	449	1	0	0	0	0	0	0	2	0	1	0	0	0	1	0	0	0	0	0	0	0	0	1	0	1	0	1	0	0	0	0	0	0	2	0	1	0	0	0	1	0	0	0	0
Q61510	E3 ubiquitin/ISG15 ligase TRIM25	Trim25	71.726	0	634	1	0	0	0	0	0	4	0	0	0	0	0	0	0	0	0	0	0	0	2	0	0	0	0	0	0	1	0	0	0	0	0	4	0	0	0	0	0	0	0	0	0	0	0
P01868;P01869	Ig gamma-1 chain C region secreted form;Ig gamma-1 chain C region, membrane-bound form	Ighg1	35.704	0	324	1	2	1	4	0	3	4	4	2	2	1	10	9	1	1	5	1	3	9	2	3	0	3	1	9	8	1	2	1	4	0	3	4	4	2	2	1	10	9	1	1	5	1	3
Q8VDJ3	Vigilin	Hdlbp	141.74	0	1268	1	0	0	1	0	0	1	1	0	0	0	0	0	0	0	0	0	0	0	2	0	0	0	0	0	0	1	0	0	1	0	0	1	1	0	0	0	0	0	0	0	0	0	0
P48036	Annexin A5	Anxa5	35.752	0	319	1	0	0	3	0	1	0	2	0	2	1	0	0	0	0	1	3	0	0	0	3	0	1	0	0	0	1	0	0	3	0	1	0	2	0	2	1	0	0	0	0	1	3	0
P80316	T-complex protein 1 subunit epsilon	Cct5	59.623	0	541	1	2	6	7	1	1	9	8	5	5	6	1	4	10	5	10	9	9	6	6	10	7	9	10	8	12	1	2	6	7	1	1	9	8	5	5	6	1	4	10	5	10	9	9
Q8CJG0	Protein argonaute-2	Ago2	97.303	0	860	1	0	0	0	0	0	2	1	1	0	0	0	0	0	0	1	0	0	0	7	0	0	1	0	1	1	1	0	0	0	0	0	2	1	1	0	0	0	0	0	0	1	0	0
Q76MZ3	Serine/threonine-protein phosphatase 2A 65 kDa regulatory subunit A alpha isoform	Ppp2r1a	65.322	0	589	1	0	0	0	0	0	0	0	0	1	0	0	0	0	0	1	0	0	0	0	0	0	0	0	0	1	1	0	0	0	0	0	0	0	0	1	0	0	0	0	0	1	0	0
O35640	Annexin A8	Anxa8	36.724	0	327	1	0	0	0	0	0	0	0	0	0	0	0	0	0	1	0	0	0	0	0	0	0	0	0	0	0	1	0	0	0	0	0	0	0	0	0	0	0	0	0	1	0	0	0
P27641	X-ray repair cross-complementing protein 5	Xrcc5	83.056	0	732	1	0	2	0	0	0	9	3	5	2	0	0	1	1	0	2	0	0	2	7	4	10	2	0	0	3	1	0	2	0	0	0	9	3	5	2	0	0	1	1	0	2	0	0
Q7M759	Alpha/beta hydrolase domain-containing protein 17B	Abhd17b	32.2	0	288	1	0	1	2	0	0	1	0	0	0	1	0	0	0	0	0	1	0	0	0	0	0	1	0	0	0	1	0	1	2	0	0	1	0	0	0	1	0	0	0	0	0	1	0
O08756	3-hydroxyacyl-CoA dehydrogenase type-2	Hsd17b10	27.418	0	261	2	0	0	0	0	1	0	0	0	0	0	0	0	0	0	0	0	0	0	0	0	0	0	0	0	0	2	0	0	0	0	1	0	0	0	0	0	0	0	0	0	0	0	0
P68254	14-3-3 protein theta	Ywhaq	27.778	0	245	4	3	2	2	0	1	2	2	1	2	2	1	1	1	2	4	3	1	1	2	2	1	1	1	1	1	1	2	1	1	0	0	1	1	0	1	1	0	0	1	1	2	2	0
Q9DB20	ATP synthase subunit O, mitochondrial	Atp5o	23.363	0	213	1	0	0	0	0	0	4	2	0	0	1	0	0	1	0	0	0	1	0	2	3	1	2	2	0	0	1	0	0	0	0	0	4	2	0	0	1	0	0	1	0	0	0	1
O35295	Transcriptional activator protein Pur-beta	Purb	33.901	0	324	2	0	1	1	0	0	1	2	0	0	0	2	0	1	0	0	1	0	0	3	0	0	0	0	1	0	2	0	1	1	0	0	1	2	0	0	0	2	0	1	0	0	1	0
Q9CRB9	MICOS complex subunit Mic19	Chchd3	26.334	0	227	1	0	1	1	0	1	3	0	1	1	0	1	0	1	0	2	1	1	1	2	3	2	1	2	0	0	1	0	1	1	0	1	3	0	1	1	0	1	0	1	0	2	1	1
Q62193	Replication protein A 32 kDa subunit	Rpa2	29.718	0	270	1	0	0	0	0	0	4	0	0	0	0	0	2	0	0	0	0	0	0	4	0	1	0	0	1	3	1	0	0	0	0	0	4	0	0	0	0	0	2	0	0	0	0	0
Q6ZWV7	60S ribosomal protein L35	Rpl35	14.552	0	123	1	0	0	1	0	0	1	1	0	0	0	1	1	0	1	1	1	1	0	2	0	1	0	0	1	1	1	0	0	1	0	0	1	1	0	0	0	1	1	0	1	1	1	1
Q9JKB3	Y-box-binding protein 3	Ybx3	38.813	0	361	3	3	4	2	1	1	3	4	2	2	1	2	3	4	6	5	4	3	2	4	3	2	2	3	3	4	1	1	3	0	0	0	0	0	0	0	0	0	0	1	2	2	2	1
Q9D8B3	Charged multivesicular body protein 4b	Chmp4b	24.936	0	224	1	0	0	1	0	0	1	0	0	0	0	0	0	0	1	0	0	0	0	0	0	0	0	0	0	0	1	0	0	1	0	0	1	0	0	0	0	0	0	0	1	0	0	0
P62918	60S ribosomal protein L8	Rpl8	28.024	0	257	1	1	0	1	1	1	4	3	0	0	0	0	0	1	2	2	1	0	1	4	1	0	0	0	0	0	1	1	0	1	1	1	4	3	0	0	0	0	0	1	2	2	1	0
Q8CGP1;Q6ZWY9;Q64478;P10853;Q8CGP2;Q64475	Histone H2B type 1-K;Histone H2B type 1-C/E/G;Histone H2B type 1-H;Histone H2B type 1-F/J/L;Histone H2B type 1-P;Histone H2B type 1-B	Hist1h2bk;Hist1h2bc;Hist1h2bh;Hist1h2bf;Hist1h2bp;Hist1h2bb	13.92	0	126	1	2	2	4	1	2	3	4	2	1	1	1	3	2	2	2	2	1	2	3	5	3	1	2	2	3	1	2	2	4	1	2	3	4	2	1	1	1	3	2	2	2	2	1
Q9CZ52	Anthrax toxin receptor 1	Antxr1	62.308	0	562	1	0	5	6	0	1	4	2	4	3	3	3	4	2	2	2	2	4	3	4	3	3	3	3	3	2	1	0	5	6	0	1	4	2	4	3	3	3	4	2	2	2	2	4
P14148	60S ribosomal protein L7	Rpl7	31.419	0	270	2	2	0	2	0	3	8	8	2	1	1	0	0	1	0	0	4	2	4	3	1	3	1	1	0	0	2	2	0	2	0	3	8	8	2	1	1	0	0	1	0	0	4	2
Q9CY27	Very-long-chain enoyl-CoA reductase	Tecr	36.09	0	308	1	0	1	4	0	1	4	1	2	4	2	1	0	0	0	3	2	2	1	2	1	2	3	2	1	2	1	0	1	4	0	1	4	1	2	4	2	1	0	0	0	3	2	2
P63038	60 kDa heat shock protein, mitochondrial	Hspd1	60.955	0	573	1	0	2	4	0	4	0	10	0	2	1	1	0	1	5	2	4	1	1	0	6	1	2	1	1	1	1	0	2	4	0	4	0	10	0	2	1	1	0	1	5	2	4	1
O35682	Myeloid-associated differentiation marker	Myadm	35.284	0	320	1	0	2	1	0	2	1	0	1	2	2	2	3	1	0	1	2	2	0	0	0	0	3	0	0	2	1	0	2	1	0	2	1	0	1	2	2	2	3	1	0	1	2	2
P68369	Tubulin alpha-1A chain	Tuba1a	50.135	0	451	11	13	11	12	7	8	9	16	15	15	14	11	10	12	14	14	10	13	14	8	16	16	17	15	13	16	1	1	0	2	1	1	2	2	1	2	2	1	0	1	2	2	2	1
Q8BJW6	Eukaryotic translation initiation factor 2A;Eukaryotic translation initiation factor 2A, N-terminally processed	Eif2a	64.403	0	581	1	0	0	0	0	0	4	0	0	0	0	0	0	3	0	0	0	0	0	5	0	0	0	0	0	0	1	0	0	0	0	0	4	0	0	0	0	0	0	3	0	0	0	0
P08113	Endoplasmin	Hsp90b1	92.475	0	802	1	3	7	6	0	4	0	8	1	3	3	0	1	1	3	8	7	2	5	1	7	1	6	3	1	4	1	3	6	5	0	3	0	7	1	3	3	0	1	1	3	7	6	2
Q91W50	Cold shock domain-containing protein E1	Csde1	88.79	0	798	1	0	0	0	0	0	1	2	0	0	0	1	0	3	0	3	0	0	0	1	1	0	1	1	2	1	1	0	0	0	0	0	1	2	0	0	0	1	0	3	0	3	0	0
P62821	Ras-related protein Rab-1A	Rab1A	22.677	0	205	1	0	0	0	0	1	2	1	1	0	1	0	0	0	0	1	0	1	1	2	3	1	1	0	1	0	1	0	0	0	0	1	2	1	1	0	1	0	0	0	0	1	0	1
P51150	Ras-related protein Rab-7a	Rab7a	23.489	0	207	1	1	1	4	0	1	0	1	0	2	1	1	0	0	0	2	4	0	3	0	2	0	1	1	0	0	1	1	1	4	0	1	0	1	0	2	1	1	0	0	0	2	4	0
Q8CIG8	Protein arginine N-methyltransferase 5	Prmt5	72.679	0	637	1	0	0	0	0	0	0	1	0	0	1	1	0	0	0	1	0	0	0	0	0	0	1	0	0	0	1	0	0	0	0	0	0	1	0	0	1	1	0	0	0	1	0	0
F8VPU2	FERM, RhoGEF and pleckstrin domain-containing protein 1	Farp1	118.87	0	1048	1	0	0	0	0	0	11	0	0	0	0	0	0	1	1	0	0	0	0	5	0	0	0	0	0	0	1	0	0	0	0	0	11	0	0	0	0	0	0	1	1	0	0	0
P12382	ATP-dependent 6-phosphofructokinase, liver type	Pfkl	85.359	0	780	1	0	0	0	0	0	1	0	0	0	0	0	0	1	0	1	2	0	0	1	0	0	0	1	0	2	1	0	0	0	0	0	1	0	0	0	0	0	0	1	0	1	2	0
P36895	Bone morphogenetic protein receptor type-1A	Bmpr1a	60.063	0	532	1	2	3	4	1	0	2	1	2	2	1	1	1	1	4	2	0	1	0	0	1	1	1	2	0	0	1	2	3	4	1	0	2	1	2	2	1	1	1	1	4	2	0	1
Q62425	Cytochrome c oxidase subunit NDUFA4	Ndufa4	9.3267	0	82	1	0	0	2	0	1	0	1	1	0	0	2	1	1	0	1	0	0	1	1	1	1	1	0	1	2	1	0	0	2	0	1	0	1	1	0	0	2	1	1	0	1	0	0
P62196	26S protease regulatory subunit 8	Psmc5	45.626	0	406	1	0	0	1	0	0	1	0	0	2	0	0	0	0	2	2	1	2	1	3	1	0	6	4	9	1	1	0	0	1	0	0	1	0	0	2	0	0	0	0	2	2	1	2
Q99LF4	tRNA-splicing ligase RtcB homolog	Rtcb	55.249	0	505	1	1	0	1	0	0	8	2	0	0	0	0	0	0	2	1	1	2	2	11	0	1	1	1	0	1	1	1	0	1	0	0	8	2	0	0	0	0	0	0	2	1	1	2
O08573	Galectin-9	Lgals9	40.035	0	353	1	1	2	4	0	0	0	0	1	0	0	0	1	1	0	1	0	0	0	0	1	2	0	0	0	0	1	1	2	4	0	0	0	0	1	0	0	0	1	1	0	1	0	0
P09671	Superoxide dismutase [Mn], mitochondrial	Sod2	24.603	0	222	1	0	0	1	0	0	0	0	0	0	0	0	0	0	0	0	1	0	0	0	0	0	0	0	0	0	1	0	0	1	0	0	0	0	0	0	0	0	0	0	0	0	1	0
Q99KX1	Myeloid leukemia factor 2	Mlf2	28.055	0	247	1	0	0	0	0	0	1	0	0	0	0	0	0	0	1	0	0	0	0	1	0	0	0	0	0	0	1	0	0	0	0	0	1	0	0	0	0	0	0	0	1	0	0	0
Q922B2	Aspartate--tRNA ligase, cytoplasmic	Dars	57.147	0	501	2	0	0	0	0	0	1	0	0	0	0	0	0	0	1	0	0	0	1	0	0	0	0	0	0	0	2	0	0	0	0	0	1	0	0	0	0	0	0	0	1	0	0	0
O35988	Syndecan-4	Sdc4	21.482	0	198	2	0	1	0	0	0	4	0	1	0	0	1	2	0	1	2	0	2	2	2	0	0	0	1	1	0	2	0	1	0	0	0	4	0	1	0	0	1	2	0	1	2	0	2
Q91VK4	Integral membrane protein 2C;CT-BRI3	Itm2c	30.482	0	269	1	1	1	2	2	2	1	2	2	1	1	2	2	1	1	4	0	2	2	1	3	1	2	3	0	1	1	1	1	2	2	2	1	2	2	1	1	2	2	1	1	4	0	2
P62270	40S ribosomal protein S18	Rps18	17.718	0	152	1	5	3	4	1	2	6	9	5	4	3	7	10	4	9	2	1	2	3	5	9	6	3	4	7	10	1	5	3	4	1	2	6	9	5	4	3	7	10	4	9	2	1	2
Q60817;P70670	Nascent polypeptide-associated complex subunit alpha;Nascent polypeptide-associated complex subunit alpha, muscle-specific form	Naca	23.384	0	215	1	0	2	1	0	2	2	3	0	1	0	0	0	1	1	2	1	1	2	1	1	1	1	1	0	0	1	0	2	1	0	2	2	3	0	1	0	0	0	1	1	2	1	1
P80313	T-complex protein 1 subunit eta	Cct7	59.652	0	544	1	2	0	1	1	0	4	6	2	3	3	1	0	2	4	4	4	4	1	3	7	4	3	8	7	5	1	2	0	1	1	0	4	6	2	3	3	1	0	2	4	4	4	4
Q7TQH0	Ataxin-2-like protein	Atxn2l	110.65	0	1049	2	1	1	1	0	1	7	0	0	0	0	0	0	4	1	0	1	2	1	10	0	0	1	0	0	5	2	1	1	1	0	1	7	0	0	0	0	0	0	4	1	0	1	2
P08752	Guanine nucleotide-binding protein G(i) subunit alpha-2	Gnai2	40.489	0	355	1	0	0	6	0	0	2	3	3	5	4	5	4	1	3	1	2	0	0	3	3	1	4	5	2	2	1	0	0	6	0	0	2	3	3	5	4	5	4	1	3	1	2	0
Q64331	Unconventional myosin-VI	Myo6	146.41	0	1265	1	0	1	3	0	0	41	1	1	1	0	0	0	1	1	11	4	8	12	33	4	3	8	4	5	3	1	0	1	3	0	0	41	1	1	1	0	0	0	1	1	11	4	8
P62962	Profilin-1	Pfn1	14.957	0	140	1	1	3	5	0	2	2	3	2	1	2	1	0	2	2	2	6	1	2	2	3	1	3	2	2	3	1	1	3	5	0	2	2	3	2	1	2	1	0	2	2	2	6	1
Q9R0B9	Procollagen-lysine,2-oxoglutarate 5-dioxygenase 2	Plod2	84.487	0	737	2	0	1	0	0	0	0	3	0	0	0	1	0	3	0	0	0	0	0	0	0	0	0	0	0	0	2	0	1	0	0	0	0	3	0	0	0	1	0	3	0	0	0	0
Q7TPW1	Nexilin	Nexn	72.107	0	607	2	0	0	1	0	0	9	0	0	0	0	0	0	1	0	4	0	2	3	9	0	0	0	1	0	0	2	0	0	1	0	0	9	0	0	0	0	0	0	1	0	4	0	2
Q9DCL9	Multifunctional protein ADE2;Phosphoribosylaminoimidazole-succinocarboxamide synthase;Phosphoribosylaminoimidazole carboxylase	Paics	47.006	0	425	1	1	0	1	0	0	2	0	0	0	2	0	0	0	1	1	1	0	0	1	0	0	0	1	0	0	1	1	0	1	0	0	2	0	0	0	2	0	0	0	1	1	1	0
O08663	Methionine aminopeptidase 2	Metap2	52.921	0	478	1	1	0	0	0	0	0	0	0	0	0	0	0	0	1	0	0	0	0	1	0	0	0	0	0	0	1	1	0	0	0	0	0	0	0	0	0	0	0	0	1	0	0	0
O09131;Q8K2Q2	Glutathione S-transferase omega-1;Glutathione S-transferase omega-2	Gsto1;Gsto2	27.497	0	240	1	0	0	1	0	0	0	0	0	1	0	0	0	0	0	0	0	0	1	1	0	0	0	0	0	0	1	0	0	1	0	0	0	0	0	1	0	0	0	0	0	0	0	0
P17918	Proliferating cell nuclear antigen	Pcna	28.785	0	261	1	2	4	4	1	3	3	5	8	4	3	1	4	3	4	6	5	5	5	2	9	9	6	7	2	6	1	2	4	4	1	3	3	5	8	4	3	1	4	3	4	6	5	5
Q9CZM2	60S ribosomal protein L15	Rpl15	24.146	0	204	1	1	0	4	3	1	5	4	2	1	0	0	1	1	2	2	1	1	2	3	3	1	1	1	0	0	1	1	0	4	3	1	5	4	2	1	0	0	1	1	2	2	1	1
P50580	Proliferation-associated protein 2G4	Pa2g4	43.698	0	394	2	0	0	1	0	0	11	0	0	2	0	0	0	0	0	2	1	1	0	10	0	0	0	0	0	1	2	0	0	1	0	0	11	0	0	2	0	0	0	0	0	2	1	1
Q9D0I9	Arginine--tRNA ligase, cytoplasmic	Rars	75.673	0	660	1	0	0	0	0	0	0	0	0	0	0	0	0	0	0	0	0	0	0	0	0	0	0	0	0	0	1	0	0	0	0	0	0	0	0	0	0	0	0	0	0	0	0	0
Q8BG32	26S proteasome non-ATPase regulatory subunit 11	Psmd11	47.436	0	422	2	0	0	1	0	0	1	0	0	3	0	1	1	0	2	1	2	0	0	1	3	1	3	1	6	4	2	0	0	1	0	0	1	0	0	3	0	1	1	0	2	1	2	0
Q8BHN3	Neutral alpha-glucosidase AB	Ganab	106.91	0	944	1	2	0	1	0	1	0	2	0	0	0	0	0	0	0	1	0	0	0	0	0	0	0	0	0	0	1	2	0	1	0	1	0	2	0	0	0	0	0	0	0	1	0	0
Q9JKB1;P58321	Ubiquitin carboxyl-terminal hydrolase isozyme L3;Ubiquitin carboxyl-terminal hydrolase isozyme L4	Uchl3;Uchl4	26.151	0	230	2	0	0	0	0	0	0	0	0	0	0	0	0	0	0	0	0	0	0	0	0	0	0	0	0	0	2	0	0	0	0	0	0	0	0	0	0	0	0	0	0	0	0	0
Q62371	Discoidin domain-containing receptor 2	Ddr2	96.481	0	854	2	9	10	23	4	8	9	10	15	15	11	14	12	5	13	7	6	12	11	6	15	9	10	12	11	13	2	9	10	23	4	8	9	10	15	15	11	14	12	5	13	7	6	12
Q8BGB5	LIM domain-containing protein 2	Limd2	14.237	0	128	1	0	0	0	0	0	0	1	0	0	0	0	0	1	0	0	0	1	0	0	1	0	0	0	0	0	1	0	0	0	0	0	0	1	0	0	0	0	0	1	0	0	0	1
Q9CQ65	S-methyl-5-thioadenosine phosphorylase	Mtap	31.062	0	283	1	0	2	3	0	1	0	1	1	1	1	0	0	1	1	3	1	1	1	2	1	1	2	1	0	0	1	0	2	3	0	1	0	1	1	1	1	0	0	1	1	3	1	1
P49817	Caveolin-1	Cav1	20.538	0	178	1	1	4	3	2	2	2	3	3	2	2	4	4	3	2	5	2	2	2	2	2	2	2	3	4	3	1	1	4	3	2	2	2	3	3	2	2	4	4	3	2	5	2	2
P47915	60S ribosomal protein L29	Rpl29	17.587	0	160	1	1	1	1	0	0	0	0	0	0	0	0	0	0	1	0	1	1	0	0	0	1	0	0	0	0	1	1	1	1	0	0	0	0	0	0	0	0	0	0	1	0	1	1
P10649;P15626	Glutathione S-transferase Mu 1;Glutathione S-transferase Mu 2	Gstm1;Gstm2	25.97	0	218	1	0	0	0	0	0	0	2	0	2	0	0	0	0	0	0	0	0	0	0	2	0	0	0	0	0	1	0	0	0	0	0	0	2	0	2	0	0	0	0	0	0	0	0
Q6A4J8	Ubiquitin carboxyl-terminal hydrolase 7	Usp7	128.47	0	1103	1	0	0	0	0	0	3	0	1	1	2	4	0	0	0	0	0	0	0	1	0	1	1	2	0	0	1	0	0	0	0	0	3	0	1	1	2	4	0	0	0	0	0	0
Q9QZD9	Eukaryotic translation initiation factor 3 subunit I	Eif3i	36.46	0	325	1	0	0	1	0	0	0	0	0	0	0	0	0	1	1	0	0	0	0	0	0	0	0	2	0	0	1	0	0	1	0	0	0	0	0	0	0	0	0	1	1	0	0	0
Q61334	B-cell receptor-associated protein 29	Bcap29	27.964	0	240	2	0	0	0	0	0	1	1	1	0	0	0	1	2	0	0	0	0	0	0	1	0	0	1	0	0	2	0	0	0	0	0	1	1	1	0	0	0	1	2	0	0	0	0
P49718	DNA replication licensing factor MCM5	Mcm5	82.406	0	734	1	1	3	1	1	1	7	1	1	3	1	0	1	1	1	3	0	3	1	3	1	0	1	2	0	1	1	1	3	1	1	1	7	1	1	3	1	0	1	1	1	3	0	3
Q9Z1Q5	Chloride intracellular channel protein 1	Clic1	27.013	0	241	1	0	1	1	0	0	1	1	0	1	0	0	0	0	0	2	0	0	0	0	2	0	0	0	1	0	1	0	1	1	0	0	1	1	0	1	0	0	0	0	0	2	0	0
Q8VC70	RNA-binding motif, single-stranded-interacting protein 2	Rbms2	40.724	0	383	1	0	1	1	1	1	2	1	0	0	0	1	1	2	1	1	1	3	3	3	0	0	0	0	0	2	1	0	1	1	1	1	2	1	0	0	0	1	1	2	1	1	1	3
Q3UVK0	Endoplasmic reticulum metallopeptidase 1	Ermp1	100.15	0	898	2	0	0	2	1	0	2	0	2	2	2	1	2	2	0	0	0	2	0	0	2	4	3	3	2	3	2	0	0	2	1	0	2	0	2	2	2	1	2	2	0	0	0	2
Q921F2	TAR DNA-binding protein 43	Tardbp	44.547	0	414	1	0	1	1	0	0	1	1	0	2	0	2	0	1	1	0	4	2	2	3	1	1	0	0	1	1	1	0	1	1	0	0	1	1	0	2	0	2	0	1	1	0	4	2
Q9DBF1	Alpha-aminoadipic semialdehyde dehydrogenase	Aldh7a1	58.861	0	539	1	2	1	0	0	0	0	0	0	0	0	0	0	0	3	0	0	0	0	0	0	1	0	1	0	0	1	2	1	0	0	0	0	0	0	0	0	0	0	0	3	0	0	0
Q9WV07	Hydroperoxide isomerase ALOXE3	Aloxe3	80.472	0	711	1	1	0	1	0	1	0	1	0	0	2	0	0	0	1	0	0	2	2	1	0	2	1	3	0	1	1	1	0	1	0	1	0	1	0	0	2	0	0	0	1	0	0	2
Q8BMS1	Trifunctional enzyme subunit alpha, mitochondrial;Long-chain enoyl-CoA hydratase;Long chain 3-hydroxyacyl-CoA dehydrogenase	Hadha	82.669	0	763	2	0	0	1	0	1	10	1	0	0	0	0	0	1	0	0	0	0	1	9	1	0	0	0	1	3	2	0	0	1	0	1	10	1	0	0	0	0	0	1	0	0	0	0
Q920L1	Fatty acid desaturase 1	Fads1	52.322	0	447	1	0	0	3	0	0	1	1	3	3	2	3	1	2	0	2	0	1	1	1	3	2	4	3	3	4	1	0	0	3	0	0	1	1	3	3	2	3	1	2	0	2	0	1
Q9Z204	Heterogeneous nuclear ribonucleoproteins C1/C2	Hnrnpc	34.384	0	313	1	0	0	1	0	1	2	2	0	2	1	0	0	0	0	1	1	1	3	1	1	1	2	0	0	2	1	0	0	1	0	1	2	2	0	2	1	0	0	0	0	1	1	1
Q8CE08	Prostatic acid phosphatase	Acpp	43.717	0	381	1	0	0	0	0	0	0	0	0	0	1	0	0	0	0	0	0	0	0	0	0	0	1	0	0	0	1	0	0	0	0	0	0	0	0	0	1	0	0	0	0	0	0	0
Q8VC57	BTB/POZ domain-containing protein KCTD5	Kctd5	26.163	0	234	1	4	5	4	2	2	1	1	3	2	1	0	4	1	5	5	3	1	2	1	1	5	3	1	0	4	1	4	5	4	2	2	1	1	3	2	1	0	4	1	5	5	3	1
P63168;Q9D0M5	Dynein light chain 1, cytoplasmic;Dynein light chain 2, cytoplasmic	Dynll1;Dynll2	10.366	0	89	2	0	0	1	0	0	1	1	1	1	2	0	0	0	0	0	0	0	0	2	1	1	2	0	0	0	2	0	0	1	0	0	1	1	1	1	2	0	0	0	0	0	0	0
P62849	40S ribosomal protein S24	Rps24	15.423	0	133	1	2	0	3	1	2	3	2	2	1	1	1	1	2	1	1	2	2	1	4	2	2	2	1	0	0	1	2	0	3	1	2	3	2	2	1	1	1	1	2	1	1	2	2
P40336	Vacuolar protein sorting-associated protein 26A	Vps26a	38.113	0	327	2	1	0	0	0	1	0	0	0	0	0	0	0	0	1	1	0	0	1	0	0	0	0	0	0	0	2	1	0	0	0	1	0	0	0	0	0	0	0	0	1	1	0	0
P18242	Cathepsin D	Ctsd	44.953	0	410	2	2	1	2	0	1	1	2	1	1	1	0	0	1	2	2	2	1	1	0	1	1	1	1	0	0	2	2	1	2	0	1	1	2	1	1	1	0	0	1	2	2	2	1
Q9Z1N5;Q8VDW0	Spliceosome RNA helicase Ddx39b;ATP-dependent RNA helicase DDX39A	Ddx39b;Ddx39a	49.035	0	428	1	0	0	2	0	1	0	1	0	0	0	0	0	0	1	1	2	0	2	0	2	0	0	0	0	0	1	0	0	2	0	1	0	1	0	0	0	0	0	0	1	1	2	0
Q8BK08	Transmembrane protein 11, mitochondrial	Tmem11	21.311	0	190	2	0	0	2	0	0	1	1	1	1	0	1	0	1	1	1	0	1	0	1	1	1	1	1	1	1	2	0	0	2	0	0	1	1	1	1	0	1	0	1	1	1	0	1
Q61398	Procollagen C-endopeptidase enhancer 1	Pcolce	50.167	0	468	2	0	0	3	0	1	5	0	0	3	1	3	2	3	0	7	6	5	7	7	10	7	1	4	8	7	2	0	0	3	0	1	5	0	0	3	1	3	2	3	0	7	6	5
Q9CQU3	Protein RER1	Rer1	22.988	0	196	1	0	1	0	0	0	2	3	1	1	0	0	1	2	2	2	2	1	0	2	1	2	1	1	0	2	1	0	1	0	0	0	2	3	1	1	0	0	1	2	2	2	2	1
Q91VH6	Protein MEMO1	Memo1	33.692	0	297	1	1	0	0	0	1	0	0	0	1	1	0	0	0	0	0	0	1	0	0	0	0	0	0	0	0	1	1	0	0	0	1	0	0	0	1	1	0	0	0	0	0	0	1
Q99JW4	LIM and senescent cell antigen-like-containing domain protein 1	Lims1	37.24	0	325	1	1	0	0	0	0	0	1	1	1	1	0	1	1	0	1	0	1	0	1	1	1	1	1	1	2	1	1	0	0	0	0	0	1	1	1	1	0	1	1	0	1	0	1
P20060	Beta-hexosaminidase subunit beta	Hexb	61.115	0	536	1	1	0	0	0	1	0	0	0	0	0	0	0	0	1	0	1	0	0	0	0	0	0	0	0	0	1	1	0	0	0	1	0	0	0	0	0	0	0	0	1	0	1	0
Q8BP67	60S ribosomal protein L24	Rpl24	17.779	0	157	1	0	0	3	0	3	2	4	3	1	0	0	0	0	1	1	1	3	3	2	2	2	2	2	0	0	1	0	0	3	0	3	2	4	3	1	0	0	0	0	1	1	1	3
Q8R1I1	Cytochrome b-c1 complex subunit 9	Uqcr10	7.4454	0	64	1	0	0	1	0	1	0	1	1	2	1	1	0	0	1	1	1	0	0	0	1	0	2	0	0	0	1	0	0	1	0	1	0	1	1	2	1	1	0	0	1	1	1	0
Q9CQS8	Protein transport protein Sec61 subunit beta	Sec61b	9.9583	0	96	1	0	0	1	0	0	0	1	1	0	0	2	1	1	1	2	1	0	0	0	1	0	0	0	1	1	1	0	0	1	0	0	0	1	1	0	0	2	1	1	1	2	1	0
Q8K4G5	Actin-binding LIM protein 1	Ablim1	96.804	0	861	2	0	0	0	0	0	14	0	0	0	0	0	0	1	0	1	0	0	3	11	0	0	0	0	0	0	2	0	0	0	0	0	14	0	0	0	0	0	0	1	0	1	0	0
Q02053	Ubiquitin-like modifier-activating enzyme 1	Uba1	117.81	0	1058	2	0	0	1	0	0	0	2	0	2	1	0	0	0	1	0	0	1	1	1	1	0	0	0	0	0	2	0	0	1	0	0	0	2	0	2	1	0	0	0	1	0	0	1
Q64433	10 kDa heat shock protein, mitochondrial	Hspe1	10.963	0	102	1	0	1	3	0	2	0	3	0	1	0	0	0	0	1	1	2	0	2	0	3	0	0	0	0	1	1	0	1	3	0	2	0	3	0	1	0	0	0	0	1	1	2	0
Q91YQ5	Dolichyl-diphosphooligosaccharide--protein glycosyltransferase subunit 1	Rpn1	68.527	0	608	1	0	0	2	0	0	1	3	0	1	0	0	0	0	0	0	0	0	0	0	1	1	2	0	0	0	1	0	0	2	0	0	1	3	0	1	0	0	0	0	0	0	0	0
O70503	Very-long-chain 3-oxoacyl-CoA reductase	Hsd17b12	34.741	0	312	1	2	5	7	4	3	7	6	5	7	6	8	8	4	4	5	4	6	4	9	8	5	10	10	10	6	1	2	5	7	4	3	7	6	5	7	6	8	8	4	4	5	4	6
P54071	Isocitrate dehydrogenase [NADP], mitochondrial	Idh2	50.906	0	452	1	0	0	0	0	0	0	0	0	0	0	0	1	0	2	0	0	0	0	0	0	0	0	0	0	0	1	0	0	0	0	0	0	0	0	0	0	0	1	0	2	0	0	0
P47740	Fatty aldehyde dehydrogenase	Aldh3a2	53.97	0	484	1	0	0	0	0	0	0	1	1	0	0	1	0	0	0	0	0	0	0	0	1	0	2	0	1	0	1	0	0	0	0	0	0	1	1	0	0	1	0	0	0	0	0	0
Q8C2Q3	RNA-binding protein 14	Rbm14	69.448	0	669	2	0	0	0	0	0	1	1	0	0	0	0	0	3	3	0	0	1	2	4	0	0	0	0	0	1	2	0	0	0	0	0	1	1	0	0	0	0	0	3	3	0	0	1
Q9CPW4	Actin-related protein 2/3 complex subunit 5	Arpc5	16.288	0	151	2	0	3	1	0	2	4	0	3	1	1	0	1	1	0	5	1	1	5	6	1	2	3	2	1	2	2	0	3	1	0	2	4	0	3	1	1	0	1	1	0	5	1	1
Q9JMH9	Unconventional myosin-XVIIIa	Myo18a	232.75	0	2050	1	0	0	0	0	0	6	0	0	0	0	0	1	0	0	2	1	0	0	2	0	0	0	1	0	0	1	0	0	0	0	0	6	0	0	0	0	0	1	0	0	2	1	0
Q9CXY6	Interleukin enhancer-binding factor 2	Ilf2	43.062	0	390	1	0	0	0	0	0	1	1	0	0	0	0	0	1	1	0	1	3	1	2	1	0	0	0	0	1	1	0	0	0	0	0	1	1	0	0	0	0	0	1	1	0	1	3
P50543	Protein S100-A11	S100a11	11.083	0	98	1	1	1	0	0	0	0	1	1	1	0	1	1	0	2	2	1	1	0	0	1	0	1	1	0	0	1	1	1	0	0	0	0	1	1	1	0	1	1	0	2	2	1	1
Q6A0A9	Constitutive coactivator of PPAR-gamma-like protein 1	FAM120A	121.64	0	1112	3	0	1	5	0	0	8	2	0	0	0	5	1	6	1	2	2	0	0	6	0	0	0	0	7	1	3	0	1	5	0	0	8	2	0	0	0	5	1	6	1	2	2	0
P05202	Aspartate aminotransferase, mitochondrial	Got2	47.411	0	430	1	0	0	2	0	1	0	2	0	0	0	0	0	0	0	0	2	0	1	0	2	0	0	0	1	0	1	0	0	2	0	1	0	2	0	0	0	0	0	0	0	0	2	0
P80317	T-complex protein 1 subunit zeta	Cct6a	58.004	0	531	2	0	1	5	1	0	4	4	1	6	3	2	0	5	2	7	6	1	0	3	7	3	6	6	2	6	2	0	1	5	1	0	4	4	1	6	3	2	0	5	2	7	6	1
Q61545	RNA-binding protein EWS	Ewsr1	68.461	0	655	2	0	1	1	0	0	1	1	0	0	0	0	0	2	0	0	1	0	0	1	2	0	0	0	0	0	2	0	1	1	0	0	1	1	0	0	0	0	0	2	0	0	1	0
P42932	T-complex protein 1 subunit theta	Cct8	59.555	0	548	3	2	10	8	1	2	4	11	9	5	6	5	0	5	8	17	15	6	5	6	15	12	7	12	14	14	3	2	10	8	1	2	4	11	9	5	6	5	0	5	8	17	15	6
Q9CR67	Transmembrane protein 33	Tmem33	28.031	0	247	1	1	1	2	1	1	0	1	2	1	1	1	1	1	2	2	1	1	1	1	2	2	2	2	1	1	1	1	1	2	1	1	0	1	2	1	1	1	1	1	2	2	1	1
P09103	Protein disulfide-isomerase	P4hb	57.058	0	509	1	0	4	8	1	0	15	8	0	3	1	0	0	5	3	10	8	6	4	13	12	3	4	5	3	8	1	0	4	8	1	0	15	8	0	3	1	0	0	5	3	10	8	6
P35564	Calnexin	Canx	67.277	0	591	1	1	1	2	0	0	0	2	1	1	2	1	0	0	0	1	0	1	1	0	1	1	2	0	1	1	1	1	1	2	0	0	0	2	1	1	2	1	0	0	0	1	0	1
P62281	40S ribosomal protein S11	Rps11	18.431	0	158	3	2	2	1	1	1	2	1	0	1	0	1	1	0	2	4	0	1	2	3	1	0	1	1	0	1	3	2	2	1	1	1	2	1	0	1	0	1	1	0	2	4	0	1
Q8JZQ9	Eukaryotic translation initiation factor 3 subunit B	Eif3b	91.369	0	803	2	0	0	0	0	0	0	1	0	0	0	0	0	2	0	0	2	0	0	0	1	0	1	1	0	0	2	0	0	0	0	0	0	1	0	0	0	0	0	2	0	0	2	0
Q9CYL5	Golgi-associated plant pathogenesis-related protein 1	Glipr2	17.09	0	154	1	0	2	0	0	0	4	1	0	0	0	0	0	2	2	3	0	1	0	4	2	1	1	1	0	1	1	0	2	0	0	0	4	1	0	0	0	0	0	2	2	3	0	1
P62751	60S ribosomal protein L23a	Rpl23a	17.695	0	156	1	2	2	6	3	1	5	6	4	3	0	2	1	2	1	3	4	4	2	5	4	3	3	2	2	1	1	2	2	6	3	1	5	6	4	3	0	2	1	2	1	3	4	4
P83940	Transcription elongation factor B polypeptide 1	Tceb1	12.473	0	112	2	1	3	5	0	0	0	2	2	2	1	1	0	4	1	3	2	1	3	1	2	2	0	2	3	1	2	1	3	5	0	0	0	2	2	2	1	1	0	4	1	3	2	1
P51410	60S ribosomal protein L9	Rpl9	21.881	0	192	2	1	0	2	0	1	7	3	1	1	0	2	2	0	2	0	2	0	0	5	4	1	1	0	0	2	2	1	0	2	0	1	7	3	1	1	0	2	2	0	2	0	2	0
P43407	Syndecan-2	Sdc2	22.131	0	202	1	0	0	0	0	0	1	0	1	0	0	0	1	1	2	2	0	0	0	0	1	1	0	0	1	2	1	0	0	0	0	0	1	0	1	0	0	0	1	1	2	2	0	0
Q922R8	Protein disulfide-isomerase A6	Pdia6	48.1	0	440	1	0	2	1	0	1	0	2	0	0	0	0	0	0	0	2	0	0	0	0	2	0	0	0	0	0	1	0	2	1	0	1	0	2	0	0	0	0	0	0	0	2	0	0
P53026	60S ribosomal protein L10a	Rpl10a	24.916	0	217	1	1	0	1	0	1	4	4	0	1	0	0	0	2	1	1	1	0	0	4	3	1	1	1	0	0	1	1	0	1	0	1	4	4	0	1	0	0	0	2	1	1	1	0
Q9WU78	Programmed cell death 6-interacting protein	Pdcd6ip	96.023	0	869	3	0	0	1	0	0	21	0	0	0	0	0	0	1	0	0	1	0	2	12	0	0	0	1	0	0	3	0	0	1	0	0	21	0	0	0	0	0	0	1	0	0	1	0
Q8CG19	Latent-transforming growth factor beta-binding protein 1	Ltbp1	186.72	0	1712	2	1	16	13	4	3	5	6	17	21	17	14	24	6	2	16	6	10	14	3	20	17	23	23	20	26	2	1	16	13	4	3	5	6	17	21	17	14	24	6	2	16	6	10
Q3TWL2	Type 1 phosphatidylinositol 4,5-bisphosphate 4-phosphatase	Tmem55b	30.047	0	284	1	0	1	1	0	1	2	0	1	0	1	2	0	1	0	1	1	0	1	1	2	1	2	1	2	0	1	0	1	1	0	1	2	0	1	0	1	2	0	1	0	1	1	0
Q9CQ62	2,4-dienoyl-CoA reductase, mitochondrial	Decr1	36.213	0	335	1	0	0	0	0	0	6	0	0	0	0	0	0	0	0	1	0	1	1	6	0	0	0	0	0	0	1	0	0	0	0	0	6	0	0	0	0	0	0	0	0	1	0	1
O35658	Complement component 1 Q subcomponent-binding protein, mitochondrial	C1qbp	31.013	0	278	2	0	1	3	0	1	1	4	2	1	1	1	1	3	1	1	2	2	1	2	4	0	1	0	1	2	2	0	1	3	0	1	1	4	2	1	1	1	1	3	1	1	2	2
O08749	Dihydrolipoyl dehydrogenase, mitochondrial	Dld	54.272	0	509	1	0	0	0	0	0	0	0	0	0	0	0	0	0	0	0	0	0	0	0	0	0	0	0	0	0	1	0	0	0	0	0	0	0	0	0	0	0	0	0	0	0	0	0
O09053	Werner syndrome ATP-dependent helicase homolog	Wrn	157.2	0	1401	1	1	1	0	1	1	0	1	1	0	0	0	1	1	0	1	1	0	1	1	0	0	0	0	0	0	1	1	1	0	1	1	0	1	1	0	0	0	1	1	0	1	1	0
Q3UMR5	Calcium uniporter protein, mitochondrial	Mcu	39.681	0	350	1	0	0	0	0	0	4	1	0	1	2	1	0	2	0	0	1	2	0	2	2	1	5	3	3	0	1	0	0	0	0	0	4	1	0	1	2	1	0	2	0	0	1	2
Q9CQV8	14-3-3 protein beta/alpha;14-3-3 protein beta/alpha, N-terminally processed	Ywhab	28.086	0	246	6	1	1	4	0	1	1	2	1	2	1	1	1	0	2	5	3	1	1	1	3	1	1	2	1	1	3	0	0	3	0	0	0	1	0	0	0	0	0	0	1	3	2	0
P26443	Glutamate dehydrogenase 1, mitochondrial	Glud1	61.336	0	558	2	0	0	2	0	0	0	0	0	0	0	0	0	0	0	0	2	0	0	0	4	0	0	0	0	0	2	0	0	2	0	0	0	0	0	0	0	0	0	0	0	0	2	0
P23249	Putative helicase MOV-10	Mov10	113.58	0	1004	4	0	0	1	0	0	6	2	0	0	1	1	0	3	0	0	1	2	0	3	1	0	2	1	1	0	4	0	0	1	0	0	6	2	0	0	1	1	0	3	0	0	1	2
P62996	Transformer-2 protein homolog beta	Tra2b	33.665	0	288	1	0	1	0	0	0	1	2	1	0	1	0	0	1	0	1	1	0	0	2	2	1	0	0	1	0	1	0	1	0	0	0	1	2	1	0	1	0	0	1	0	1	1	0
P51855	Glutathione synthetase	Gss	52.246	0	474	1	0	0	0	0	0	0	0	0	1	0	0	0	0	0	0	0	0	0	0	0	0	0	0	0	0	1	0	0	0	0	0	0	0	0	1	0	0	0	0	0	0	0	0
Q8C1B7	Septin-11	2021-09-11	49.694	0	431	1	0	1	1	0	1	18	0	0	0	0	0	0	0	0	5	0	2	8	16	2	0	1	4	0	1	1	0	1	1	0	1	18	0	0	0	0	0	0	0	0	5	0	2
Q9D7I9	Protein-glutamine gamma-glutamyltransferase 5	Tgm5	81.013	0	724	1	1	0	1	0	0	0	0	0	0	1	0	0	0	2	0	0	0	0	0	0	0	0	0	0	0	1	1	0	1	0	0	0	0	0	0	1	0	0	0	2	0	0	0
P84089	Enhancer of rudimentary homolog	Erh	12.259	0	104	1	0	2	0	0	1	2	1	0	1	1	1	1	1	1	1	0	1	1	2	1	0	1	1	1	1	1	0	2	0	0	1	2	1	0	1	1	1	1	1	1	1	0	1
Q80W68	Kin of IRRE-like protein 1	Kirrel	87.175	0	789	3	6	9	16	4	4	4	3	8	8	3	10	13	9	11	9	8	7	2	2	4	3	7	12	5	9	3	6	9	16	4	4	4	3	8	8	3	10	13	9	11	9	8	7
P63330;P62715	Serine/threonine-protein phosphatase 2A catalytic subunit alpha isoform;Serine/threonine-protein phosphatase 2A catalytic subunit beta isoform	Ppp2ca;Ppp2cb	35.608	0	309	1	0	0	1	0	0	0	0	0	0	0	0	0	0	2	0	1	0	0	0	0	0	0	1	0	1	1	0	0	1	0	0	0	0	0	0	0	0	0	0	2	0	1	0
P63005	Platelet-activating factor acetylhydrolase IB subunit alpha	Pafah1b1	46.67	0	410	3	0	0	0	0	0	0	0	0	0	0	0	0	0	0	0	0	0	0	0	0	0	0	0	0	0	3	0	0	0	0	0	0	0	0	0	0	0	0	0	0	0	0	0
Q9QZF2	Glypican-1;Secreted glypican-1	Gpc1	61.359	0	557	1	0	1	0	0	2	12	0	3	0	1	2	1	2	1	3	0	1	7	14	2	2	1	2	1	0	1	0	1	0	0	2	12	0	3	0	1	2	1	2	1	3	0	1
P42669	Transcriptional activator protein Pur-alpha	Pura	34.883	0	321	1	0	0	2	0	0	1	1	0	0	0	1	0	1	0	0	2	0	1	1	0	0	1	0	1	0	1	0	0	2	0	0	1	1	0	0	0	1	0	1	0	0	2	0
P16110	Galectin-3	Lgals3	27.515	0	264	1	0	0	1	0	1	3	1	0	0	1	0	0	0	1	2	0	1	1	1	4	0	4	2	0	0	1	0	0	1	0	1	3	1	0	0	1	0	0	0	1	2	0	1
Q9R0Q3	Transmembrane emp24 domain-containing protein 2	Tmed2	22.705	0	201	2	1	1	0	0	0	0	2	0	0	0	1	0	1	1	2	0	0	0	0	1	0	0	0	1	1	2	1	1	0	0	0	0	2	0	0	0	1	0	1	1	2	0	0
Q9D952	Envoplakin	Evpl	232.01	0	2035	2	0	0	0	0	0	0	0	0	0	1	0	0	0	0	0	0	0	0	0	1	0	0	0	0	0	2	0	0	0	0	0	0	0	0	0	1	0	0	0	0	0	0	0
P61514	60S ribosomal protein L37a	Rpl37a	10.275	0	92	2	3	1	1	0	0	2	2	1	1	0	0	0	0	2	1	1	0	0	2	1	1	0	1	0	0	2	3	1	1	0	0	2	2	1	1	0	0	0	0	2	1	1	0
Q6PHZ2	Calcium/calmodulin-dependent protein kinase type II subunit delta	Camk2d	56.369	0	499	2	2	0	2	0	1	3	1	1	1	2	0	1	1	7	5	3	3	2	2	5	3	4	3	0	2	2	2	0	2	0	1	2	0	0	0	2	0	1	1	5	3	2	2
Q78PY7	Staphylococcal nuclease domain-containing protein 1	Snd1	102.09	0	910	2	0	0	0	0	0	20	0	0	0	0	0	0	2	0	0	0	2	1	15	0	0	0	0	0	0	2	0	0	0	0	0	20	0	0	0	0	0	0	2	0	0	0	2
E9Q634	Unconventional myosin-Ie	Myo1e	126.82	0	1107	2	0	0	1	0	3	46	2	1	0	0	0	0	0	0	5	0	6	12	35	7	3	1	5	0	0	2	0	0	1	0	3	46	2	1	0	0	0	0	0	0	5	0	6
Q99JY0	Trifunctional enzyme subunit beta, mitochondrial;3-ketoacyl-CoA thiolase	Hadhb	51.386	0	475	1	0	0	1	0	0	7	0	2	1	1	0	0	2	0	0	0	1	1	5	2	2	0	1	3	1	1	0	0	1	0	0	7	0	2	1	1	0	0	2	0	0	0	1
Q9JL15	Galectin-8	Lgals8	36.161	0	316	4	3	1	6	0	1	0	0	2	1	1	0	0	3	2	1	1	2	2	0	0	2	2	2	0	0	4	3	1	6	0	1	0	0	2	1	1	0	0	3	2	1	1	2
Q91VH2	Sorting nexin-9	Snx9	66.545	0	595	3	0	0	0	1	0	26	1	1	1	0	0	1	2	0	3	0	7	9	22	1	3	2	4	2	2	3	0	0	0	1	0	26	1	1	1	0	0	1	2	0	3	0	7
P26231;Q61301	Catenin alpha-1;Catenin alpha-2	Ctnna1;Ctnna2	100.11	0	906	2	0	0	0	0	0	0	0	0	0	0	0	0	0	0	0	0	0	0	0	0	0	0	0	0	0	2	0	0	0	0	0	0	0	0	0	0	0	0	0	0	0	0	0
Q9R1P0	Proteasome subunit alpha type-4	Psma4	29.47	0	261	1	4	0	3	0	1	1	3	2	3	2	3	3	3	4	1	3	2	3	3	2	4	3	3	4	6	1	4	0	3	0	1	1	3	2	3	2	3	3	3	4	1	3	2
P56399	Ubiquitin carboxyl-terminal hydrolase 5	Usp5	95.832	0	858	2	0	0	0	0	0	0	0	0	1	0	0	0	0	0	1	0	0	0	0	0	0	0	0	0	0	2	0	0	0	0	0	0	0	0	1	0	0	0	0	0	1	0	0
P62267	40S ribosomal protein S23	Rps23	15.807	0	143	2	0	1	2	0	1	2	1	1	2	2	1	1	2	1	2	1	1	1	2	1	1	2	1	0	1	2	0	1	2	0	1	2	1	1	2	2	1	1	2	1	2	1	1
P84099	60S ribosomal protein L19	Rpl19	23.466	0	196	1	2	1	1	1	1	3	1	1	1	0	0	0	2	2	1	1	2	1	3	1	1	1	1	0	1	1	2	1	1	1	1	3	1	1	1	0	0	0	2	2	1	1	2
Q61990	Poly(rC)-binding protein 2	Pcbp2	38.221	0	362	3	2	4	4	0	3	2	3	3	3	0	1	1	3	3	4	2	2	1	3	3	2	1	1	2	3	2	0	2	2	0	1	1	1	1	3	0	0	0	2	1	2	0	1
P56959	RNA-binding protein FUS	Fus	52.673	0	518	2	0	4	1	0	0	3	5	0	2	0	0	0	5	1	1	1	0	0	4	4	2	2	0	0	3	2	0	4	1	0	0	3	5	0	2	0	0	0	5	1	1	1	0
P97807	Fumarate hydratase, mitochondrial	Fh	54.356	0	507	2	0	0	0	0	0	0	0	0	0	0	0	0	0	0	0	0	0	0	0	0	0	0	0	0	0	2	0	0	0	0	0	0	0	0	0	0	0	0	0	0	0	0	0
Q99LP6	GrpE protein homolog 1, mitochondrial	Grpel1	24.307	0	217	1	0	3	3	0	1	0	2	0	4	1	0	0	2	0	2	1	2	2	0	3	0	3	2	0	3	1	0	3	3	0	1	0	2	0	4	1	0	0	2	0	2	1	2
Q9DB77	Cytochrome b-c1 complex subunit 2, mitochondrial	Uqcrc2	48.234	0	453	2	0	0	0	0	0	0	1	0	0	0	0	0	0	0	2	0	0	0	0	2	0	0	1	0	0	2	0	0	0	0	0	0	1	0	0	0	0	0	0	0	2	0	0
Q922J9	Fatty acyl-CoA reductase 1	Far1	59.434	0	515	2	2	5	8	2	1	5	10	9	9	3	10	9	7	4	7	3	3	4	5	7	5	9	9	12	6	2	2	5	8	2	1	5	10	9	9	3	10	9	7	4	7	3	3
Q3THW5;P0C0S6	Histone H2A.V;Histone H2A.Z	H2afv;H2afz	13.509	0	128	1	1	2	2	1	1	4	3	1	2	1	1	1	0	3	2	2	1	2	2	3	2	2	2	1	1	1	1	2	2	1	1	4	3	1	2	1	1	1	0	3	2	2	1
Q61233	Plastin-2	Lcp1	70.148	0	627	2	2	0	12	0	6	0	11	0	2	0	0	0	0	1	0	10	0	8	1	8	0	1	0	0	0	2	2	0	12	0	6	0	11	0	2	0	0	0	0	1	0	10	0
Q61335	B-cell receptor-associated protein 31	Bcap31	27.956	0	245	1	0	1	2	0	0	0	0	0	1	1	1	0	0	0	1	0	0	1	1	0	0	2	1	1	1	1	0	1	2	0	0	0	0	0	1	1	1	0	0	0	1	0	0
P19253	60S ribosomal protein L13a	Rpl13a	23.464	0	203	1	2	2	2	0	1	3	3	0	0	0	1	0	1	2	2	1	1	0	3	1	1	0	1	0	1	1	2	2	2	0	1	3	3	0	0	0	1	0	1	2	2	1	1
P14152	Malate dehydrogenase, cytoplasmic	Mdh1	36.511	0	334	3	0	0	4	0	3	0	4	0	2	3	0	0	0	0	0	2	0	1	0	3	0	0	0	0	0	3	0	0	4	0	3	0	4	0	2	3	0	0	0	0	0	2	0
P70296	Phosphatidylethanolamine-binding protein 1;Hippocampal cholinergic neurostimulating peptide	Pebp1	20.83	0	187	1	1	1	1	0	2	0	3	0	1	1	0	0	0	1	0	2	0	2	1	3	0	1	1	0	0	1	1	1	1	0	2	0	3	0	1	1	0	0	0	1	0	2	0
P60229	Eukaryotic translation initiation factor 3 subunit E	Eif3e	52.22	0	445	2	0	0	0	0	0	0	0	0	0	0	0	0	2	0	0	0	0	0	0	0	0	2	1	0	0	2	0	0	0	0	0	0	0	0	0	0	0	0	2	0	0	0	0
Q9DCH4	Eukaryotic translation initiation factor 3 subunit F	Eif3f	37.984	0	361	2	0	0	1	0	0	0	3	0	0	0	0	0	1	1	1	0	1	0	0	1	0	3	2	0	0	2	0	0	1	0	0	0	3	0	0	0	0	0	1	1	1	0	1
Q62465	Synaptic vesicle membrane protein VAT-1 homolog	Vat1	43.096	0	406	2	1	0	0	0	0	0	1	1	2	0	0	0	1	1	0	2	3	0	1	3	1	2	3	0	0	2	1	0	0	0	0	0	1	1	2	0	0	0	1	1	0	2	3
Q6P8K8	Carboxypeptidase A4	Cpa4	47.338	0	420	1	1	1	1	0	1	0	1	1	1	1	0	0	0	1	0	1	0	0	0	1	1	1	1	0	0	1	1	1	1	0	1	0	1	1	1	1	0	0	0	1	0	1	0
Q9CR62	Mitochondrial 2-oxoglutarate/malate carrier protein	Slc25a11	34.155	0	314	3	1	2	6	2	1	7	7	3	3	2	5	3	2	3	6	4	4	2	5	8	3	3	4	7	5	3	1	2	6	2	1	7	7	3	3	2	5	3	2	3	6	4	4
P99026	Proteasome subunit beta type-4	Psmb4	29.116	0	264	1	1	2	1	0	1	1	2	1	1	0	2	0	3	1	2	3	1	0	3	3	5	2	2	7	1	1	1	2	1	0	1	1	2	1	1	0	2	0	3	1	2	3	1
Q99J93	Interferon-induced transmembrane protein 2	Ifitm2	15.743	0	144	1	1	4	4	2	3	2	2	2	1	1	2	2	2	3	3	2	2	1	1	3	2	1	1	1	2	1	0	3	3	2	2	1	1	1	1	1	1	2	2	2	2	2	2
P61027	Ras-related protein Rab-10	Rab10	22.541	0	200	2	0	1	1	0	0	0	0	0	0	0	0	0	0	1	0	0	0	0	1	0	0	0	1	1	0	2	0	1	1	0	0	0	0	0	0	0	0	0	0	1	0	0	0
Q60961	Lysosomal-associated transmembrane protein 4A	Laptm4a	26.857	0	233	1	0	0	1	0	1	1	1	1	1	1	1	1	1	1	1	1	1	1	1	1	1	1	1	1	1	1	0	0	1	0	1	1	1	1	1	1	1	1	1	1	1	1	1
P60335	Poly(rC)-binding protein 1	Pcbp1	37.497	0	356	1	4	3	2	0	3	2	8	6	4	2	1	2	2	5	6	3	3	3	2	5	4	4	2	3	3	1	4	3	2	0	3	2	8	6	4	2	1	2	2	5	6	3	3
Q8BFZ3	Beta-actin-like protein 2	Actbl2	42.004	0	376	7	4	3	4	3	4	7	8	5	7	6	3	3	7	4	6	3	4	4	7	7	4	6	8	4	4	1	0	0	0	1	1	1	1	0	0	1	0	0	1	0	1	0	0
Q9R269	Periplakin	Ppl	204	0	1755	3	0	0	0	0	0	0	0	0	0	0	0	0	0	1	0	0	0	0	0	0	0	0	0	0	1	3	0	0	0	0	0	0	0	0	0	0	0	0	0	1	0	0	0
P23492	Purine nucleoside phosphorylase	Pnp	32.277	0	289	2	1	0	2	0	0	0	2	0	0	0	0	0	0	1	0	1	1	0	0	2	1	0	1	0	0	2	1	0	2	0	0	0	2	0	0	0	0	0	0	1	0	1	1
P62889	60S ribosomal protein L30	Rpl30	12.784	0	115	3	2	2	5	1	5	4	2	2	4	0	2	1	4	3	2	4	1	3	4	2	2	3	3	1	1	3	2	2	5	1	5	4	2	2	4	0	2	1	4	3	2	4	1
Q9CYR0	Single-stranded DNA-binding protein, mitochondrial	Ssbp1	17.319	0	152	3	0	2	1	0	1	3	1	0	1	1	0	0	3	0	1	0	0	1	3	2	0	1	1	0	0	3	0	2	1	0	1	3	1	0	1	1	0	0	3	0	1	0	0
Q8R146	Acylamino-acid-releasing enzyme	Apeh	81.58	0	732	1	0	0	0	0	0	0	0	0	0	1	0	0	0	1	0	0	0	0	0	0	0	1	0	0	0	1	0	0	0	0	0	0	0	0	0	1	0	0	0	1	0	0	0
Q8BMK4	Cytoskeleton-associated protein 4	Ckap4	63.691	0	575	2	0	2	4	0	1	9	4	3	1	4	3	0	3	1	5	3	6	4	8	3	4	4	5	1	0	2	0	2	4	0	1	9	4	3	1	4	3	0	3	1	5	3	6
P15532	Nucleoside diphosphate kinase A	Nme1	17.208	0	152	2	2	2	2	0	2	1	3	0	1	0	0	0	0	3	2	1	2	2	2	2	0	1	2	0	1	2	2	2	2	0	2	1	3	0	1	0	0	0	0	3	2	1	2
O54946	DnaJ homolog subfamily B member 6	Dnajb6	39.807	0	365	2	0	2	3	0	0	0	2	1	0	0	2	2	3	2	2	3	1	1	0	2	1	1	2	2	3	2	0	2	3	0	0	0	2	1	0	0	2	2	3	2	2	3	1
Q8VCL2	Protein SCO2 homolog, mitochondrial	Sco2	28.944	0	255	2	0	0	1	0	0	3	0	1	0	1	2	0	2	0	0	1	0	0	2	3	2	2	1	2	2	2	0	0	1	0	0	3	0	1	0	1	2	0	2	0	0	1	0
P14211	Calreticulin	Calr	47.994	0	416	2	1	3	6	0	4	0	6	0	2	2	0	0	0	0	4	3	0	3	0	5	0	0	0	0	0	2	1	3	6	0	4	0	6	0	2	2	0	0	0	0	4	3	0
P97479	Unconventional myosin-VIIa	Myo7a	254.94	0	2215	1	0	0	0	0	0	4	0	0	0	0	0	0	0	0	0	0	0	0	0	0	0	0	0	0	0	1	0	0	0	0	0	4	0	0	0	0	0	0	0	0	0	0	0
P62814	V-type proton ATPase subunit B, brain isoform	Atp6v1b2	56.55	0	511	2	0	0	0	0	0	0	0	0	0	0	0	0	0	0	0	2	0	0	0	0	0	0	0	0	0	2	0	0	0	0	0	0	0	0	0	0	0	0	0	0	0	2	0
P62855	40S ribosomal protein S26	Rps26	13.015	0	115	1	1	0	2	1	1	2	2	1	1	1	1	1	1	2	1	1	1	1	3	1	1	1	1	0	0	1	1	0	2	1	1	2	2	1	1	1	1	1	1	2	1	1	1
Q99K48	Non-POU domain-containing octamer-binding protein	Nono	54.54	0	473	3	0	0	2	0	0	12	1	0	0	0	0	0	7	0	2	1	2	4	13	0	0	0	0	0	2	3	0	0	2	0	0	12	1	0	0	0	0	0	6	0	2	1	2
O55029	Coatomer subunit beta	Copb2	102.45	0	905	2	2	0	0	0	0	0	0	0	1	2	0	0	1	2	1	1	1	0	1	0	0	0	1	0	1	2	2	0	0	0	0	0	0	0	1	2	0	0	1	2	1	1	1
Q99KF1;Q8R1V4	Transmembrane emp24 domain-containing protein 9;Transmembrane emp24 domain-containing protein 4	Tmed9;Tmed4	27.127	0	235	1	1	0	1	0	1	0	0	1	0	0	0	0	0	0	0	1	0	0	0	2	1	1	1	1	0	1	1	0	1	0	1	0	0	1	0	0	0	0	0	0	0	1	0
P62754	40S ribosomal protein S6	Rps6	28.68	0	249	1	1	1	1	1	3	1	3	1	0	0	0	0	1	2	1	1	2	1	2	2	1	1	0	0	0	1	1	1	1	1	3	1	3	1	0	0	0	0	1	2	1	1	2
Q99PL5	Ribosome-binding protein 1	Rrbp1	172.88	0	1605	3	0	0	2	0	0	9	4	0	0	0	0	0	5	0	0	0	2	1	9	1	1	0	1	0	0	3	0	0	2	0	0	9	4	0	0	0	0	0	5	0	0	0	2
Q5SWU9	Acetyl-CoA carboxylase 1;Biotin carboxylase	Acaca	265.25	0	2345	3	1	2	16	0	1	1	4	4	6	2	2	0	6	1	10	10	4	0	0	9	6	10	2	6	7	3	1	2	16	0	1	1	4	4	6	2	2	0	6	1	10	10	4
P01867	Ig gamma-2B chain C region	Igh-3	44.259	0	404	4	1	0	0	0	0	0	0	0	0	1	1	3	3	1	0	0	0	0	0	0	0	0	0	3	2	4	1	0	0	0	0	0	0	0	0	1	1	3	3	1	0	0	0
Q61035	Histidine--tRNA ligase, cytoplasmic	Hars	57.432	0	509	2	1	0	0	0	0	0	0	0	0	0	0	0	0	1	0	0	1	1	0	0	0	0	1	0	0	2	1	0	0	0	0	0	0	0	0	0	0	0	0	1	0	0	1
Q8BFR5	Elongation factor Tu, mitochondrial	Tufm	49.508	0	452	3	1	3	8	0	2	4	9	2	3	1	1	2	5	4	8	9	4	3	3	6	6	4	4	6	4	3	1	3	8	0	2	4	9	2	3	1	1	2	5	4	8	9	4
Q8K3P0	Short-chain dehydrogenase/reductase family 9C member 7	Sdr9c7	35.148	0	313	1	1	0	1	0	0	0	0	1	1	1	0	0	0	3	0	0	0	0	0	0	1	0	0	0	0	1	1	0	1	0	0	0	0	1	1	1	0	0	0	3	0	0	0
P15105	Glutamine synthetase	Glul	42.119	0	373	2	0	0	0	0	0	0	0	0	0	0	0	0	0	0	0	0	0	0	0	0	0	0	0	0	0	2	0	0	0	0	0	0	0	0	0	0	0	0	0	0	0	0	0
O70133	ATP-dependent RNA helicase A	Dhx9	149.47	0	1380	3	0	0	3	1	0	2	2	0	1	1	2	0	3	1	1	1	3	2	5	0	0	4	0	1	0	3	0	0	3	1	0	2	2	0	1	1	2	0	3	1	1	1	3
P47962	60S ribosomal protein L5	Rpl5	34.4	0	297	1	0	0	0	0	0	0	0	0	0	0	0	0	0	1	0	0	0	0	0	0	0	0	0	0	0	1	0	0	0	0	0	0	0	0	0	0	0	0	0	1	0	0	0
P61982	14-3-3 protein gamma;14-3-3 protein gamma, N-terminally processed	Ywhag	28.302	0	247	5	1	3	1	0	1	1	2	2	1	1	1	1	2	2	4	2	1	1	1	3	1	1	2	1	2	3	0	2	0	0	0	0	1	1	0	0	0	0	2	1	2	1	0
Q99K51	Plastin-3	Pls3	70.741	0	630	2	1	0	2	0	1	9	1	0	0	0	0	0	0	2	0	1	3	2	7	1	0	0	0	0	0	2	0	0	0	0	0	9	0	0	0	0	0	0	0	1	0	0	3
P70333	Heterogeneous nuclear ribonucleoprotein H2	Hnrnph2	49.279	0	449	5	1	3	4	0	0	4	5	1	1	0	4	4	2	2	3	3	2	2	6	4	1	3	1	5	4	2	0	0	2	0	0	1	1	0	0	0	0	0	0	0	0	0	0
Q9CQD1	Ras-related protein Rab-5A	Rab5a	23.598	0	215	2	1	0	0	0	1	0	1	0	0	0	0	0	0	0	0	1	1	1	1	1	0	0	0	0	0	2	1	0	0	0	1	0	1	0	0	0	0	0	0	0	0	1	1
P61205;P84078;Q8BSL7	ADP-ribosylation factor 3;ADP-ribosylation factor 1;ADP-ribosylation factor 2	Arf3;Arf1;Arf2	20.601	0	181	4	3	2	3	0	2	3	6	6	4	3	2	1	0	4	5	5	2	4	3	7	5	2	1	1	2	2	2	1	2	0	0	1	2	2	2	1	0	1	0	2	2	3	1
P26040	Ezrin	Ezr	69.406	0	586	2	0	0	2	0	1	2	1	0	0	0	0	0	0	0	0	0	0	0	1	2	0	0	0	0	0	2	0	0	0	0	0	1	0	0	0	0	0	0	0	0	0	0	0
Q8BHG1	Nardilysin	Nrd1	132.89	0	1161	2	0	0	0	0	0	0	0	0	0	0	0	0	0	0	0	0	0	0	0	0	0	0	0	0	0	2	0	0	0	0	0	0	0	0	0	0	0	0	0	0	0	0	0
P62307	Small nuclear ribonucleoprotein F	Snrpf	9.7251	0	86	2	1	2	1	0	0	0	0	0	0	0	0	0	1	2	2	1	0	0	0	0	0	0	0	0	0	2	1	2	1	0	0	0	0	0	0	0	0	0	1	2	2	1	0
Q60668	Heterogeneous nuclear ribonucleoprotein D0	Hnrnpd	38.354	0	355	2	1	2	4	0	0	3	2	1	1	0	2	0	6	1	2	2	2	0	3	1	1	0	1	2	3	2	1	2	4	0	0	3	2	1	1	0	2	0	6	1	2	2	2
Q9R1P3	Proteasome subunit beta type-2	Psmb2	22.906	0	201	1	2	0	1	1	0	0	1	1	2	0	1	0	0	3	2	3	2	1	2	4	3	2	2	4	3	1	2	0	1	1	0	0	1	1	2	0	1	0	0	3	2	3	2
O08970	Tuftelin	Tuft1	44.576	0	390	3	0	0	0	0	0	0	0	0	0	0	0	0	0	1	0	0	0	0	0	0	0	0	0	0	0	3	0	0	0	0	0	0	0	0	0	0	0	0	0	1	0	0	0
Q61656	Probable ATP-dependent RNA helicase DDX5	Ddx5	69.289	0	614	2	0	0	0	0	0	17	5	0	0	0	0	0	1	1	3	0	1	1	18	2	0	0	0	0	2	2	0	0	0	0	0	17	5	0	0	0	0	0	1	1	3	0	1
Q9WUM3	Coronin-1B	Coro1b	53.912	0	484	2	0	0	0	0	0	2	0	0	1	0	0	0	3	0	1	0	0	1	3	1	0	1	3	0	0	2	0	0	0	0	0	2	0	0	1	0	0	0	3	0	1	0	0
Q9D8E6	60S ribosomal protein L4	Rpl4	47.153	0	419	3	4	4	9	3	3	12	9	4	4	3	0	1	2	2	5	5	6	3	12	5	5	3	3	0	0	3	4	4	9	3	3	12	9	4	4	3	0	1	2	2	5	5	6
P09411	Phosphoglycerate kinase 1	Pgk1	44.55	0	417	1	3	3	3	0	2	0	6	0	8	4	0	0	0	3	2	4	1	2	1	4	0	3	3	0	0	1	3	3	3	0	2	0	6	0	8	4	0	0	0	3	2	4	1
Q5SF07	Insulin-like growth factor 2 mRNA-binding protein 2	Igf2bp2	65.583	0	592	1	1	1	1	0	0	2	1	1	1	0	3	0	1	1	0	0	0	0	4	0	0	0	0	4	0	1	1	1	1	0	0	2	1	1	1	0	3	0	1	1	0	0	0
P62315	Small nuclear ribonucleoprotein Sm D1	Snrpd1	13.281	0	119	2	0	0	0	0	0	0	0	0	0	0	0	0	0	0	0	0	0	0	0	0	0	0	0	0	0	2	0	0	0	0	0	0	0	0	0	0	0	0	0	0	0	0	0
Q60930	Voltage-dependent anion-selective channel protein 2	Vdac2	31.732	0	295	1	3	1	1	1	0	1	2	0	1	0	0	0	1	2	2	2	1	1	0	1	1	1	1	0	0	1	3	1	1	1	0	1	2	0	1	0	0	0	1	2	2	2	1
Q9R112	Sulfide:quinone oxidoreductase, mitochondrial	Sqrdl	50.282	0	450	2	1	2	9	0	2	5	4	3	6	5	4	2	2	0	4	8	2	3	5	10	6	10	6	4	2	2	1	2	9	0	2	5	4	3	6	5	4	2	2	0	4	8	2
Q9D8Y0	EF-hand domain-containing protein D2	Efhd2	26.791	0	240	3	0	3	5	2	2	11	0	0	0	0	0	0	3	1	6	0	3	5	8	3	0	0	1	0	0	3	0	3	5	2	2	11	0	0	0	0	0	0	3	1	6	0	3
Q91V61	Sideroflexin-3	Sfxn3	35.406	0	321	1	0	3	5	0	4	3	5	7	5	3	3	2	3	2	4	4	7	6	2	9	5	5	8	3	2	1	0	3	5	0	4	3	5	7	5	3	3	2	3	2	4	4	7
Q06185	ATP synthase subunit e, mitochondrial	Atp5i	8.2355	0	71	3	0	2	1	0	0	0	3	2	0	1	1	1	1	1	2	1	0	0	0	3	1	1	1	2	1	3	0	2	1	0	0	0	3	2	0	1	1	1	1	1	2	1	0
Q9JHS4	ATP-dependent Clp protease ATP-binding subunit clpX-like, mitochondrial	Clpx	69.228	0	634	1	0	1	1	1	1	0	1	1	1	0	1	1	1	1	1	1	0	0	0	1	1	0	0	1	1	1	0	1	1	1	1	0	1	1	1	0	1	1	1	1	1	1	0
Q62167	ATP-dependent RNA helicase DDX3X	Ddx3x	73.101	0	662	4	0	0	2	0	0	11	4	1	2	1	0	0	0	7	3	0	2	1	16	6	3	5	1	0	0	4	0	0	2	0	0	10	4	1	2	1	0	0	0	7	3	0	2
Q60931	Voltage-dependent anion-selective channel protein 3	Vdac3	30.752	0	283	2	0	0	1	0	0	0	1	0	0	0	0	0	1	0	0	1	0	1	1	1	0	1	0	0	0	2	0	0	1	0	0	0	1	0	0	0	0	0	1	0	0	1	0
Q60692	Proteasome subunit beta type-6	Psmb6	25.378	0	238	1	0	0	1	0	0	0	0	0	0	0	2	1	1	0	2	1	0	0	0	0	0	2	0	4	3	1	0	0	1	0	0	0	0	0	0	0	2	1	1	0	2	1	0
Q9D0R8	Protein LSM12 homolog	Lsm12	21.701	0	195	2	1	2	3	0	0	2	3	1	1	1	3	2	2	1	1	1	0	1	2	2	3	1	1	4	6	2	1	2	3	0	0	2	3	1	1	1	3	2	2	1	1	1	0
P59326	YTH domain-containing family protein 1	Ythdf1	60.878	0	559	6	0	2	1	1	1	2	1	0	3	0	2	4	6	1	3	0	2	2	2	0	1	0	0	3	4	4	0	2	1	1	1	2	0	0	2	0	0	1	4	0	3	0	2
Q8CA72	Gigaxonin	Gan	67.67	0	597	3	0	0	0	0	0	0	0	0	0	0	0	0	0	0	0	0	0	0	0	0	0	0	0	0	0	3	0	0	0	0	0	0	0	0	0	0	0	0	0	0	0	0	0
O55222	Integrin-linked protein kinase	Ilk	51.373	0	452	3	0	1	4	0	1	6	1	0	6	1	3	0	5	1	3	1	4	2	4	4	1	4	5	2	6	3	0	1	4	0	1	6	1	0	6	1	3	0	5	1	3	1	4
Q8VEK3	Heterogeneous nuclear ribonucleoprotein U	Hnrnpu	87.917	0	800	2	0	1	3	1	3	6	3	0	1	0	0	1	1	0	1	4	0	3	4	0	0	0	0	1	0	2	0	1	3	1	3	6	3	0	1	0	0	1	1	0	1	4	0
P63242	Eukaryotic translation initiation factor 5A-1	Eif5a	16.832	0	154	2	0	1	4	0	2	3	4	0	4	2	0	0	0	1	0	0	1	2	3	3	0	1	0	0	1	2	0	1	4	0	2	3	4	0	4	2	0	0	0	1	0	0	1
Q9CPR4	60S ribosomal protein L17	Rpl17	21.423	0	184	2	1	2	3	0	0	3	1	1	2	2	0	1	3	2	1	3	2	0	3	1	1	2	2	0	0	2	1	2	3	0	0	3	1	1	2	2	0	1	3	2	1	3	2
O55135	Eukaryotic translation initiation factor 6	Eif6	26.511	0	245	1	2	1	1	0	1	0	1	1	1	2	0	1	0	3	1	0	1	0	2	0	1	2	1	0	3	1	2	1	1	0	1	0	1	1	1	2	0	1	0	3	1	0	1
P62806	Histone H4	Hist1h4a	11.367	0	103	3	4	5	4	3	5	8	6	4	4	2	2	4	3	3	5	6	1	4	5	7	5	3	3	3	3	3	4	5	4	3	5	8	6	4	4	2	2	4	3	3	5	6	1
Q9JHU4	Cytoplasmic dynein 1 heavy chain 1	Dync1h1	532.04	0	4644	4	0	0	0	0	0	0	0	0	0	0	0	0	0	0	0	0	0	0	0	0	0	0	0	0	1	4	0	0	0	0	0	0	0	0	0	0	0	0	0	0	0	0	0
P62301	40S ribosomal protein S13	Rps13	17.222	0	151	2	4	2	3	1	3	6	5	1	4	1	3	2	1	4	4	4	2	2	7	3	3	2	3	2	3	2	4	2	3	1	3	6	5	1	4	1	3	2	1	4	4	4	2
Q9DBS1	Transmembrane protein 43	Tmem43	44.783	0	400	2	0	0	0	0	0	0	0	0	0	1	0	0	0	0	0	0	0	0	0	0	0	1	0	0	0	2	0	0	0	0	0	0	0	0	0	1	0	0	0	0	0	0	0
P05201	Aspartate aminotransferase, cytoplasmic	Got1	46.247	0	413	2	1	0	0	0	1	0	0	0	2	0	0	0	0	1	0	1	0	1	0	1	0	0	0	0	0	2	1	0	0	0	1	0	0	0	2	0	0	0	0	1	0	1	0
P61750	ADP-ribosylation factor 4	Arf4	20.396	0	180	2	1	3	3	0	2	4	6	7	4	3	3	1	1	5	7	5	2	3	2	5	4	3	0	3	4	2	1	3	3	0	2	4	6	7	4	3	3	1	1	5	7	5	2
P25444	40S ribosomal protein S2	Rps2	31.231	0	293	1	2	3	1	1	2	6	4	2	2	3	1	2	1	5	2	3	3	1	7	2	1	2	3	1	2	1	2	3	1	1	2	6	4	2	2	3	1	2	1	5	2	3	3
Q9EQU5	Protein SET	Set	33.377	0	289	2	0	0	3	0	3	0	2	0	1	0	0	0	0	4	0	3	0	1	0	3	0	0	0	0	1	2	0	0	3	0	3	0	2	0	1	0	0	0	0	4	0	3	0
P62259	14-3-3 protein epsilon	Ywhae	29.174	0	255	4	3	4	6	0	3	3	7	2	2	1	1	1	1	3	4	4	2	4	2	7	2	1	4	1	2	3	2	3	5	0	2	2	6	1	1	0	0	0	1	2	3	3	1
P68368	Tubulin alpha-4A chain	Tuba4a	49.924	0	448	9	9	9	8	4	6	7	12	13	13	11	9	10	8	10	12	8	11	12	6	13	14	14	12	11	13	1	0	0	1	0	0	1	1	2	2	1	0	1	0	0	1	1	1
Q61937	Nucleophosmin	Npm1	32.56	0	292	2	3	4	4	2	2	7	4	2	3	2	1	1	3	4	3	3	3	2	8	3	2	2	3	2	2	2	3	4	4	2	2	7	4	2	3	2	1	1	3	4	3	3	3
Q9JKF1	Ras GTPase-activating-like protein IQGAP1	Iqgap1	188.74	0	1657	5	0	1	1	0	1	22	2	1	3	1	0	0	2	4	2	3	3	3	9	3	0	5	4	0	0	5	0	1	1	0	1	22	2	1	3	1	0	0	2	4	2	3	3
P27659	60S ribosomal protein L3	Rpl3	46.109	0	403	3	1	1	5	2	1	8	7	1	2	1	0	0	1	2	0	1	3	4	8	0	0	3	1	0	0	3	1	1	5	2	1	8	7	1	2	1	0	0	1	2	0	1	3
P62264	40S ribosomal protein S14	Rps14	16.273	0	151	2	1	3	3	1	2	5	5	3	2	2	2	2	2	2	4	4	3	2	7	2	2	2	1	2	1	2	1	3	3	1	2	5	5	3	2	2	2	2	2	2	4	4	3
Q07832	Serine/threonine-protein kinase PLK1	Plk1	68.3	0	603	3	7	1	3	2	1	2	0	3	1	1	1	1	9	10	2	1	8	5	1	3	7	1	3	1	4	3	7	1	3	2	1	2	0	3	1	1	1	1	9	10	2	1	8
Q9D0E1	Heterogeneous nuclear ribonucleoprotein M	Hnrnpm	77.648	0	729	4	0	1	4	0	0	12	3	1	1	2	2	2	1	0	4	1	1	0	12	2	0	1	0	2	2	4	0	1	4	0	0	12	3	1	1	2	2	2	1	0	4	1	1
Q9DBG3	AP-2 complex subunit beta	Ap2b1	104.58	0	937	3	1	0	2	1	1	28	0	0	0	0	2	0	2	1	2	5	4	6	30	4	3	1	3	4	4	3	1	0	2	1	1	28	0	0	0	0	2	0	2	1	2	5	4
P63325	40S ribosomal protein S10	Rps10	18.916	0	165	3	0	1	2	1	2	5	3	3	3	4	1	2	2	0	2	1	2	2	5	4	3	3	2	1	2	3	0	1	2	1	2	5	3	3	3	4	1	2	2	0	2	1	2
Q8VEM8	Phosphate carrier protein, mitochondrial	Slc25a3	39.632	0	357	4	3	7	10	2	4	4	7	6	5	5	5	4	4	4	6	6	5	5	5	9	5	5	6	5	8	4	3	7	10	2	4	4	7	6	5	5	5	4	4	4	6	6	5
Q91W59	RNA-binding motif, single-stranded-interacting protein 1	Rbms1	43.99	0	403	2	1	3	2	0	1	0	3	1	2	2	3	3	2	4	2	2	0	1	0	1	2	2	1	3	4	2	1	3	2	0	1	0	3	1	2	2	3	3	2	4	2	2	0
Q7TPR4	Alpha-actinin-1	Actn1	103.07	0	892	11	5	11	6	2	7	36	8	4	5	3	0	1	13	10	17	3	15	14	31	15	2	8	9	3	3	6	1	5	5	1	4	22	2	0	2	0	0	0	10	5	11	2	10
O08709	Peroxiredoxin-6	Prdx6	24.87	0	224	2	1	0	3	0	1	0	3	0	0	0	0	0	0	0	1	1	0	2	0	3	1	0	0	0	0	2	1	0	3	0	1	0	3	0	0	0	0	0	0	0	1	1	0
P07901	Heat shock protein HSP 90-alpha	Hsp90aa1	84.787	0	733	7	4	9	6	0	2	3	5	4	8	6	1	4	4	11	12	11	3	6	5	9	4	7	6	2	7	3	2	7	3	0	1	2	2	0	4	2	0	1	1	5	6	5	2
P62242	40S ribosomal protein S8	Rps8	24.205	0	208	2	2	2	7	2	2	7	4	2	2	3	0	0	2	3	2	4	2	3	8	2	2	3	2	0	1	2	2	2	7	2	2	7	4	2	2	3	0	0	2	3	2	4	2
P11438	Lysosome-associated membrane glycoprotein 1	Lamp1	43.865	0	406	1	1	0	1	0	0	0	0	0	0	0	0	1	0	1	1	1	0	0	0	2	0	0	0	0	1	1	1	0	1	0	0	0	0	0	0	0	0	1	0	1	1	1	0
Q9JJI8	60S ribosomal protein L38	Rpl38	8.2038	0	70	2	1	3	4	1	2	3	4	3	2	1	2	4	2	3	4	5	3	3	4	5	4	3	2	4	4	2	1	3	4	1	2	3	4	3	2	1	2	4	2	3	4	5	3
P47911	60S ribosomal protein L6	Rpl6	33.509	0	296	3	3	3	7	4	6	6	7	5	4	4	0	3	1	2	4	3	4	4	2	3	3	3	6	1	1	3	3	3	7	4	6	6	7	5	4	4	0	3	1	2	4	3	4
P50516	V-type proton ATPase catalytic subunit A	Atp6v1a	68.325	0	617	3	0	0	0	0	0	0	0	0	1	0	1	0	0	2	0	0	0	0	0	0	0	0	0	0	0	3	0	0	0	0	0	0	0	0	1	0	1	0	0	2	0	0	0
Q6ZWV3;P86048	60S ribosomal protein L10;60S ribosomal protein L10-like	Rpl10;Rpl10l	24.604	0	214	4	1	1	3	1	2	5	2	1	2	1	0	0	0	1	2	1	2	2	6	1	2	1	1	0	1	4	1	1	3	1	2	5	2	1	2	1	0	0	0	1	2	1	2
Q8C0C7	Phenylalanine--tRNA ligase alpha subunit	Farsa	57.598	0	508	4	0	0	1	0	0	2	7	0	5	3	1	1	3	0	0	0	0	0	1	2	1	8	2	2	0	4	0	0	1	0	0	2	7	0	5	3	1	1	3	0	0	0	0
P12970	60S ribosomal protein L7a	Rpl7a	29.976	0	266	3	4	3	8	2	6	10	8	4	2	0	2	3	2	4	4	4	4	8	10	5	4	3	5	1	2	3	4	3	8	2	6	10	8	4	2	0	2	3	2	4	4	4	4
Q9CQ69	Cytochrome b-c1 complex subunit 8	Uqcrq	9.7681	0	82	1	1	2	0	1	1	1	2	1	1	1	1	1	1	0	2	1	1	1	1	1	1	1	1	3	1	1	1	2	0	1	1	1	2	1	1	1	1	1	1	0	2	1	1
P06151	L-lactate dehydrogenase A chain	Ldha	36.498	0	332	2	1	2	9	0	4	6	8	1	8	5	0	0	2	2	3	5	0	1	6	7	1	1	4	0	2	2	1	2	9	0	4	6	8	1	8	5	0	0	2	2	3	5	0
B2RXS4	Plexin-B2	Plxnb2	206.23	0	1842	6	14	28	29	8	7	6	10	26	17	13	26	21	9	22	10	2	7	7	4	13	6	19	19	12	10	6	14	28	29	8	7	6	10	26	17	13	26	21	9	22	10	2	7
P10107	Annexin A1	Anxa1	38.734	0	346	3	2	2	0	0	3	2	5	0	8	7	0	2	2	5	3	3	1	2	4	7	1	5	3	0	2	3	2	2	0	0	3	2	5	0	8	7	0	2	2	5	3	3	1
Q9R1P1	Proteasome subunit beta type-3	Psmb3	22.965	0	205	3	1	0	1	0	0	2	3	2	0	1	1	0	2	1	1	0	1	1	3	4	3	2	2	2	0	3	1	0	1	0	0	2	3	2	0	1	1	0	2	1	1	0	1
Q91WK0	Leucine-rich repeat flightless-interacting protein 2	Lrrfip2	47.147	0	415	4	0	1	3	3	5	12	0	1	1	0	0	3	3	2	11	3	7	15	13	1	1	3	13	0	6	4	0	1	2	3	5	12	0	1	1	0	0	3	3	2	11	3	7
P01630	Ig kappa chain V-II region 7S34.1		12.496	0	113	1	0	0	1	0	0	0	0	0	0	0	0	0	1	0	0	2	0	0	0	0	0	0	0	0	0	1	0	0	1	0	0	0	0	0	0	0	0	0	1	0	0	2	0
P35441	Thrombospondin-1	Thbs1	129.65	0	1170	5	7	9	12	0	2	10	33	15	7	3	14	12	14	14	16	10	8	7	11	22	13	13	15	19	16	5	7	9	12	0	2	10	33	15	7	3	14	12	14	14	16	10	8
P23927	Alpha-crystallin B chain	Cryab	20.069	0	175	4	0	0	0	0	0	0	0	0	2	1	0	0	3	1	0	0	0	0	0	0	0	0	0	0	0	4	0	0	0	0	0	0	0	0	2	1	0	0	3	1	0	0	0
Q78IK2	Up-regulated during skeletal muscle growth protein 5	Usmg5	6.3814	0	58	1	1	2	1	0	0	2	2	2	0	2	3	3	2	2	2	1	1	1	1	3	0	2	2	3	3	1	1	2	1	0	0	2	2	2	0	2	3	3	2	2	2	1	1
Q5SYD0	Unconventional myosin-Id	Myo1d	116.08	0	1006	4	5	5	14	1	5	38	0	13	5	1	1	0	6	3	12	7	6	23	36	8	9	10	18	5	14	4	5	5	14	1	5	38	0	13	5	1	1	0	6	3	12	7	6
Q9QXS6	Drebrin	Dbn1	77.286	0	706	5	3	6	3	0	2	8	5	1	1	0	0	0	3	3	9	0	3	4	7	1	0	2	2	0	0	5	3	6	3	0	2	8	5	1	1	0	0	0	3	3	9	0	3
P40142	Transketolase	Tkt	67.63	0	623	3	1	0	7	0	1	1	4	0	5	3	0	0	0	0	0	6	0	2	1	2	0	0	0	0	1	3	1	0	7	0	1	1	4	0	5	3	0	0	0	0	0	6	0
P62702	40S ribosomal protein S4, X isoform	Rps4x	29.597	0	263	4	3	0	5	1	3	11	6	3	2	1	2	1	3	5	4	3	4	3	11	4	3	3	3	0	1	4	3	0	5	1	3	11	6	3	2	1	2	1	3	5	4	3	4
Q9QY23	Plakophilin-3	Pkp3	87.331	0	797	5	0	0	0	0	0	0	0	0	0	0	0	0	0	0	0	0	0	0	0	0	0	0	0	0	0	5	0	0	0	0	0	0	0	0	0	0	0	0	0	0	0	0	0
Q80X90	Filamin-B	Flnb	277.82	0	2602	7	2	1	3	1	1	35	2	0	2	1	0	0	3	1	6	0	3	2	27	3	2	2	5	0	1	7	2	1	2	1	1	34	0	0	2	1	0	0	3	1	5	0	3
Q9JM76	Actin-related protein 2/3 complex subunit 3	Arpc3	20.524	0	178	3	1	5	5	2	3	6	4	5	4	2	1	3	2	4	6	4	4	6	5	6	4	5	4	3	4	3	1	5	5	2	3	6	4	5	4	2	1	3	2	4	6	4	4
Q9CX86	Heterogeneous nuclear ribonucleoprotein A0	Hnrnpa0	30.53	0	305	3	0	1	3	1	2	2	2	1	2	1	5	1	4	1	2	2	4	3	6	3	1	2	0	5	4	3	0	1	3	1	2	2	2	1	2	1	5	1	4	1	2	2	4
Q00993	Tyrosine-protein kinase receptor UFO	Axl	98.19	0	888	6	5	17	19	7	7	9	2	15	18	13	13	14	9	13	12	8	10	9	6	11	9	16	13	10	7	6	5	17	19	7	7	9	2	15	18	13	13	14	9	13	12	8	10
Q9DCT8	Cysteine-rich protein 2	Crip2	22.727	0	208	2	0	3	1	1	0	2	3	1	1	1	1	1	3	0	2	1	1	1	3	3	1	2	1	0	1	2	0	3	1	1	0	2	3	1	1	1	1	1	3	0	2	1	1
Q9Z1Z2	Serine-threonine kinase receptor-associated protein	Strap	38.442	0	350	4	3	7	7	1	2	3	5	2	3	3	2	3	5	4	4	2	3	1	6	1	2	4	4	2	3	4	3	7	7	1	2	3	5	2	3	3	2	3	5	4	4	2	3
P51660	Peroxisomal multifunctional enzyme type 2;(3R)-hydroxyacyl-CoA dehydrogenase;Enoyl-CoA hydratase 2	Hsd17b4	79.481	0	735	2	0	0	0	0	0	0	1	0	0	0	0	0	0	0	0	0	0	0	0	0	0	0	0	0	0	2	0	0	0	0	0	0	1	0	0	0	0	0	0	0	0	0	0
Q9D8N0	Elongation factor 1-gamma	Eef1g	50.06	0	437	3	2	1	5	0	2	7	3	2	5	5	0	0	2	4	4	5	5	5	7	5	2	5	1	0	1	3	2	1	5	0	2	7	3	2	5	5	0	0	2	4	4	5	5
Q9Z0N1	Eukaryotic translation initiation factor 2 subunit 3, X-linked	Eif2s3x	51.065	0	472	3	3	2	5	0	5	12	3	2	2	1	1	1	4	2	2	5	3	5	13	1	3	5	6	1	2	3	3	2	5	0	5	12	3	2	2	1	1	1	4	2	2	5	3
P46735	Unconventional myosin-Ib	Myo1b	128.56	0	1107	5	0	2	5	0	4	35	1	2	2	1	0	0	3	2	9	3	10	18	31	6	1	11	11	0	0	5	0	2	5	0	4	35	1	2	2	1	0	0	3	2	9	3	10
P40630	Transcription factor A, mitochondrial	Tfam	27.987	0	243	4	1	4	3	0	1	0	3	1	4	2	2	3	4	2	4	3	0	1	0	3	2	4	3	1	3	4	1	4	3	0	1	0	3	1	4	2	2	3	4	2	4	3	0
Q9WV32	Actin-related protein 2/3 complex subunit 1B	Arpc1b	41.063	0	372	5	4	5	8	2	7	14	6	9	6	3	3	2	6	6	10	7	7	10	13	10	9	9	10	4	8	5	4	5	8	2	7	14	6	9	6	3	3	2	6	6	10	7	7
Q6P1F6	Serine/threonine-protein phosphatase 2A 55 kDa regulatory subunit B alpha isoform	Ppp2r2a	51.691	0	447	4	5	6	11	1	2	2	10	8	4	4	5	5	7	8	7	8	5	3	3	7	7	6	3	2	6	4	5	6	11	1	2	2	10	8	4	4	5	5	7	8	7	8	5
Q9JLJ2	4-trimethylaminobutyraldehyde dehydrogenase	Aldh9a1	53.514	0	494	4	1	0	1	0	0	0	0	1	1	0	0	0	0	1	0	0	0	0	0	0	0	0	0	0	0	4	1	0	1	0	0	0	0	1	1	0	0	0	0	1	0	0	0
P06801	NADP-dependent malic enzyme	Me1	63.953	0	572	3	1	0	0	0	0	0	0	0	0	1	0	0	0	1	0	0	0	0	0	0	0	0	0	0	0	3	1	0	0	0	0	0	0	0	0	1	0	0	0	1	0	0	0
P49722	Proteasome subunit alpha type-2	Psma2	25.926	0	234	4	5	2	3	0	1	2	4	2	3	4	3	1	3	6	3	1	3	3	3	3	4	4	4	8	2	4	5	2	3	0	1	2	4	2	3	4	3	1	3	6	3	1	3
Q3UZ39	Leucine-rich repeat flightless-interacting protein 1	Lrrfip1	79.248	0	729	4	9	14	17	5	13	19	5	10	5	5	9	20	6	6	16	15	10	15	18	6	14	10	17	8	17	4	9	14	17	5	13	19	5	10	5	5	9	20	6	6	16	15	10
Q11011	Puromycin-sensitive aminopeptidase	Npepps	103.32	0	920	4	2	0	1	0	0	0	1	0	1	1	0	0	0	2	3	0	0	0	0	0	0	1	1	0	0	4	2	0	1	0	0	0	1	0	1	1	0	0	0	2	3	0	0
O70435	Proteasome subunit alpha type-3	Psma3	28.405	0	255	3	3	0	4	0	2	2	3	0	2	1	1	1	2	3	1	3	2	3	4	2	3	4	4	4	2	3	3	0	4	0	2	2	3	0	2	1	1	1	2	3	1	3	2
P62274	40S ribosomal protein S29	Rps29	6.6767	0	56	1	2	1	2	0	2	1	2	2	2	2	2	2	2	2	1	1	2	2	1	2	2	2	2	2	2	1	2	1	2	0	2	1	2	2	2	2	2	2	2	2	1	1	2
Q9Z2U1	Proteasome subunit alpha type-5	Psma5	26.411	0	241	4	3	1	4	0	1	1	4	1	3	2	1	1	1	4	6	4	1	1	4	4	4	4	3	7	6	4	3	1	4	0	1	1	4	1	3	2	1	1	1	4	6	4	1
Q68FD5	Clathrin heavy chain 1	Cltc	191.55	0	1675	5	1	1	1	0	0	5	4	0	5	4	1	0	0	2	6	3	4	2	5	7	2	5	2	1	2	5	1	1	1	0	0	5	4	0	5	4	1	0	0	2	6	3	4
P62827;Q61820	GTP-binding nuclear protein Ran;GTP-binding nuclear protein Ran, testis-specific isoform	Ran;Rasl2-9	24.423	0	216	4	2	3	4	1	2	1	6	0	4	1	2	1	2	5	4	5	2	2	3	5	0	3	2	4	1	4	2	3	4	1	2	1	6	0	4	1	2	1	2	5	4	5	2
P35979	60S ribosomal protein L12	Rpl12	17.804	0	165	3	2	4	4	1	4	6	6	2	2	3	3	4	3	3	3	4	3	4	6	4	3	3	4	2	3	3	2	4	4	1	4	6	6	2	2	3	3	4	3	3	3	4	3
Q8BT60	Copine-3	Cpne3	59.584	0	533	3	2	1	2	0	0	1	0	1	1	1	0	0	0	1	2	2	0	0	2	0	2	1	0	0	1	3	2	1	2	0	0	1	0	1	1	1	0	0	0	1	2	2	0
Q6ZWU9	40S ribosomal protein S27	Rps27	9.461	0	84	2	2	2	4	1	1	2	3	3	1	1	4	3	3	3	4	5	2	2	0	4	3	2	1	3	2	2	2	2	4	1	1	2	3	3	1	1	4	3	3	3	4	5	2
Q8R081	Heterogeneous nuclear ribonucleoprotein L	Hnrnpl	63.963	0	586	6	0	2	4	0	0	2	0	0	0	2	14	0	7	0	5	6	3	2	4	2	0	1	0	12	0	6	0	2	4	0	0	2	0	0	0	2	14	0	7	0	5	6	3
Q8CCS6	Polyadenylate-binding protein 2	Pabpn1	32.296	0	302	3	2	4	1	1	1	1	1	1	1	1	2	1	3	2	3	1	1	2	1	1	0	1	2	2	3	3	2	4	1	1	1	1	1	1	1	1	2	1	3	2	3	1	1
P35279;P61294	Ras-related protein Rab-6A;Ras-related protein Rab-6B	Rab6a;Rab6b	23.59	0	208	2	1	1	1	0	0	0	1	0	1	0	1	2	1	1	1	1	0	0	0	3	1	0	0	2	1	2	1	1	1	0	0	0	1	0	1	0	1	2	1	1	1	1	0
P08207	Protein S100-A10	S100a10	11.186	0	97	1	0	1	1	0	1	1	0	0	1	1	0	1	0	1	2	0	1	1	2	2	0	1	1	1	1	1	0	1	1	0	1	1	0	0	1	1	0	1	0	1	2	0	1
Q61598	Rab GDP dissociation inhibitor beta	Gdi2	50.537	0	445	4	1	0	1	0	1	0	1	1	2	1	0	0	0	1	1	1	0	1	3	4	0	1	1	0	0	4	1	0	1	0	1	0	1	1	2	1	0	0	0	1	1	1	0
Q9CR57	60S ribosomal protein L14	Rpl14	23.564	0	217	2	1	1	2	0	0	3	3	1	1	1	1	1	2	1	3	2	1	0	3	1	1	2	2	1	1	2	1	1	2	0	0	3	3	1	1	1	1	1	2	1	3	2	1
P16045	Galectin-1	Lgals1	14.866	0	135	4	4	5	6	4	4	4	5	5	4	4	3	4	4	4	6	4	5	4	4	6	5	4	5	4	5	4	4	5	6	4	4	4	5	5	4	4	3	4	4	4	6	4	5
P14131	40S ribosomal protein S16	Rps16	16.445	0	146	4	2	1	4	3	3	7	6	5	4	1	1	2	3	4	3	4	3	5	5	5	3	4	3	3	1	4	2	1	4	3	3	7	6	5	4	1	1	2	3	4	3	4	3
P97461	40S ribosomal protein S5;40S ribosomal protein S5, N-terminally processed	Rps5	22.889	0	204	4	5	4	4	2	2	4	4	3	3	3	6	5	5	4	6	3	4	3	3	4	3	5	6	7	4	4	5	4	4	2	2	4	4	3	3	3	6	5	5	4	6	3	4
O35737	Heterogeneous nuclear ribonucleoprotein H;Heterogeneous nuclear ribonucleoprotein H, N-terminally processed	Hnrnph1	49.199	0	449	5	2	5	3	0	1	6	5	1	2	1	5	6	5	4	5	4	3	2	7	5	2	4	2	6	6	3	1	3	2	0	0	5	3	0	1	0	3	4	4	3	4	2	1
P18760	Cofilin-1	Cfl1	18.559	0	166	5	3	4	8	1	6	5	9	3	5	5	3	6	3	5	7	7	3	5	5	9	3	4	3	4	8	5	3	4	8	1	6	5	9	3	5	5	3	6	3	5	7	7	3
P52480	Pyruvate kinase PKM	Pkm	57.844	0	531	4	13	9	15	1	6	5	17	6	13	12	1	6	5	14	15	15	12	11	11	21	11	12	14	5	11	4	13	9	15	1	6	5	17	6	13	12	1	6	5	14	15	15	12
O55234	Proteasome subunit beta type-5	Psmb5	28.532	0	264	4	4	2	2	0	0	0	2	0	2	1	4	1	3	6	3	3	2	2	2	4	4	3	3	9	3	4	4	2	2	0	0	0	2	0	2	1	4	1	3	6	3	3	2
P62852	40S ribosomal protein S25	Rps25	13.742	0	125	2	2	2	2	2	3	2	2	2	2	2	1	3	1	3	2	2	2	2	3	2	1	2	2	1	1	2	2	2	2	2	3	2	2	2	2	2	1	3	1	3	2	2	2
Q8VIJ6	Splicing factor, proline- and glutamine-rich	Sfpq	75.441	0	699	6	0	1	4	1	0	12	3	0	2	1	1	0	5	1	3	2	2	4	13	1	0	2	0	1	6	6	0	1	4	1	0	12	3	0	2	1	1	0	5	1	3	2	2
Q9D7X8	Gamma-glutamylcyclotransferase	Ggct	21.166	0	188	2	1	1	1	1	0	0	1	0	0	0	0	0	1	1	1	1	1	0	0	1	1	0	0	0	0	2	1	1	1	1	0	0	1	0	0	0	0	0	1	1	1	1	1
Q9D1D4	Transmembrane emp24 domain-containing protein 10	Tmed10	24.911	0	219	4	0	2	3	1	2	2	4	3	3	1	2	2	1	1	2	2	3	3	2	4	3	3	2	2	2	4	0	2	3	1	2	2	4	3	3	1	2	2	1	1	2	2	3
P19788	Matrix Gla protein	Mgp	12.359	0	104	2	2	1	3	1	1	1	1	1	1	1	1	3	1	1	1	2	1	1	1	1	2	1	1	1	3	2	2	1	3	1	1	1	1	1	1	1	1	3	1	1	1	2	1
O89079	Coatomer subunit epsilon	Cope	34.567	0	308	3	0	0	2	1	3	8	2	3	2	0	1	1	3	1	2	0	2	3	8	2	1	2	2	1	1	3	0	0	2	1	3	8	2	3	2	0	1	1	3	1	2	0	2
P56480	ATP synthase subunit beta, mitochondrial	Atp5b	56.3	0	529	6	0	1	13	0	5	3	13	2	3	4	0	1	0	4	4	9	0	3	2	13	0	0	0	0	1	6	0	1	13	0	5	3	13	2	3	4	0	1	0	4	4	9	0
P50247	Adenosylhomocysteinase	Ahcy	47.688	0	432	6	1	2	3	0	0	1	0	0	0	0	0	0	1	3	3	3	1	0	0	2	0	0	1	0	0	6	1	2	3	0	0	1	0	0	0	0	0	0	1	3	3	3	1
P68040	Guanine nucleotide-binding protein subunit beta-2-like 1;Guanine nucleotide-binding protein subunit beta-2-like 1, N-terminally processed	Gnb2l1	35.076	0	317	4	2	3	6	1	4	0	9	1	5	2	0	0	2	4	3	4	3	4	0	7	1	4	3	0	3	4	2	3	6	1	4	0	9	1	5	2	0	0	2	4	3	4	3
Q8BTM8	Filamin-A	Flna	281.22	0	2647	12	5	14	3	0	2	60	15	5	9	3	0	3	9	10	27	8	14	11	50	17	5	3	9	2	5	12	5	14	3	0	2	60	15	5	9	3	0	3	9	10	27	8	14
P80318	T-complex protein 1 subunit gamma	Cct3	60.629	0	545	6	1	4	2	1	1	11	14	5	7	3	0	2	7	3	9	4	5	5	13	15	8	8	11	3	4	6	1	4	2	1	1	11	14	5	7	3	0	2	7	3	9	4	5
Q9QUM9	Proteasome subunit alpha type-6	Psma6	27.372	0	246	3	2	1	3	2	3	1	6	4	5	5	4	4	4	5	5	4	3	3	2	9	7	4	3	9	4	3	2	1	3	2	3	1	6	4	5	5	4	4	4	5	5	4	3
O70456	14-3-3 protein sigma	Sfn	27.706	0	248	6	2	3	1	0	1	1	1	1	2	1	1	1	0	4	2	2	1	1	1	1	1	1	1	1	2	5	1	2	0	0	0	0	0	0	1	0	0	0	0	3	1	1	0
P24270	Catalase	Cat	59.795	0	527	2	3	4	6	1	1	1	2	2	1	3	1	1	1	6	4	2	1	0	3	3	7	1	4	1	2	2	3	4	6	1	1	1	2	2	1	3	1	1	1	6	4	2	1
O35129	Prohibitin-2	Phb2	33.296	0	299	4	2	3	5	4	3	5	11	7	6	4	11	9	8	6	5	5	5	4	6	6	8	6	4	7	10	4	2	3	5	4	3	5	11	7	6	4	11	9	8	6	5	5	5
P67984	60S ribosomal protein L22	Rpl22	14.759	0	128	2	0	2	1	0	3	4	3	3	0	0	2	1	1	1	1	2	1	3	5	3	3	0	2	2	3	2	0	2	1	0	3	4	3	3	0	0	2	1	1	1	1	2	1
P52332	Tyrosine-protein kinase JAK1	Jak1	133.37	0	1153	10	19	23	39	9	11	18	27	27	19	12	26	24	19	24	32	32	21	18	16	25	21	21	33	33	32	10	19	23	39	9	11	18	27	27	19	12	26	24	19	24	32	32	21
P62245	40S ribosomal protein S15a	Rps15a	14.839	0	130	2	2	0	2	1	2	5	5	4	3	1	3	3	2	3	3	4	1	1	4	5	3	1	2	2	4	2	2	0	2	1	2	5	5	4	3	1	3	3	2	3	3	4	1
G3X9C2	F-box only protein 50	Nccrp1	30.407	0	266	1	1	2	3	0	1	0	1	1	0	0	1	1	2	1	3	2	0	1	0	0	3	0	1	0	2	1	1	2	3	0	1	0	1	1	0	0	1	1	2	1	3	2	0
Q9JJ28	Protein flightless-1 homolog	Flii	144.8	0	1271	8	7	7	29	9	19	43	10	19	14	17	15	18	5	9	25	16	19	29	42	10	29	23	34	15	20	8	7	7	29	9	19	43	10	19	14	17	15	18	5	9	25	16	19
Q9EPU0	Regulator of nonsense transcripts 1	Upf1	123.97	0	1124	7	0	4	9	2	0	9	14	2	4	8	12	6	14	1	5	12	11	4	15	10	2	10	7	17	9	7	0	4	9	2	0	9	14	2	4	8	12	6	14	1	5	12	11
Q01149	Collagen alpha-2(I) chain	Col1a2	129.56	0	1372	9	0	0	2	1	1	26	1	0	1	0	0	0	13	4	14	5	11	12	20	4	1	1	3	0	5	9	0	0	2	1	1	26	1	0	1	0	0	0	13	4	14	5	11
P47753	F-actin-capping protein subunit alpha-1	Capza1	32.939	0	286	6	1	9	5	4	5	8	4	6	7	2	6	3	6	7	11	6	7	9	10	8	3	7	6	8	7	5	1	8	5	4	4	6	3	4	5	1	5	2	5	6	9	6	5
P47955	60S acidic ribosomal protein P1	Rplp1	11.475	0	114	2	2	3	3	1	1	4	3	3	2	2	2	3	2	2	3	2	2	2	4	2	3	2	2	3	3	2	2	3	3	1	1	4	3	3	2	2	2	3	2	2	3	2	2
Q03265	ATP synthase subunit alpha, mitochondrial	Atp5a1	59.752	0	553	5	2	2	6	0	3	1	10	4	0	1	0	2	1	7	2	5	2	4	2	8	3	2	3	0	3	5	2	2	6	0	3	1	10	4	0	1	0	2	1	7	2	5	2
P16546	Spectrin alpha chain, non-erythrocytic 1	Sptan1	284.59	0	2472	13	0	0	4	0	1	67	21	11	10	5	0	3	10	0	11	0	9	24	52	24	10	12	10	4	5	13	0	0	4	0	1	67	21	11	10	5	0	3	10	0	11	0	9
Q9Z2U0;Q9CWH6	Proteasome subunit alpha type-7;Proteasome subunit alpha type-7-like	Psma7;Psma8	27.855	0	248	5	4	2	4	2	4	2	3	4	2	3	4	2	3	6	5	5	4	4	4	6	6	4	5	8	6	5	4	2	4	2	4	2	3	4	2	3	4	2	3	6	5	5	4
O88569	Heterogeneous nuclear ribonucleoproteins A2/B1	Hnrnpa2b1	37.402	0	353	4	1	2	5	0	2	5	5	0	3	2	2	2	5	4	8	10	2	3	5	3	1	2	1	1	2	4	1	2	5	0	2	5	5	0	3	2	2	2	5	4	8	10	2
P01837	Ig kappa chain C region		11.934	0	107	3	1	0	1	0	2	1	2	0	2	0	3	4	5	0	5	2	2	4	1	1	1	2	1	2	3	3	1	0	1	0	2	1	2	0	2	0	3	4	5	0	5	2	2
P17742	Peptidyl-prolyl cis-trans isomerase A;Peptidyl-prolyl cis-trans isomerase A, N-terminally processed	Ppia	17.971	0	164	6	2	3	9	0	7	3	9	4	6	4	1	1	2	2	4	8	2	7	4	10	2	4	3	1	3	6	2	3	9	0	7	3	9	4	6	4	1	1	2	2	4	8	2
P60867	40S ribosomal protein S20	Rps20	13.373	0	119	3	1	1	3	2	2	5	3	3	2	3	5	2	3	1	1	2	3	3	4	4	2	3	2	4	3	3	1	1	3	2	2	5	3	3	2	3	5	2	3	1	1	2	3
Q8BU33	Acetolactate synthase-like protein	Ilvbl	68.155	0	632	6	0	4	11	3	3	8	16	10	9	11	13	9	8	1	5	6	5	4	9	16	13	14	12	16	11	6	0	4	11	3	3	8	16	10	9	11	13	9	8	1	5	6	5
P97314	Cysteine and glycine-rich protein 2	Csrp2	20.926	0	193	6	0	1	0	0	0	0	5	0	0	0	0	0	7	2	1	0	1	0	0	1	1	0	0	0	1	6	0	1	0	0	0	0	5	0	0	0	0	0	7	2	1	0	1
Q8BG05	Heterogeneous nuclear ribonucleoprotein A3	Hnrnpa3	39.652	0	379	7	2	6	8	0	2	7	5	1	3	3	7	5	6	7	7	6	4	4	8	5	2	2	2	7	6	7	2	6	8	0	2	7	5	1	3	3	7	5	6	7	7	6	4
P70372	ELAV-like protein 1	Elavl1	36.169	0	326	7	0	4	4	1	0	3	4	0	0	2	7	2	8	0	4	4	4	2	3	3	1	2	0	8	4	7	0	4	4	1	0	3	4	0	0	2	7	2	8	0	4	4	4
O08992	Syntenin-1	Sdcbp	32.379	0	299	6	5	6	10	4	7	13	8	10	8	8	8	8	4	8	7	5	7	8	10	8	8	9	10	8	9	6	5	6	10	4	7	13	8	10	8	8	8	8	4	8	7	5	7
O09061	Proteasome subunit beta type-1	Psmb1	26.372	0	240	3	2	0	3	1	1	1	2	2	2	2	4	3	2	4	2	2	3	1	4	3	5	1	5	7	5	3	2	0	3	1	1	1	2	2	2	2	4	3	2	4	2	2	3
Q9Z2X1	Heterogeneous nuclear ribonucleoprotein F;Heterogeneous nuclear ribonucleoprotein F, N-terminally processed	Hnrnpf	45.729	0	415	5	3	5	4	0	2	4	6	4	5	5	7	6	6	4	5	7	3	4	3	8	2	6	6	8	8	5	3	5	4	0	2	4	6	4	5	5	7	6	6	4	5	7	3
Q9DBJ1	Phosphoglycerate mutase 1	Pgam1	28.832	0	254	3	1	4	5	1	3	3	4	1	3	3	1	1	1	2	1	3	2	3	2	6	2	3	1	1	1	3	1	4	5	1	3	3	4	1	3	3	1	1	1	2	1	3	2
P70124	Serpin B5	Serpinb5	42.111	0	375	3	1	0	0	0	0	0	0	0	1	0	0	0	0	2	0	0	0	0	0	0	0	0	0	0	4	3	1	0	0	0	0	0	0	0	1	0	0	0	0	2	0	0	0
P61979	Heterogeneous nuclear ribonucleoprotein K	Hnrnpk	50.976	0	463	8	2	4	8	2	4	7	9	2	5	5	10	2	5	3	7	7	4	6	7	5	2	4	1	11	2	8	2	4	8	2	4	7	9	2	5	5	10	2	5	3	7	7	4
P62960	Nuclease-sensitive element-binding protein 1	Ybx1	35.73	0	322	7	3	7	6	2	2	3	5	2	3	1	2	8	9	8	11	7	5	5	5	6	3	3	4	3	9	7	3	7	6	2	2	3	5	2	3	1	2	8	9	8	11	7	5
Q9CVB6	Actin-related protein 2/3 complex subunit 2	Arpc2	34.357	0	300	7	1	4	7	1	6	21	4	10	5	1	0	2	4	2	10	2	9	10	19	7	4	10	10	2	8	7	1	4	7	1	6	21	4	10	5	1	0	2	4	2	10	2	9
P14206	40S ribosomal protein SA	Rpsa	32.838	0	295	7	3	4	6	2	5	3	10	5	7	3	1	3	4	6	5	2	3	4	4	9	6	7	9	1	4	7	3	4	6	2	5	3	10	5	7	3	1	3	4	6	5	2	3
Q61176	Arginase-1	Arg1	34.807	0	323	1	2	0	1	0	0	1	3	1	2	2	1	0	1	0	0	2	0	1	1	1	2	2	2	1	1	1	2	0	1	0	0	1	3	1	2	2	1	0	1	0	0	2	0
P62141	Serine/threonine-protein phosphatase PP1-beta catalytic subunit	Ppp1cb	37.186	0	327	7	0	1	3	1	2	17	5	1	4	1	0	0	5	3	4	1	4	5	17	6	3	4	5	1	1	7	0	1	3	1	2	17	5	1	4	1	0	0	5	3	4	1	4
Q8R0W0	Epiplakin	Eppk1	723.3	0	6548	7	2	2	0	1	1	2	4	1	3	3	1	1	4	3	1	2	1	2	2	4	4	3	3	1	5	4	1	1	0	0	0	0	2	1	1	1	0	0	0	2	0	2	0
Q9WUM4	Coronin-1C	Coro1c	53.12	0	474	6	0	0	0	0	0	9	3	0	2	1	0	0	5	3	1	1	5	4	9	1	0	3	4	0	0	6	0	0	0	0	0	9	3	0	2	1	0	0	5	3	1	1	5
P59999	Actin-related protein 2/3 complex subunit 4	Arpc4	19.667	0	168	5	1	3	2	1	3	6	6	7	2	1	0	0	0	2	3	3	4	3	7	6	4	4	5	1	4	5	1	3	2	1	3	6	6	7	2	1	0	0	0	2	3	3	4
Q8BYK6	YTH domain-containing family protein 3	Ythdf3	63.961	0	585	9	0	4	3	1	0	1	5	2	4	1	4	8	11	2	3	0	2	0	1	6	3	2	2	7	7	9	0	4	3	1	0	1	5	2	4	1	4	8	11	2	3	0	2
P47738	Aldehyde dehydrogenase, mitochondrial	Aldh2	56.537	0	519	5	0	1	2	0	1	0	7	0	1	0	0	0	0	1	4	3	4	1	0	2	2	1	0	0	0	5	0	1	2	0	1	0	7	0	1	0	0	0	0	1	4	3	4
Q64514	Tripeptidyl-peptidase 2	Tpp2	139.88	0	1262	12	1	5	12	0	3	9	24	3	7	0	1	1	9	1	0	1	5	2	9	1	2	5	3	0	1	12	1	5	12	0	3	9	24	3	7	0	1	1	9	1	0	1	5
Q7TMK9	Heterogeneous nuclear ribonucleoprotein Q	Syncrip	69.632	0	623	9	1	11	7	1	2	8	9	0	3	6	17	8	11	2	5	9	10	6	9	3	1	10	2	18	13	9	1	11	7	1	2	8	9	0	3	6	17	8	11	2	5	9	10
P17225	Polypyrimidine tract-binding protein 1	Ptbp1	56.477	0	527	7	2	3	6	1	2	13	9	0	5	5	11	2	5	2	5	4	8	6	12	6	1	4	4	11	5	7	2	3	6	1	2	13	9	0	5	5	11	2	5	2	5	4	8
P67778	Prohibitin	Phb	29.82	0	272	4	3	6	7	5	4	7	13	9	7	5	15	13	9	9	7	9	7	7	8	7	8	10	9	14	13	4	3	6	7	5	4	7	13	9	7	5	15	13	9	9	7	9	7
Q61696;P17879	Heat shock 70 kDa protein 1A;Heat shock 70 kDa protein 1B	Hspa1a;Hspa1b	70.078	0	641	7	6	6	6	1	3	2	2	3	3	3	2	4	1	3	4	3	1	3	1	3	2	1	0	2	6	6	4	3	5	0	2	0	0	1	2	2	1	1	0	2	2	2	0
Q64727	Vinculin	Vcl	116.72	0	1066	10	3	3	2	0	0	0	0	0	2	2	0	0	0	6	5	0	2	3	0	2	2	1	2	0	0	10	3	3	2	0	0	0	0	0	2	2	0	0	0	6	5	0	2
Q61879	Myosin-10	Myh10	228.99	0	1976	32	2	7	6	6	11	109	7	7	14	0	1	3	26	8	46	4	40	58	109	23	9	10	38	4	13	21	0	0	0	1	2	90	0	0	1	0	0	1	14	1	33	0	28
Q8CIE6	Coatomer subunit alpha;Xenin;Proxenin	Copa	138.43	0	1224	10	1	3	6	6	1	37	6	2	4	4	1	4	10	7	6	3	14	13	38	8	5	11	2	3	5	10	1	3	6	6	1	37	6	2	4	4	1	4	10	7	6	3	14
P63101	14-3-3 protein zeta/delta	Ywhaz	27.771	0	245	8	5	5	8	0	2	3	7	3	5	3	3	2	4	5	7	7	2	2	2	6	3	2	6	2	4	8	5	5	8	0	2	3	7	3	5	3	3	2	4	5	7	7	2
Q99020	Heterogeneous nuclear ribonucleoprotein A/B	Hnrnpab	30.831	0	285	4	1	5	4	1	1	6	4	2	4	3	5	4	5	3	4	4	1	2	6	3	1	3	2	6	4	4	1	5	4	1	1	6	4	2	4	3	5	4	5	3	4	4	1
Q9R1P4	Proteasome subunit alpha type-1	Psma1	29.546	0	263	2	3	0	6	1	1	0	1	0	1	1	2	1	2	3	3	3	1	1	3	3	4	3	5	5	2	2	3	0	6	1	1	0	1	0	1	1	2	1	2	3	3	3	1
P11983	T-complex protein 1 subunit alpha	Tcp1	60.448	0	556	12	3	9	13	5	6	13	12	12	11	12	10	8	14	11	22	19	15	9	10	19	21	12	17	16	19	12	3	9	13	5	6	13	12	12	11	12	10	8	14	11	22	19	15
Q9ERG0	LIM domain and actin-binding protein 1	Lima1	84.059	0	753	7	1	1	3	1	5	25	1	1	2	0	1	1	9	2	13	1	7	10	24	4	3	1	3	1	1	7	1	1	3	1	5	25	1	1	2	0	1	1	9	2	13	1	7
Q9D0M3	Cytochrome c1, heme protein, mitochondrial	Cyc1	35.327	0	325	4	0	3	4	5	5	2	7	5	4	4	3	6	7	2	4	5	5	5	2	6	6	5	3	4	4	4	0	3	4	5	5	2	7	5	4	4	3	6	7	2	4	5	5
Q6P6L0	Filamin A-interacting protein 1-like	Filip1l	129.77	0	1131	12	14	11	11	6	6	0	8	9	1	3	1	4	13	11	7	2	8	3	0	1	3	4	6	0	0	12	14	11	11	6	6	0	8	9	1	3	1	4	13	11	7	2	8
P61161	Actin-related protein 2	Actr2	44.76	0	394	7	4	4	6	1	7	13	8	9	8	6	2	7	6	6	8	5	11	11	14	9	7	12	13	5	6	7	4	4	6	1	7	13	8	9	8	6	2	7	6	6	8	5	11
Q60598	Src substrate cortactin	Cttn	61.249	0	546	12	3	9	8	2	2	11	3	4	4	1	1	2	14	6	13	1	5	10	10	8	4	5	6	2	8	12	3	9	8	2	2	11	3	4	4	1	1	2	14	6	13	1	5
Q9D2Q8	Protein S100-A14	S100a14	11.599	0	104	2	2	1	1	0	0	2	1	0	1	0	0	1	1	2	1	1	0	2	2	1	2	2	2	0	1	2	2	1	1	0	0	2	1	0	1	0	0	1	1	2	1	1	0
P49312	Heterogeneous nuclear ribonucleoprotein A1;Heterogeneous nuclear ribonucleoprotein A1, N-terminally processed	Hnrnpa1	34.196	0	320	7	0	9	7	2	3	7	6	3	4	6	8	7	9	1	8	8	6	6	8	5	3	3	2	10	9	7	0	9	7	2	3	7	6	3	4	6	8	7	9	1	8	8	6
P80314	T-complex protein 1 subunit beta	Cct2	57.477	0	535	12	1	12	13	3	3	12	15	9	18	15	7	7	20	12	25	19	7	9	11	20	16	22	25	22	21	12	1	12	13	3	3	12	15	9	18	15	7	7	20	12	25	19	7
Q08189	Protein-glutamine gamma-glutamyltransferase E;Protein-glutamine gamma-glutamyltransferase E 50 kDa catalytic chain;Protein-glutamine gamma-glutamyltransferase E 27 kDa non-catalytic chain	Tgm3	77.308	0	693	1	3	2	1	0	1	1	2	1	1	1	1	1	1	3	1	1	1	1	1	1	2	1	2	0	2	1	3	2	1	0	1	1	2	1	1	1	1	1	1	3	1	1	1
Q61171	Peroxiredoxin-2	Prdx2	21.778	0	198	1	1	1	3	0	2	1	3	1	2	2	1	1	1	2	1	1	1	2	1	2	1	2	1	1	1	1	1	1	3	0	2	1	3	1	2	2	1	1	1	2	1	1	1
P05064	Fructose-bisphosphate aldolase A	Aldoa	39.355	0	364	7	5	7	6	0	2	1	7	0	7	4	1	1	2	9	6	6	1	4	2	6	2	5	4	1	1	7	5	7	6	0	2	1	7	0	7	4	1	1	2	9	6	6	1
P14602	Heat shock protein beta-1	Hspb1	23.014	0	209	2	1	1	0	0	0	0	0	0	0	1	0	0	0	0	1	0	0	0	0	0	0	0	0	0	0	2	1	1	0	0	0	0	0	0	0	1	0	0	0	0	1	0	0
Q9CQW9	Interferon-induced transmembrane protein 3	Ifitm3	14.954	0	137	4	4	5	4	3	4	4	4	4	2	2	3	3	4	4	4	3	3	3	3	5	4	2	3	3	3	4	4	5	4	3	4	4	4	4	2	2	3	3	4	4	4	3	3
P17751	Triosephosphate isomerase	Tpi1	26.712	0	249	8	8	7	8	0	6	3	8	5	9	5	4	4	3	6	7	6	3	6	3	6	2	6	7	1	3	8	8	7	8	0	6	3	8	5	9	5	4	4	3	6	7	6	3
Q8VEE4	Replication protein A 70 kDa DNA-binding subunit;Replication protein A 70 kDa DNA-binding subunit, N-terminally processed	Rpa1	69.036	0	623	9	0	6	3	2	1	10	11	4	6	8	8	12	7	6	2	1	12	7	9	12	6	10	12	11	13	9	0	6	3	2	1	10	11	4	6	8	8	12	7	6	2	1	12
P47754	F-actin-capping protein subunit alpha-2	Capza2	32.967	0	286	9	4	6	9	4	8	13	4	5	7	2	6	4	9	7	14	4	10	11	14	10	3	5	8	7	10	9	4	6	9	4	8	13	4	5	7	2	6	4	9	7	14	4	10
Q9CXW4	60S ribosomal protein L11	Rpl11	20.252	0	178	5	2	5	5	1	2	3	6	5	2	3	8	5	6	5	3	2	3	2	3	4	4	3	3	5	4	5	2	5	5	1	2	3	6	5	2	3	8	5	6	5	3	2	3
P35700	Peroxiredoxin-1	Prdx1	22.176	0	199	3	4	6	9	2	6	6	8	6	4	3	5	5	4	5	6	6	5	5	6	7	7	5	5	5	5	3	4	6	9	2	6	6	8	6	4	3	5	5	4	5	6	6	5
P60843	Eukaryotic initiation factor 4A-I	Eif4a1	46.153	0	406	8	4	3	6	1	0	2	4	0	3	2	1	0	1	4	8	5	6	3	2	7	3	5	4	1	1	8	4	3	6	1	0	2	4	0	3	2	1	0	1	4	8	5	6
Q01853	Transitional endoplasmic reticulum ATPase	Vcp	89.321	0	806	19	2	2	4	0	1	3	5	1	9	2	0	0	2	8	4	2	1	4	3	1	1	7	3	2	3	19	2	2	4	0	1	3	5	1	9	2	0	0	2	8	4	2	1
P99024	Tubulin beta-5 chain	Tubb5	49.67	0	444	16	16	20	20	13	15	15	20	20	17	16	20	19	14	20	22	18	21	17	16	20	20	18	18	22	21	5	6	6	6	4	5	3	5	6	5	4	5	6	5	6	6	5	5
Q6URW6	Myosin-14	Myh14	228.58	0	2000	17	2	3	4	3	3	10	4	5	4	1	0	1	6	3	5	1	6	9	11	5	5	3	6	1	4	11	1	0	1	0	0	2	1	1	0	0	0	0	1	1	1	0	1
Q9JLF6	Protein-glutamine gamma-glutamyltransferase K	Tgm1	89.825	0	815	5	6	4	5	0	1	1	2	2	1	1	0	2	2	8	6	4	2	0	2	2	5	2	4	0	1	5	6	4	5	0	1	1	2	2	1	1	0	2	2	8	6	4	2
Q9EST1;Q32M21	Gasdermin-A;Gasdermin-A2	Gsdma;Gsdma2	49.592	0	446	4	2	2	3	0	2	4	1	1	2	1	0	0	3	3	3	2	1	2	4	1	4	2	2	0	0	4	2	2	3	0	2	4	1	1	2	1	0	0	3	3	3	2	1
P47757	F-actin-capping protein subunit beta	Capzb	31.345	0	277	9	3	7	6	5	6	12	5	6	8	3	2	4	6	7	13	4	7	9	11	10	3	6	6	4	8	9	3	7	6	5	6	12	5	6	8	3	2	4	6	7	13	4	7
Q99JY9	Actin-related protein 3	Actr3	47.357	0	418	10	5	12	7	4	12	19	12	15	12	9	4	7	10	10	18	6	12	14	18	14	13	13	15	5	13	10	5	12	7	4	12	19	12	15	12	9	4	7	10	10	18	6	12
P05622	Platelet-derived growth factor receptor beta	Pdgfrb	122.79	0	1098	14	15	23	21	13	14	14	13	19	17	17	24	19	12	15	15	13	14	15	12	20	17	15	20	20	23	14	15	23	21	13	14	14	13	19	17	17	24	19	12	15	15	13	14
P08249	Malate dehydrogenase, mitochondrial	Mdh2	35.611	0	338	6	1	1	8	0	3	0	9	1	1	1	0	0	0	2	2	7	0	3	0	9	0	1	0	0	2	6	1	1	8	0	3	0	9	1	1	1	0	0	0	2	2	7	0
P17182	Alpha-enolase	Eno1	47.14	0	434	8	6	6	11	1	7	6	14	5	10	7	5	9	3	5	16	12	4	11	7	13	7	8	5	11	11	8	6	6	11	1	7	6	14	5	10	7	5	9	3	5	16	12	4
P28301	Protein-lysine 6-oxidase	Lox	46.7	0	411	7	5	9	9	3	5	6	10	7	4	4	8	11	7	7	7	5	9	7	5	9	10	6	4	10	10	7	5	9	9	3	5	6	10	7	4	4	8	11	7	7	7	5	9
P11499	Heat shock protein HSP 90-beta	Hsp90ab1	83.28	0	724	10	7	12	12	2	7	9	15	7	9	7	1	8	7	16	18	15	7	13	7	22	11	10	6	6	12	10	7	12	12	2	7	9	15	7	9	7	1	8	7	16	18	15	7
P63017	Heat shock cognate 71 kDa protein	Hspa8	70.87	0	646	15	10	18	16	4	11	18	17	16	17	15	8	12	15	13	17	16	11	11	13	19	17	20	14	10	17	15	10	18	16	4	11	18	17	16	17	15	8	12	15	13	17	16	11
P11087	Collagen alpha-1(I) chain	Col1a1	138.03	0	1453	22	0	7	0	3	0	28	2	0	0	0	0	1	22	11	31	2	17	18	26	8	2	0	4	1	5	22	0	7	0	3	0	28	2	0	0	0	0	1	22	11	31	2	17
P51881	ADP/ATP translocase 2;ADP/ATP translocase 2, N-terminally processed	Slc25a5	32.931	0	298	6	7	8	6	5	5	9	11	11	10	8	8	10	9	7	9	9	5	8	7	13	14	12	10	12	12	6	7	8	6	5	5	9	11	11	10	8	8	10	9	7	9	9	5
P35492	Histidine ammonia-lyase	Hal	72.257	0	657	6	6	7	6	0	2	1	1	1	6	5	2	1	2	8	5	3	3	2	1	0	7	3	6	0	1	6	6	7	6	0	2	1	1	1	6	5	2	1	2	8	5	3	3
Q8K4L4	Protein POF1B	Pof1b	67.784	0	587	8	4	2	2	0	1	0	0	2	1	4	0	1	0	4	1	1	4	2	1	0	2	2	0	0	2	8	4	2	2	0	1	0	0	2	1	4	0	1	0	4	1	1	4
Q9CQ19	Myosin regulatory light polypeptide 9	Myl9	19.854	0	172	9	2	7	6	6	3	14	6	9	10	8	6	11	9	7	9	3	9	8	14	10	7	9	8	8	11	4	0	1	0	3	0	6	1	3	4	3	1	5	4	3	3	0	3
P68033;P68134	Actin, alpha cardiac muscle 1;Actin, alpha skeletal muscle	Actc1;Acta1	42.019	0	377	20	17	20	16	12	15	24	19	20	18	14	18	18	23	19	25	14	19	20	23	20	17	17	20	17	22	1	0	1	0	1	1	1	0	1	0	0	0	0	1	0	1	0	1
P58252	Elongation factor 2	Eef2	95.313	0	858	16	18	27	30	9	15	12	20	21	22	21	24	22	10	24	27	21	16	13	16	15	24	21	22	20	27	16	18	27	30	9	15	12	20	21	22	21	24	22	10	24	27	21	16
P99027	60S acidic ribosomal protein P2	Rplp2	11.651	0	115	6	4	6	5	4	5	6	6	5	5	3	7	6	7	4	7	4	6	5	7	6	5	4	5	5	6	6	4	6	5	4	5	6	6	5	5	3	7	6	7	4	7	4	6
Q60932	Voltage-dependent anion-selective channel protein 1	Vdac1	32.351	0	296	11	2	1	3	0	1	1	2	1	2	3	0	0	0	2	0	2	0	0	2	3	1	2	3	0	0	11	2	1	3	0	1	1	2	1	2	3	0	0	0	2	0	2	0
P14869	60S acidic ribosomal protein P0	Rplp0	34.216	0	317	8	6	7	8	5	7	10	13	6	7	7	9	9	6	8	8	7	5	6	13	8	8	7	7	6	9	8	6	7	8	5	7	10	13	6	7	7	9	9	6	8	8	7	5
Q7TSF1;Q61495;Q7TSF0	Desmoglein-1-beta;Desmoglein-1-alpha;Desmoglein-1-gamma	Dsg1b;Dsg1a;Dsg1c	114.45	0	1060	6	3	3	1	0	1	2	2	1	0	0	0	3	1	3	2	2	1	1	1	3	3	0	2	0	3	6	3	3	1	0	1	2	2	1	0	0	0	3	1	3	2	2	1
P57780	Alpha-actinin-4	Actn4	104.98	0	912	18	4	9	2	2	5	37	10	8	7	6	0	1	13	6	21	1	18	21	32	16	6	14	14	3	4	18	4	9	2	2	5	37	10	8	7	6	0	1	13	6	21	1	18
Q6IRU2	Tropomyosin alpha-4 chain	Tpm4	28.467	0	248	15	1	11	7	6	7	18	3	10	13	0	3	6	14	9	16	3	15	19	21	12	6	7	14	6	15	14	0	9	7	6	6	16	2	9	12	0	1	4	13	7	16	3	14
P05213	Tubulin alpha-1B chain	Tuba1b	50.151	0	451	10	13	12	11	7	9	9	16	16	15	14	12	11	11	14	14	9	14	14	9	16	17	17	15	13	16	10	13	12	11	7	9	9	16	16	15	14	12	11	11	14	14	9	14
P09405	Nucleolin	Ncl	76.722	0	707	14	3	12	16	8	8	13	14	7	7	13	10	14	17	6	11	15	10	7	14	11	5	12	10	12	17	14	3	12	16	8	8	13	14	7	7	13	10	14	17	6	11	15	10
P20029	78 kDa glucose-regulated protein	Hspa5	72.421	0	655	15	16	17	16	6	10	11	15	8	10	8	10	14	12	11	12	14	7	9	10	11	8	10	9	6	6	14	15	16	15	5	9	11	14	7	9	7	9	12	11	10	11	13	6
P68372	Tubulin beta-4B chain	Tubb4b	49.83	0	445	17	14	18	20	9	14	14	19	19	18	16	17	17	15	18	22	18	21	16	14	20	21	19	15	19	21	17	14	18	20	9	14	14	19	19	18	16	17	17	15	18	22	18	21
Q9JHR7	Insulin-degrading enzyme	Ide	117.77	0	1019	18	2	0	1	0	0	0	0	0	2	3	0	0	0	2	0	0	0	0	0	0	0	2	1	0	0	18	2	0	1	0	0	0	0	0	2	3	0	0	0	2	0	0	0
Q8R016	Bleomycin hydrolase	Blmh	52.511	0	455	8	4	4	4	0	0	1	1	2	4	4	0	1	1	4	3	3	1	1	1	2	4	4	4	0	2	8	4	4	4	0	0	1	1	2	4	4	0	1	1	4	3	3	1
Q9WTI7	Unconventional myosin-Ic	Myo1c	121.94	0	1063	23	13	19	35	11	29	53	16	22	20	9	4	7	22	18	34	27	28	37	52	23	19	23	25	8	17	23	13	19	35	11	29	53	16	22	20	9	4	7	22	18	34	27	28
P62983	Ubiquitin-40S ribosomal protein S27a;Ubiquitin;40S ribosomal protein S27a	Rps27a	17.951	0	156	3	1	2	2	2	2	5	2	2	2	2	2	2	4	3	4	2	2	3	5	3	3	3	3	4	3	3	1	2	2	2	2	5	2	2	2	2	2	2	4	3	4	2	2
P09542	Myosin light chain 3	Myl3	22.421	0	204	2	1	2	2	1	1	3	4	4	1	1	1	2	2	3	2	2	2	3	3	3	3	1	1	2	2	2	1	2	2	1	1	3	4	4	1	1	1	2	2	3	2	2	2
P97350	Plakophilin-1	Pkp1	80.895	0	728	15	9	8	8	2	3	2	4	5	6	5	0	1	3	7	5	6	3	4	1	3	6	6	7	0	5	15	9	8	8	2	3	2	4	5	6	5	0	1	3	7	5	6	3
P62908	40S ribosomal protein S3	Rps3	26.674	0	243	10	9	14	12	7	7	9	15	9	9	10	12	8	12	11	15	10	11	11	11	14	12	12	12	11	12	10	9	14	12	7	7	9	15	9	9	10	12	8	12	11	15	10	11
P13020	Gelsolin	Gsn	85.941	0	780	17	16	23	18	11	20	23	17	19	16	11	11	17	23	18	25	18	16	20	25	20	18	21	18	14	20	17	16	23	18	11	20	23	17	19	16	11	11	17	23	18	25	18	16
P21107	Tropomyosin alpha-3 chain	Tpm3	32.994	0	285	18	5	12	7	5	8	21	3	7	14	5	3	5	16	14	15	3	9	13	19	11	10	6	19	6	12	7	1	4	3	2	3	10	1	4	7	2	0	1	6	4	5	2	4
Q9JHJ0	Tropomodulin-3	Tmod3	39.502	0	352	10	10	14	10	7	11	13	10	13	9	8	6	9	7	10	12	9	11	14	14	12	10	10	12	10	11	10	10	14	10	7	11	13	10	13	9	8	6	9	7	10	12	9	11
P07356	Annexin A2	Anxa2	38.676	0	339	16	14	15	12	4	9	8	16	10	16	15	5	8	8	13	15	9	8	8	11	12	13	15	13	6	10	16	14	15	12	4	9	8	16	10	16	15	5	8	8	13	15	9	8
P16858	Glyceraldehyde-3-phosphate dehydrogenase	Gapdh	35.81	0	333	15	11	15	14	6	11	9	13	14	13	13	11	12	10	12	15	13	10	12	10	15	14	12	10	8	13	15	11	15	14	6	11	9	13	14	13	13	11	12	10	12	15	13	10
P48678	Prelamin-A/C;Lamin-A/C	Lmna	74.237	0	665	21	5	7	0	1	2	3	0	0	2	3	0	0	0	9	5	1	1	3	2	0	0	2	3	0	6	21	5	7	0	1	2	3	0	0	2	3	0	0	0	9	5	1	1
P29341	Polyadenylate-binding protein 1	Pabpc1	70.67	0	636	20	14	19	24	17	18	17	23	21	16	17	25	24	25	23	20	22	17	21	20	24	18	15	20	26	26	20	14	19	24	17	18	17	23	21	16	17	25	24	25	23	20	22	17
Q99MR8	Methylcrotonoyl-CoA carboxylase subunit alpha, mitochondrial	Mccc1	79.343	0	717	26	25	29	31	13	20	20	13	14	8	12	17	5	34	25	28	31	20	19	17	9	10	9	15	20	10	26	25	29	31	13	20	20	13	14	8	12	17	5	34	25	28	31	20
P0DP28;P0DP27;P0DP26			16.837	0	149	9	5	10	11	7	7	9	7	8	6	5	6	8	7	7	13	9	8	9	9	9	8	7	7	8	8	9	5	10	11	7	7	9	7	8	6	5	6	8	7	7	13	9	8
P38647	Stress-70 protein, mitochondrial	Hspa9	73.46	0	679	29	10	21	21	10	13	16	24	21	23	18	24	28	29	17	22	18	14	18	13	25	22	24	24	27	30	29	10	21	21	10	13	16	24	21	23	18	24	28	29	17	22	18	14
P11276	Fibronectin;Anastellin	Fn1	272.53	0	2477	50	16	41	47	33	44	93	30	30	29	6	16	19	43	59	75	49	75	89	90	79	57	50	68	70	63	50	16	41	47	33	44	93	30	30	29	6	16	19	43	59	75	49	75
Q3ULD5	Methylcrotonoyl-CoA carboxylase beta chain, mitochondrial	Mccc2	61.378	0	563	28	22	25	26	14	19	22	20	23	12	20	19	12	27	25	26	26	21	19	24	23	21	18	19	20	14	28	22	25	26	14	19	22	20	23	12	20	19	12	27	25	26	26	21
P10126	Elongation factor 1-alpha 1	Eef1a1	50.113	0	462	13	10	11	13	6	10	12	16	12	11	8	14	11	13	10	12	12	12	10	10	14	12	12	10	12	13	13	10	11	13	6	10	12	16	12	11	8	14	11	13	10	12	12	12
P58771	Tropomyosin alpha-1 chain	Tpm1	32.68	0	284	22	7	18	9	9	11	27	5	10	18	4	6	9	20	19	20	2	14	17	21	13	14	9	19	11	17	15	3	11	6	5	7	19	2	6	13	1	2	5	15	12	15	0	12
P20152	Vimentin	Vim	53.687	0	466	29	10	24	15	10	12	36	20	15	15	11	9	16	33	23	32	10	19	27	36	22	16	16	25	22	29	28	9	23	15	10	12	36	20	15	15	11	9	16	33	23	31	10	19
Q3THE2	Myosin regulatory light chain 12B	Myl12b	19.779	0	172	9	4	9	7	7	5	13	8	10	10	9	9	10	10	7	10	5	10	10	13	11	7	9	10	10	11	9	4	9	7	7	5	13	8	10	10	9	9	10	10	7	10	5	10
Q02257	Junction plakoglobin	Jup	81.8	0	745	23	23	22	21	4	9	17	13	15	17	20	4	6	17	25	18	20	15	15	15	13	19	16	21	1	17	23	23	22	21	4	9	17	13	15	17	20	4	6	17	25	18	20	15
Q8VDD5	Myosin-9	Myh9	226.37	0	1960	96	11	52	28	51	45	155	32	47	55	15	16	20	88	69	106	16	93	110	152	76	52	48	69	28	69	96	11	52	28	51	45	155	32	47	55	15	16	20	88	69	106	16	93
Q3UV17	Keratin, type II cytoskeletal 2 oral	Krt76	62.844	0	594	10	11	11	6	5	7	5	8	8	9	8	6	6	10	13	10	7	7	7	5	8	9	9	9	7	8	2	2	1	1	0	1	0	1	1	0	0	1	1	2	2	1	1	1
Q9QXS1	Plectin	Plec	534.18	0	4691	145	7	31	21	10	10	163	48	1	85	44	12	15	169	9	81	1	90	114	152	113	23	81	134	26	29	145	7	31	21	10	10	163	48	1	85	44	12	15	169	9	81	1	90
P58774	Tropomyosin beta chain	Tpm2	32.836	0	284	21	6	14	5	9	7	26	5	7	11	4	6	8	23	13	20	2	17	20	23	11	12	7	17	10	17	21	6	14	5	9	7	26	5	7	11	4	6	8	23	13	20	2	17
E9Q557	Desmoplakin	Dsp	332.91	0	2883	65	43	45	36	12	23	20	27	24	23	29	8	14	23	52	34	27	22	25	20	24	41	26	37	6	32	65	43	45	36	12	23	20	27	24	23	29	8	14	23	52	34	27	22
Q60605	Myosin light polypeptide 6	Myl6	16.93	0	151	9	6	8	9	8	8	16	9	8	9	9	8	9	9	9	10	7	9	9	13	9	8	9	9	9	9	9	6	8	9	8	8	16	9	8	9	9	8	9	9	9	10	7	9
P62737	Actin, aortic smooth muscle	Acta2	42.009	0	377	19	19	19	16	11	15	24	19	20	18	14	18	18	22	21	24	14	19	21	23	21	18	17	20	18	21	10	12	11	9	7	10	12	10	12	10	9	10	10	11	13	11	7	11
Q62386	Interleukin-17A	Il17a	17.49	0	158	17	20	21	17	11	17	13	19	18	17	16	19	18	17	20	18	10	13	15	11	16	16	17	18	13	13	17	20	21	17	11	17	13	19	18	17	16	19	18	17	20	18	10	13
P60710	Actin, cytoplasmic 1;Actin, cytoplasmic 1, N-terminally processed	Actb	41.736	0	375	23	20	23	21	16	17	31	25	24	22	17	20	20	25	21	28	18	20	24	26	24	20	24	27	20	25	23	20	23	21	16	17	31	25	24	22	17	20	20	25	21	28	18	20
[truncated: 126 more columns]

## Sheet: Supplementary Table 2
Majority protein IDs	Protein names	Gene names	Mol. weight [kDa]	Sequence length	Score	Q-value	Peptides Ctrl_1	Peptides Ctrl_2	Peptides Ctrl_3	Peptides IL-17RC_1	Peptides IL-17RC_2	Peptides IL-17RC_3	Razor + unique peptides Ctrl_1	Razor + unique peptides Ctrl_2	Razor + unique peptides Ctrl_3	Razor + unique peptides IL-17RC_1	Razor + unique peptides IL-17RC_2	Razor + unique peptides IL-17RC_3	Unique peptides Ctrl_1	Unique peptides Ctrl_2	Unique peptides Ctrl_3	Unique peptides IL-17RC_1	Unique peptides IL-17RC_2	Unique peptides IL-17RC_3	Sequence coverage Ctrl_1 [%]	Sequence coverage Ctrl_2 [%]	Sequence coverage Ctrl_3 [%]	Sequence coverage IL-17RC_1 [%]	Sequence coverage IL-17RC_2 [%]	Sequence coverage IL-17RC_3 [%]	Intensity Ctrl_1	Intensity Ctrl_2	Intensity Ctrl_3	Intensity IL-17RC_1	Intensity IL-17RC_2	Intensity IL-17RC_3	iBAQ Ctrl_1	iBAQ Ctrl_2	iBAQ Ctrl_3	iBAQ IL-17RC_1	iBAQ IL-17RC_2	iBAQ IL-17RC_3	iBAQ IL-17RC Average	Carbamidomethyl (C) site positions	Methyl thio site positions	Oxidation (M) site positions
Q8K4C2	Interleukin-17 receptor C	Il17rc	77.147	698	323.31	0	0	3	0	30	28	28	0	3	0	30	28	28	0	3	0	30	28	28	0	6.4	0	62.3	57.3	51.9	0	838940	0	11245000000	3798100000	3188100000	0	28929	0	387750000	130970000	109940000	2.09553e+08	33;39;48;74;80;83;190;266;268;284;316;317;325;334;364;378;406;413;440;455;651		25;391;396;419;441;449;457;524
Q8CJ61	CKLF-like MARVEL transmembrane domain-containing protein 4	Cmtm4	22.921	208	118.88	0	0	0	0	4	4	6	0	0	0	4	4	6	0	0	0	4	4	6	0	0	0	25.5	22.6	30.3	0	0	0	388590000	824180000	590290000	0	0	0	129530000	274730000	196760000	200340000	45		1;19
Q91YN9	BAG family molecular chaperone regulator 2	Bag2	23.473	210	262.53	0	0	0	0	12	14	14	0	0	0	12	14	14	0	0	0	12	14	14	0	0	0	60.5	68.6	67.1	0	0	0	191190000	195670000	264890000	0	0	0	13656000	13977000	18920000	1.55177e+07	142;162		59;69;136
O35226	26S proteasome non-ATPase regulatory subunit 4	Psmd4	40.703	376	309.35	0	0	0	0	11	8	10	0	0	0	11	8	10	0	0	0	11	8	10	0	0	0	40.4	33.5	37.8	0	0	0	36707000	51200000	108720000	0	0	0	2621900	3657200	7765400	4681500	9;37;58;87		7;16;355
Q6ZWU9	40S ribosomal protein S27	Rps27	9.461	84	48.255	0	0	0	0	4	6	3	0	0	0	4	6	3	0	0	0	2	3	1	0	0	0	39.3	41.7	29.8	0	0	0	26415000	25346000	2324300	0	0	0	6603900	6336600	581070	4507190	77		33
Q9CQW9	Interferon-induced transmembrane protein 3	Ifitm3	14.954	137	42.333	0	0	0	0	4	2	2	0	0	0	4	2	2	0	0	0	3	2	2	0	0	0	48.2	30.7	30.7	0	0	0	18227000	17691000	14251000	0	0	0	4556800	4422700	3562900	4180800			1;32;48;89
P35564	Calnexin	Canx	67.277	591	261.22	0	0	0	0	19	16	15	0	0	0	19	16	15	0	0	0	19	16	15	0	0	0	38.7	28.3	26.4	0	0	0	126280000	118560000	124210000	0	0	0	3946300	3705200	3881500	3.84433e+06	161;361;367		110;189;374;388
Q9WUD1	STIP1 homology and U box-containing protein 1	Stub1	34.909	304	289.13	0	0	0	0	9	17	14	0	0	0	9	17	14	0	0	0	9	17	14	0	0	0	41.1	60.5	46.1	0	0	0	11865000	148800000	48342000	0	0	0	565020	7085900	2302000	3317640	49;84;104;245		74;108;287
P60867	40S ribosomal protein S20	Rps20	13.373	119	34.469	0	0	0	0	3	3	3	0	0	0	3	3	3	0	0	0	3	3	3	0	0	0	25.2	22.7	22.7	0	0	0	15977000	20924000	5498900	0	0	0	3195400	4184900	1099800	2826700	36
Q9D1H7	Golgi to ER traffic protein 4 homolog	Get4	36.525	327	190.85	0	0	0	0	7	7	6	0	0	0	7	7	6	0	0	0	7	7	6	0	0	0	27.8	23.9	25.4	0	0	0	26682000	38110000	9563600	0	0	0	1905800	2722100	683110	1.77034e+06	175;259		7;115
Q9Z1R2	Large proline-rich protein BAG6	Bag6	121.04	1154	323.31	0	0	0	0	25	21	7	0	0	0	25	21	7	0	0	0	25	21	7	0	0	0	33.7	28	8.4	0	0	0	88168000	53586000	4644100	0	0	0	2755300	1674500	145130	1.52498e+06	299;878		1;11;37;172;828;951;977;1076
Q8CII9	Cytokine receptor-like factor 2	Crlf2	37.762	359	145.51	0	0	0	0	10	5	8	0	0	0	10	5	8	0	0	0	10	5	8	0	0	0	44.3	21.7	38.7	0	0	0	20868000	12200000	29090000	0	0	0	1490600	871410	2077900	1479970	68;82;168;169;265;323
P01900;P01895	H-2 class I histocompatibility antigen, D-D alpha chain;H-2 class I histocompatibility antigen, alpha chain	H2-D1	41.11	365	116.97	0	0	0	0	8	10	8	0	0	0	8	10	8	0	0	0	6	7	6	0	0	0	25.2	37.5	31.8	0	0	0	18411000	54108000	28031000	0	0	0	800480	2352500	1218700	1.45723e+06	188;283;363		47;358
Q9JJI8	60S ribosomal protein L38	Rpl38	8.2038	70	12.895	0	0	0	0	1	1	2	0	0	0	1	1	2	0	0	0	1	1	2	0	0	0	18.6	18.6	35.7	0	0	0	1295400	2312600	8550400	0	0	0	431790	770870	2850100	1350920
Q01853	Transitional endoplasmic reticulum ATPase	Vcp	89.321	806	323.31	0	1	0	0	26	23	17	1	0	0	26	23	17	1	0	0	26	23	17	1.1	0	0	48.4	40.7	33.1	0	0	0	74919000	78679000	19759000	0	0	0	1664900	1748400	439080	1.28413e+06	69;77;105;209;415;522;535;572		275;550;608;757
P21126	Ubiquitin-like protein 4A	Ubl4a	17.8	157	72.272	0	0	0	0	8	1	7	0	0	0	8	1	7	0	0	0	8	1	7	0	0	0	57.3	9.6	52.2	0	0	0	18262000	172300	10992000	0	0	0	2282700	21538	1374000	1.22608e+06	13
P61750	ADP-ribosylation factor 4	Arf4	20.396	180	72.836	0	0	0	0	8	3	4	0	0	0	8	3	4	0	0	0	3	2	3	0	0	0	54.4	25.6	28.9	0	0	0	16376000	2178900	2579100	0	0	0	1637600	217890	257910	704467	62		134
Q99KV1	DnaJ homolog subfamily B member 11	Dnajb11	40.555	358	55.252	0	0	0	0	3	3	5	0	0	0	3	3	5	0	0	0	3	3	5	0	0	0	14	14.2	18.7	0	0	0	5527900	20686000	5107200	0	0	0	345500	1292900	319200	652533	193;196
Q8VEM8	Phosphate carrier protein, mitochondrial	Slc25a3	39.632	357	54.027	0	0	0	0	7	3	5	0	0	0	7	3	5	0	0	0	7	3	5	0	0	0	27.5	8.4	16.2	0	0	0	12888000	10686000	12979000	0	0	0	678310	562430	683110	641283	63;71;131
Q91WS0	CDGSH iron-sulfur domain-containing protein 1	Cisd1	12.097	108	20.246	0	0	0	0	2	2	3	0	0	0	2	2	3	0	0	0	2	2	3	0	0	0	20.4	20.4	34.3	0	0	0	434030	4295300	4594700	0	0	0	72338	715890	765790	518006
O89051	Integral membrane protein 2B;BRI2, membrane form;BRI2 intracellular domain;BRI2C, soluble form;Bri23 peptide	Itm2b	30.26	266	78.72	0	0	0	0	9	5	4	0	0	0	9	5	4	0	0	0	9	5	4	0	0	0	53.4	37.2	25.2	0	0	0	10157000	5184800	5992900	0	0	0	725500	370340	428060	507967	38
P27773	Protein disulfide-isomerase A3	Pdia3	56.678	505	123.39	0	0	0	0	7	12	10	0	0	0	7	12	10	0	0	0	7	12	10	0	0	0	19.2	27.3	28.3	0	0	0	8730200	24918000	9460600	0	0	0	281620	803810	305180	463537	244
Q9JLR9	HIG1 domain family member 1A, mitochondrial	Higd1a	10.425	95	62.357	0	0	1	0	1	1	1	0	1	0	1	1	1	0	1	0	1	1	1	0	18.9	0	18.9	18.9	18.9	0	0	0	1685600	1805000	1771500	0	0	0	421400	451260	442870	438510
Q9QY73	Transmembrane protein 59	Tmem59	36.313	323	51.369	0	0	0	0	5	3	3	0	0	0	5	3	3	0	0	0	5	3	3	0	0	0	31.6	15.2	15.5	0	0	0	7224300	5762100	4442900	0	0	0	516020	411580	317350	414983	52;70;96;100;113;117		283
Q3TDN2	FAS-associated factor 2	Faf2	52.471	445	92.138	0	0	0	0	10	4	1	0	0	0	10	4	1	0	0	0	10	4	1	0	0	0	36	15.3	3.4	0	0	0	6885800	17053000	544310	0	0	0	312990	775120	24741	370950	32;189;194;349		29
Q8BFZ9	Erlin-2	Erlin2	37.872	340	142.47	0	0	0	0	9	2	3	0	0	0	9	2	3	0	0	0	7	2	3	0	0	0	38.2	9.4	13.2	0	0	0	12123000	3493200	7192700	0	0	0	577260	166340	342510	362037	76;262		159
Q8VDN2	Sodium/potassium-transporting ATPase subunit alpha-1	Atp1a1	112.98	1023	304.65	0	0	0	0	19	7	10	0	0	0	19	7	10	0	0	0	19	6	9	0	0	0	25.6	9.6	15.5	0	0	0	20491000	11904000	7939800	0	0	0	445460	258780	172600	292280	249;518;663		178;673
Q9CR62	Mitochondrial 2-oxoglutarate/malate carrier protein	Slc25a11	34.155	314	100.44	0	0	0	0	5	3	4	0	0	0	5	3	4	0	0	0	5	3	4	0	0	0	22.3	15.6	18.2	0	0	0	7300800	5127700	2182900	0	0	0	429460	301630	128410	286500			127
Q922J9	Fatty acyl-CoA reductase 1	Far1	59.434	515	69.149	0	0	0	0	6	4	6	0	0	0	6	4	6	0	0	0	6	4	6	0	0	0	18.8	11.7	17.3	0	0	0	9038500	9011700	4547000	0	0	0	311670	310750	156790	259737	111
P61205;P84078;Q8BSL7	ADP-ribosylation factor 3;ADP-ribosylation factor 1;ADP-ribosylation factor 2	Arf3;Arf1;Arf2	20.601	181	53.631	0	0	0	0	6	4	3	0	0	0	2	3	2	0	0	0	1	3	2	0	0	0	42.5	37.6	29.3	0	0	0	825840	4998000	1321700	0	0	0	82584	499800	132170	238185
P68372	Tubulin beta-4B chain	Tubb4b	49.83	445	28.929	0	4	2	2	16	14	16	0	0	0	3	2	4	0	0	0	1	1	1	10.8	5.4	6.7	57.3	46.3	56.2	0	0	0	8576900	1146500	5151400	0	0	0	428840	57323	257570	247911	127;129;239;354		73;147;164;267;293;330;388
Q922R8	Protein disulfide-isomerase A6	Pdia6	48.1	440	41.988	0	0	0	0	5	3	3	0	0	0	5	3	3	0	0	0	5	3	3	0	0	0	15.9	9.5	10.5	0	0	0	7970700	2168500	1977800	0	0	0	468860	127560	116340	237587
Q91V61	Sideroflexin-3	Sfxn3	35.406	321	68.653	0	0	0	0	8	7	3	0	0	0	8	7	3	0	0	0	7	7	3	0	0	0	40.8	32.1	14	0	0	0	5612700	6656900	860030	0	0	0	295410	350360	45265	230345	189
Q9QYI3	DnaJ homolog subfamily C member 7	Dnajc7	56.475	494	139.67	0	0	0	0	7	12	12	0	0	0	7	12	12	0	0	0	7	12	12	0	0	0	20.4	30.2	29.6	0	0	0	5505600	7384800	5009400	0	0	0	177600	238220	161590	192470	7;58;185;317;337		11;205;339
Q8BWT1	3-ketoacyl-CoA thiolase, mitochondrial	Acaa2	41.829	397	71.663	0	0	0	0	4	5	4	0	0	0	4	5	4	0	0	0	4	5	4	0	0	0	14.6	20.9	17.1	0	0	0	1984800	7941300	2612500	0	0	0	90216	360970	118750	189979	92;103;107
P01902	H-2 class I histocompatibility antigen, K-D alpha chain	H2-K1	41.489	368	79.332	0	0	0	0	9	3	5	0	0	0	7	2	4	0	0	0	5	2	4	0	0	0	27.7	10.9	16.6	0	0	0	9524700	1118600	2977400	0	0	0	396860	46609	124060	189176	185
Q91XQ6	Lysosomal-associated transmembrane protein 4B	Laptm4b	25.395	227	13.824	0	0	0	0	1	1	1	0	0	0	1	1	1	0	0	0	1	1	1	0	0	0	14.1	14.1	14.1	0	0	0	1604300	1285800	297430	0	0	0	267390	214300	49572	177087
P52332	Tyrosine-protein kinase JAK1	Jak1	133.37	1153	240.74	0	0	0	0	19	16	2	0	0	0	19	16	2	0	0	0	19	16	2	0	0	0	22.5	19.1	3.6	0	0	0	10314000	20950000	261520	0	0	0	161160	327340	4086.3	164195	61;68;74;469;481;656;715;762;1115;1119		955;1127
Q8BK64	Activator of 90 kDa heat shock protein ATPase homolog 1	Ahsa1	38.117	338	29.584	0	0	0	0	2	2	3	0	0	0	2	2	3	0	0	0	2	2	3	0	0	0	9.8	12.1	15.7	0	0	0	2133800	1888800	5996400	0	0	0	101610	89942	285540	159031
O55143	Sarcoplasmic/endoplasmic reticulum calcium ATPase 2	Atp2a2	114.86	1044	193.27	0	0	0	0	13	8	13	0	0	0	13	8	13	0	0	0	13	8	13	0	0	0	19.5	13	18.8	0	0	0	6600700	5476900	8864500	0	0	0	140440	116530	188610	148527	344;349;364;404;417;420;447;560;875		719
P05622	Platelet-derived growth factor receptor beta	Pdgfrb	122.79	1098	92.512	0	0	0	0	8	8	5	0	0	0	8	8	5	0	0	0	8	8	5	0	0	0	11.7	11.8	6.5	0	0	0	8381000	8395500	2237400	0	0	0	190480	190810	50851	144047			771
Q9R1P4	Proteasome subunit alpha type-1	Psma1	29.546	263	32.247	0	0	0	0	3	2	3	0	0	0	3	2	3	0	0	0	3	2	3	0	0	0	22.8	12.5	18.3	0	0	0	2762300	1495100	2498900	0	0	0	162490	87948	147000	132479
P48962	ADP/ATP translocase 1	Slc25a4	32.904	298	40.024	0	0	0	0	10	6	5	0	0	0	5	2	1	0	0	0	5	2	1	0	0	0	39.9	19.5	23.2	0	0	0	4882400	1959800	661950	0	0	0	232490	93324	31521	119112	129;160;257
Q61081	Hsp90 co-chaperone Cdc37;Hsp90 co-chaperone Cdc37, N-terminally processed	Cdc37	44.593	379	45.948	0	0	0	0	1	2	3	0	0	0	1	2	3	0	0	0	1	2	3	0	0	0	5.5	8.4	14	0	0	0	300550	1558600	3810700	0	0	0	18784	97414	238170	118123
P28653	Biglycan	Bgn	41.639	369	17.695	0	0	0	0	3	1	2	0	0	0	3	1	2	0	0	0	3	1	2	0	0	0	11.1	3	5.7	0	0	0	1449200	664000	3745200	0	0	0	85246	39059	220300	114868	77
O70503	Very-long-chain 3-oxoacyl-CoA reductase	Hsd17b12	34.741	312	27.291	0	0	0	0	3	1	1	0	0	0	3	1	1	0	0	0	3	1	1	0	0	0	17.6	4.8	4.8	0	0	0	1819800	2899400	258120	0	0	0	113740	181210	16132	103694			193
Q8K201	Keratinocyte-associated transmembrane protein 2	Kct2	28.05	259	21.403	0	0	0	0	2	1	1	0	0	0	2	1	1	0	0	0	2	1	1	0	0	0	8.1	5	5	0	0	0	1957300	928240	483220	0	0	0	177930	84385	43929	102081
Q9ESP1	Stromal cell-derived factor 2-like protein 1	Sdf2l1	23.648	221	13.414	0	0	0	0	1	1	1	0	0	0	1	1	1	0	0	0	1	1	1	0	0	0	10.9	9	9	0	0	0	245650	1319600	1893800	0	0	0	20471	109970	157810	96083.7
Q8BFR5	Elongation factor Tu, mitochondrial	Tufm	49.508	452	42.185	0	0	0	0	4	3	4	0	0	0	4	3	4	0	0	0	4	3	4	0	0	0	13.5	13.3	12.6	0	0	0	2959800	3863200	1810600	0	0	0	98659	128770	60354	95927.7	147;290
P70280	Vesicle-associated membrane protein 7	Vamp7	24.967	220	22.383	0	0	0	0	2	2	1	0	0	0	2	2	1	0	0	0	2	2	1	0	0	0	12.7	18.6	4.1	0	0	0	975270	2360700	144780	0	0	0	75021	181600	11137	89252.7
P54775	26S protease regulatory subunit 6B	Psmc4	47.408	418	63.248	0	0	0	0	5	4	6	0	0	0	5	4	6	0	0	0	5	4	6	0	0	0	17.9	13.4	20.8	0	0	0	1812800	1709400	3051500	0	0	0	72513	68376	122060	87649.7	379
Q62371	Discoidin domain-containing receptor 2	Ddr2	96.481	854	59.467	0	0	0	0	6	4	2	0	0	0	6	4	2	0	0	0	6	4	2	0	0	0	11.1	8.7	4.7	0	0	0	4147800	3607900	582220	0	0	0	122000	106110	17124	81744.7	580
Q8CI59	Metalloreductase STEAP3	Steap3	54.748	488	36.549	0	0	0	0	4	4	1	0	0	0	4	4	1	0	0	0	4	4	1	0	0	0	9.8	11.3	3.3	0	0	0	2329800	3306100	216850	0	0	0	97074	137750	9035.6	81286.5
Q9D832	DnaJ homolog subfamily B member 4	Dnajb4	37.781	337	35.82	0	0	0	0	4	1	3	0	0	0	4	1	3	0	0	0	4	1	3	0	0	0	16	3.6	12.8	0	0	0	3121000	578660	279390	0	0	0	173390	32148	15522	73686.7	175;263;265
Q8CAQ8	MICOS complex subunit Mic60	Immt	83.899	757	130	0	0	0	0	5	5	8	0	0	0	5	5	8	0	0	0	5	5	8	0	0	0	10.4	10	14.1	0	0	0	2910800	2395300	4604200	0	0	0	63279	52071	100090	71813.3
P10852	4F2 cell-surface antigen heavy chain	Slc3a2	58.336	526	48.473	0	0	0	0	5	1	5	0	0	0	5	1	5	0	0	0	5	1	5	0	0	0	14.8	3.2	11.4	0	0	0	3083300	973070	1917200	0	0	0	110120	34753	68470	71114.3
Q8JZU2	Tricarboxylate transport protein, mitochondrial	Slc25a1	33.931	311	13.17	0	0	0	0	1	1	1	0	0	0	1	1	1	0	0	0	1	1	1	0	0	0	3.9	3.9	3.9	0	0	0	2418900	975290	341650	0	0	0	134380	54183	18981	69181.3
O88685	26S protease regulatory subunit 6A	Psmc3	49.548	442	38.99	0	0	0	0	2	2	4	0	0	0	2	2	4	0	0	0	2	2	4	0	0	0	7	7.5	16.1	0	0	0	502000	3183900	1734800	0	0	0	18593	117920	64252	66921.7
P29533	Vascular cell adhesion protein 1	Vcam1	81.317	739	103.88	0	0	0	0	10	2	9	0	0	0	10	2	9	0	0	0	10	2	9	0	0	0	22.5	3.4	17.3	0	0	0	3607000	1305400	3422000	0	0	0	85881	31081	81475	66145.7	95;99;246;383;387;483;623;625;668		244
Q62351	Transferrin receptor protein 1	Tfrc	85.73	763	92.578	0	0	0	0	5	4	1	0	0	0	5	4	1	0	0	0	5	4	1	0	0	0	8	8.4	2.1	0	0	0	3745800	2859100	893800	0	0	0	98574	75240	23521	65778.3
Q60715	Prolyl 4-hydroxylase subunit alpha-1	P4ha1	60.909	534	92.108	0	0	0	0	4	3	6	0	0	0	4	3	6	0	0	0	4	3	6	0	0	0	9.7	7.9	16.1	0	0	0	933680	1483900	2356000	0	0	0	37347	59357	94241	63648.3	167;503
P35293	Ras-related protein Rab-18	Rab18	23.035	206	60.238	0	0	0	0	2	1	3	0	0	0	2	1	3	0	0	0	2	1	3	0	0	0	14.6	5.3	20.9	0	0	0	594510	606280	1164900	0	0	0	45732	46637	89610	60659.7	155;160
Q8BXZ1	Protein disulfide-isomerase TMX3	Tmx3	51.847	456	32.828	0	0	0	0	4	2	2	0	0	0	4	2	2	0	0	0	4	2	2	0	0	0	15.8	6.6	6.6	0	0	0	1734000	1037900	1104300	0	0	0	75390	45125	48012	56175.7			420
Q9Z2G6	Protein sel-1 homolog 1	Sel1l	88.339	790	154.48	0	0	0	0	4	2	6	0	0	0	4	2	6	0	0	0	4	2	6	0	0	0	10.3	4.6	13.4	0	0	0	3141400	470620	2155700	0	0	0	78534	11766	53891	48063.7	535;706		409
Q8K2C7	Protein OS-9	Os9	76.107	672	58.444	0	0	0	0	2	4	6	0	0	0	2	4	6	0	0	0	2	4	6	0	0	0	6.1	9.7	14.6	0	0	0	307490	1568600	3007900	0	0	0	9043.7	46136	88467	47882.2	196;216
Q921F2	TAR DNA-binding protein 43	Tardbp	44.547	414	16.891	0	0	0	0	2	2	2	0	0	0	2	2	2	0	0	0	2	2	2	0	0	0	8.7	8.7	8.7	0	0	0	518850	586590	478340	0	0	0	39911	45122	36795	40609.3
P23242	Gap junction alpha-1 protein	Gja1	43.004	382	13.984	0	0	0	0	1	1	1	0	0	0	1	1	1	0	0	0	1	1	1	0	0	0	4.2	6.8	6.8	0	0	0	605340	726420	475400	0	0	0	33630	40356	26411	33465.7
Q9DAU1	Protein canopy homolog 3	Cnpy3	30.537	276	58.492	0	0	0	0	3	1	2	0	0	0	3	1	2	0	0	0	3	1	2	0	0	0	17	6.9	13.4	0	0	0	388620	977160	267950	0	0	0	22860	57480	15762	32034	104;194
Q9D8W5	26S proteasome non-ATPase regulatory subunit 12	Psmd12	52.895	456	23.397	0	0	0	0	2	3	1	0	0	0	2	3	1	0	0	0	2	3	1	0	0	0	7.5	10.5	2.9	0	0	0	599980	1132800	411500	0	0	0	23999	45312	16460	28590.3
Q9Z0X1	Apoptosis-inducing factor 1, mitochondrial	Aifm1	66.765	612	19.162	0	0	0	0	2	2	1	0	0	0	2	2	1	0	0	0	2	2	1	0	0	0	5.7	5.2	3.4	0	0	0	758570	1444800	237700	0	0	0	24470	46608	7667.6	26248.5
P09055	Integrin beta-1	Itgb1	88.231	798	18.01	0	0	0	0	2	2	1	0	0	0	2	2	1	0	0	0	2	2	1	0	0	0	4	4.8	2.1	0	0	0	194370	1384800	536570	0	0	0	5716.7	40728	15782	20742.2	553;555;560
P68368	Tubulin alpha-4A chain	Tuba4a	49.924	448	14.196	0	7	3	5	14	12	11	0	0	1	2	1	1	0	0	1	2	1	1	29	12.3	18.8	49.1	38.8	41.3	0	0	0	593510	323040	294480	0	0	0	28262	15383	14023	19222.7	54;295;315;316;347;376		302;313;377;398;413
Q9QYI5	DnaJ homolog subfamily B member 2	Dnajb2	35.593	324	12.581	0	0	0	0	1	1	2	0	0	0	1	1	2	0	0	0	1	1	2	0	0	0	3.4	3.4	8	0	0	0	148130	311020	423340	0	0	0	9258.4	19438	26459	18385.1
Q62312	TGF-beta receptor type-2	Tgfbr2	67.121	592	47.05	0	0	0	0	1	3	1	0	0	0	1	3	1	0	0	0	1	3	1	0	0	0	1.5	6.4	2.5	0	0	0	161260	864710	263290	0	0	0	4742.9	25433	7744	12640
Q04857	Collagen alpha-1(VI) chain	Col6a1	108.49	1025	23.455	0	0	0	0	1	2	2	0	0	0	1	2	2	0	0	0	1	2	2	0	0	0	0.9	2.6	2.9	0	0	0	224290	538020	531760	0	0	0	4397.7	10549	10427	8457.9
P62984;P62983;P0CG49;P0CG50	Ubiquitin-60S ribosomal protein L40;Ubiquitin;60S ribosomal protein L40;Ubiquitin-40S ribosomal protein S27a;Ubiquitin;40S ribosomal protein S27a;Polyubiquitin-B;Ubiquitin;Polyubiquitin-C;Ubiquitin;Ubiquitin-related 1;Ubiquitin-related 2	Uba52;Rps27a;Ubb;Ubc	14.728	128	88.227	0	2	3	3	3	4	3	2	3	3	3	4	3	2	3	3	3	4	3	19.5	26.6	26.6	28.1	36.7	29.7	7408700	27582000	15347000	462860000	643570000	50711000	1234800	4597000	2557800	77143000	107260000	8451800	6.42849e+07
P63260	Actin, cytoplasmic 2;Actin, cytoplasmic 2, N-terminally processed	Actg1	41.792	375	323.31	0	18	18	19	19	14	21	18	18	19	19	14	21	1	1	1	1	1	1	64.3	65.9	68.3	66.1	52.8	70.7	302440000	228710000	1220600000	1267200000	199430000	820610000	15122000	11436000	61028000	63361000	9971400	41031000	3.81211e+07	17;217;257;272		16;44;47;153;190;227;269;283;305;325
P63017	Heat shock cognate 71 kDa protein	Hspa8	70.87	646	323.31	0	6	2	3	31	27	32	6	2	3	31	27	32	5	0	0	22	18	22	20.1	4.2	7.9	62.8	50.2	58.8	9121500	1990000	12951000	287140000	814800000	650600000	276410	60303	392460	8701200	24691000	19715000	17702400	17;574;603		61;87;93;122;127;237;549;617;621
A2BIM8;P02762;P04938	Major urinary protein 6;Major urinary proteins 11 and 8	Mup9;Mup6;Mup8	20.762	181	323.31	0	0	13	14	0	13	14	0	13	14	0	13	14	0	0	0	0	0	0	0	76.8	77.3	0	72.9	77.3	0	370910000	364330000	0	255560000	281460000	0	33719000	33121000	0	23233000	25587000	1.62733e+07	83;157		88;121;136
P62737;P63268	Actin, aortic smooth muscle;Actin, gamma-enteric smooth muscle	Acta2;Actg2	42.009	377	247.44	0	15	12	15	18	13	16	8	5	8	10	7	8	1	0	1	2	1	1	55.7	43.5	52	67.4	49.6	58.9	53672000	47993000	163590000	180690000	70535000	355710000	2683600	2399700	8179700	9034300	3526700	17785000	1.01153e+07	2;12;19;219;259		46;49;84;178;192;229;271;285;307;327
Q3THE2	Myosin regulatory light chain 12B	Myl12b	19.779	172	323.31	0	6	10	10	6	9	10	6	10	10	6	9	10	2	5	5	3	4	5	45.9	62.8	62.8	45.9	51.2	62.8	5392100	187690000	505030000	10614000	69549000	175240000	599120	20854000	56114000	1179300	7727700	19471000	9.45933e+06	109		25;40;130
P10126	Elongation factor 1-alpha 1	Eef1a1	50.113	462	118.79	0	7	4	3	12	11	8	7	4	3	12	11	8	7	4	3	12	11	8	24.5	16.5	7.1	47.2	40.5	30.5	5337700	4890000	7886500	102570000	155440000	45682000	254180	232860	375550	4884100	7401700	2175300	4.82037e+06	111;234;363;370;411		102;276;404;410
P02088	Hemoglobin subunit beta-1	Hbb-b1	15.84	147	132.54	0	1	2	7	1	4	2	1	2	7	1	4	2	0	0	2	0	2	0	6.8	12.9	53.7	6.8	36.7	12.9	1126000	2023100	73435000	1191300	121930000	34278000	102360	183910	6675900	108300	11084000	3116200	4769500	94		56
P20029	78 kDa glucose-regulated protein	Hspa5	72.421	655	318.37	0	7	2	5	21	26	26	6	0	3	19	24	24	6	0	3	19	24	24	14.2	4.1	8.4	40	44.4	46.1	4009100	0	3945000	63906000	172260000	124140000	133640	0	131500	2130200	5742100	4138000	4.00343e+06			154;197
P99024	Tubulin beta-5 chain	Tubb5	49.67	444	323.31	0	7	2	3	18	16	16	7	2	3	18	16	16	2	0	0	4	3	3	21.4	5.4	10.1	64.6	53.6	54.1	6616900	302620	3262000	114250000	87036000	37018000	330850	15131	163100	5712700	4351800	1850900	3971800	127;129;239;354		73;147;164;267;330;363;388
P05213	Tubulin alpha-1B chain	Tuba1b	50.151	451	297.19	0	10	4	5	17	14	14	10	4	5	17	14	14	0	0	0	0	0	0	38.6	15.5	18.6	60.1	45.2	49.7	11488000	3191800	8125500	111010000	63025000	69486000	547030	151990	386930	5286100	3001200	3308800	3.86537e+06	129;295;315;316;347;376		154;302;313;377;398;413
P16858	Glyceraldehyde-3-phosphate dehydrogenase	Gapdh	35.81	333	173.36	0	4	5	5	10	9	9	4	5	5	10	9	9	4	5	5	10	9	9	18.3	18.3	17.7	42.6	40.2	40.2	3164600	21667000	25730000	57293000	109510000	9813100	197790	1354200	1608100	3580800	6844100	613320	3.67941e+06	150;154;245		128;131;173
P17897	Lysozyme C-1	Lyz1	16.794	148	15.917	0	1	1	1	1	1	1	1	1	1	1	1	1	1	1	1	1	1	1	8.1	8.1	8.1	8.1	8.1	8.1	7945700	7430400	51740000	11319000	37605000	14832000	1135100	1061500	7391500	1617000	5372100	2118900	3036000
Q78IK2	Up-regulated during skeletal muscle growth protein 5	Usmg5	6.3814	58	31.479	0	1	0	0	1	1	1	1	0	0	1	1	1	1	0	0	1	1	1	25.9	0	0	25.9	25.9	25.9	804690	0	0	7725700	3118900	15149000	268230	0	0	2575200	1039600	5049700	2.88817e+06
P0DP28;P0DP27;P0DP26			16.837	149	141.9	0	3	1	1	6	0	1	3	1	1	6	0	1	2	0	0	3	0	0	34.9	8.7	8.7	53	0	8.7	18451000	0	3188000	64891000	0	550200	2050100	0	354230	7210100	0	61133	2.42374e+06			145;146
Q05816	Fatty acid-binding protein, epidermal	Fabp5	15.137	135	18.512	0	1	1	1	1	1	1	1	1	1	1	1	1	1	1	1	1	1	1	6.7	6.7	6.7	6.7	6.7	6.7	3066900	22454000	52702000	36699000	2383500	5578600	438130	3207700	7528900	5242700	340500	796940	2.12671e+06
Q9JHJ0	Tropomodulin-3	Tmod3	39.502	352	151.53	0	5	6	7	12	7	12	5	6	7	12	7	12	5	6	7	12	7	12	18.5	25.3	25.6	36.9	31	39.5	2959700	7959800	28685000	41116000	22002000	48053000	164430	442210	1593600	2284200	1222300	2669600	2058700			305;308
P07356	Annexin A2	Anxa2	38.676	339	320.5	0	7	11	13	14	13	10	7	11	13	14	13	10	7	11	13	14	13	10	27.4	31.9	35.7	52.2	39.2	28	6600200	32844000	74411000	22376000	71408000	16882000	286960	1428000	3235300	972880	3104700	734020	1.60387e+06	9;133;262;335
P18760	Cofilin-1	Cfl1	18.559	166	84.43	0	2	1	0	7	5	8	2	1	0	7	5	8	2	1	0	7	5	8	15.7	7.2	0	53	49.4	54.8	2082700	0	0	9492800	25324000	12317000	208270	0	0	949280	2532400	1231700	1.57113e+06	39;139
P62274	40S ribosomal protein S29	Rps29	6.6767	56	15.733	0	2	2	1	2	2	2	2	2	1	2	2	2	2	2	1	2	2	2	32.1	32.1	19.6	32.1	32.1	32.1	1316300	1961100	2894800	1224400	3843900	2785800	658170	980530	1447400	612220	1921900	1392900	1.30901e+06	39
P19788	Matrix Gla protein	Mgp	12.359	104	39.356	0	1	3	2	3	3	2	1	3	2	3	3	2	1	3	2	3	3	2	12.5	31.7	21.2	31.7	31.7	21.2	498320	6153400	6337500	3205200	6777800	5530500	124580	1538400	1584400	801310	1694500	1382600	1.2928e+06			84
P62908	40S ribosomal protein S3	Rps3	26.674	243	97.001	0	6	2	1	11	8	5	6	2	1	11	8	5	6	2	1	11	8	5	32.5	14	9.1	48.6	34.6	34.6	4184400	1645500	577550	32976000	34226000	4227000	220230	86606	30397	1735600	1801400	222480	1253160	97;119		157;189
Q02257	Junction plakoglobin	Jup	81.8	745	323.31	0	13	15	21	15	20	16	13	15	21	15	20	16	13	15	21	15	20	16	25	26	34.2	32.3	32.3	26.6	12443000	67938000	335810000	17354000	101170000	45101000	270500	1476900	7300200	377260	2199300	980460	1.18567e+06	204;341;372;410;420;457;511;563		180;193
P99027	60S acidic ribosomal protein P2	Rplp2	11.651	115	52.94	0	4	0	0	5	0	0	4	0	0	5	0	0	4	0	0	5	0	0	59.1	0	0	69.6	0	0	4114900	0	0	17583000	0	0	822990	0	0	3516700	0	0	1.17223e+06
P13020	Gelsolin	Gsn	85.941	780	231.93	0	6	5	5	15	9	11	6	5	5	15	9	11	4	2	3	10	5	7	12.7	10.6	12.2	32.3	18.8	22.4	2823700	4629500	14025000	54608000	23822000	31588000	85566	140290	424990	1654800	721860	957200	1.11129e+06	329		268;308
P01942	Hemoglobin subunit alpha	Hba	15.085	142	48.641	0	0	0	7	1	5	0	0	0	7	1	5	0	0	0	7	1	5	0	0	0	50.7	10.6	41.5	0	0	0	79209000	495200	25717000	0	0	0	9901100	61900	3214700	0	1092200			33
Q9D358	Low molecular weight phosphotyrosine protein phosphatase	Acp1	18.192	158	105.46	0	0	1	1	6	2	6	0	1	1	6	2	6	0	1	1	6	2	6	0	5.7	5.7	58.2	12.7	58.2	0	253260	0	7994100	4548400	12997000	0	31658	0	999260	568550	1624600	1.06414e+06	13;18;91;146
Q8CGP2;Q8CGP1;Q6ZWY9;Q64525;Q64478;Q64475;P10854;P10853;Q9D2U9;Q8CGP0;Q64524	Histone H2B type 1-P;Histone H2B type 1-K;Histone H2B type 1-C/E/G;Histone H2B type 2-B;Histone H2B type 1-H;Histone H2B type 1-B;Histone H2B type 1-M;Histone H2B type 1-F/J/L;Histone H2B type 3-A;Histone H2B type 3-B;Histone H2B type 2-E	Hist1h2bp;Hist1h2bk;Hist1h2bc;Hist2h2bb;Hist1h2bh;Hist1h2bb;Hist1h2bm;Hist1h2bf;Hist3h2ba;Hist3h2bb;Hist2h2be	13.992	126	44.38	0	1	1	1	2	2	1	1	1	1	2	2	1	1	1	1	2	2	1	11.9	11.9	11.9	19.8	19	11.9	5226700	4051500	10015000	3547400	13930000	3350500	746680	578780	1430700	506780	1990000	478640	991807			60;63
P51881	ADP/ATP translocase 2;ADP/ATP translocase 2, N-terminally processed	Slc25a5	32.931	298	127.55	0	0	1	0	12	7	6	0	1	0	12	7	6	0	1	0	7	3	2	0	4.4	0	44.3	22.1	27.5	0	180760	0	32812000	15187000	6150500	0	9038	0	1640600	759370	307520	902497	129;257		250
P27661;Q64522	Histone H2AX;Histone H2A type 2-B	H2afx;Hist2h2ab	15.142	143	41.352	0	4	2	3	3	2	1	4	2	3	3	2	1	2	1	1	1	1	0	32.2	22.4	42.7	32.2	22.4	6.3	2358000	7147000	6853500	5221700	7003900	6300400	336860	1021000	979070	745960	1000600	900060	882207
P58771	Tropomyosin alpha-1 chain	Tpm1	32.68	284	151.5	0	3	0	4	3	0	12	3	0	4	3	0	12	0	0	0	0	0	5	10.2	0	10.2	12.7	0	39.8	2433900	0	6228500	3258900	0	38353000	152120	0	389280	203680	0	2397100	866927	190
P38647	Stress-70 protein, mitochondrial	Hspa9	73.46	679	226.53	0	2	4	7	10	21	17	2	4	7	10	21	17	2	4	7	10	21	17	4.1	9.4	13.8	21.2	41.5	37.4	987040	1333000	5948800	11337000	44792000	39718000	25975	35080	156550	298330	1178700	1045200	840743	66;317		172;370;389
Q9D0M3	Cytochrome c1, heme protein, mitochondrial	Cyc1	35.327	325	44.147	0	1	4	1	3	2	5	1	4	1	3	2	5	1	4	1	3	2	5	4.9	23.4	7.4	16	12.3	27.4	386370	3521900	0	1832400	15549000	17532000	27598	251560	0	130880	1110600	1252300	831260	139;219
P35700	Peroxiredoxin-1	Prdx1	22.176	199	61.497	0	1	2	4	5	6	7	1	2	4	5	6	7	1	2	3	5	5	6	5	11.1	15.1	37.2	29.1	41.7	1713400	2075600	11328000	7569500	12821000	16605000	114230	138370	755170	504640	854710	1107000	822117	71;83;173
P49817	Caveolin-1	Cav1	20.538	178	30.633	0	1	0	0	4	1	1	1	0	0	4	1	1	1	0	0	4	1	1	11.8	0	0	29.8	7.9	7.9	289560	0	0	16382000	3108100	4777400	28956	0	0	1638200	310810	477740	808917
P49722	Proteasome subunit alpha type-2	Psma2	25.926	234	55.542	0	1	3	4	4	6	4	1	3	4	4	6	4	1	3	4	4	6	4	9	21.4	30.8	32.1	42.7	32.5	0	1652200	7181500	7976600	12353000	9128200	0	127090	552420	613590	950190	702170	755317			79
Q9Z2U0	Proteasome subunit alpha type-7	Psma7	27.855	248	88.158	0	0	3	4	4	8	10	0	3	4	4	8	10	0	3	4	4	8	10	0	19	24.6	20.6	42.3	54.8	0	1355400	11981000	3466300	18307000	9014600	0	96816	855780	247590	1307600	643900	733030	63;70
E9Q557	Desmoplakin	Dsp	332.91	2883	323.31	0	22	37	58	35	45	34	22	37	58	35	45	34	22	37	58	35	45	34	9.5	15.5	21.2	15.3	19	15.2	24498000	147670000	544840000	86816000	168700000	97178000	148470	894950	3302100	526160	1022400	588950	712503	147;494;810;1081;2271;2454;2509;2513		161;795;1394;1731;2290;2366;2489
O08992	Syntenin-1	Sdcbp	32.379	299	64.547	0	2	4	6	5	4	6	2	4	6	5	4	6	2	4	6	5	4	6	11	23.7	33.8	32.8	30.1	33.8	1046100	1789400	5105200	7770700	5918500	5413800	116230	198820	567250	863410	657610	601540	707520			93
P62806	Histone H4	Hist1h4a	11.367	103	46.617	0	5	3	1	5	1	1	5	3	1	5	1	1	5	3	1	5	1	1	43.7	31.1	11.7	50.5	11.7	11.7	6737700	4524600	1962800	9783400	948820	884550	1122900	754100	327130	1630600	158140	147430	645390			85
P17182	Alpha-enolase	Eno1	47.14	434	232.3	0	8	3	6	13	8	8	8	3	6	13	8	8	8	3	6	13	8	8	27.2	13.1	19.8	45.2	32.9	32	15420000	2659400	8951400	18951000	17138000	6459000	700930	120880	406880	861400	779000	293590	644663	119;337;339;389
P56135	ATP synthase subunit f, mitochondrial	Atp5j2	10.344	88	12.765	0	0	0	0	0	2	1	0	0	0	0	2	1	0	0	0	0	2	1	0	0	0	0	23.9	10.2	0	0	0	0	5937000	1459000	0	0	0	0	1484300	364740	616347
P07091	Protein S100-A4	S100a4	11.721	101	28.566	0	1	0	0	2	1	1	1	0	0	2	1	1	1	0	0	2	1	1	14.9	0	0	16.8	16.8	16.8	276570	0	0	7847700	939320	220860	55313	0	0	1569500	187860	44172	600511
P08113	Endoplasmin	Hsp90b1	92.475	802	238	0	2	0	0	20	17	10	2	0	0	20	17	10	2	0	0	19	16	9	6.6	0	0	33.8	28.7	18.1	4433600	0	0	25471000	29145000	10905000	113680	0	0	653100	747300	279620	560007	576;645		178
P04939	Major urinary protein 3	Mup3	21.464	184	96.358	0	0	5	5	0	5	5	0	5	5	0	5	5	0	4	4	0	4	4	0	33.7	40.2	0	40.2	40.2	0	17402000	7489800	0	9363700	8412300	0	1582000	680890	0	851250	764750	538667	86		89;104;124;139
Q64523;Q6GSS7	Histone H2A type 2-C;Histone H2A type 2-A	Hist2h2ac;Hist2h2aa1	13.988	129	49.886	0	4	2	2	3	1	2	2	1	1	1	0	1	1	0	0	0	0	0	35.7	21.7	21.7	32.6	7	21.7	8921100	556150	360690	7787000	0	245360	1784200	111230	72137	1557400	0	49072	535491
Q9QUM9	Proteasome subunit alpha type-6	Psma6	27.372	246	64.059	0	0	2	2	6	6	7	0	2	2	6	6	7	0	2	2	6	6	7	0	10.2	10.2	30.1	27.2	37	0	3012500	2667600	5898700	7044400	14353000	0	177210	156920	346980	414380	844320	535227	78;115		113
P09103	Protein disulfide-isomerase	P4hb	57.058	509	232.89	0	4	0	0	12	3	10	4	0	0	12	3	10	4	0	0	12	3	10	9.6	0	0	39.3	10.2	25	1619600	0	0	11256000	3794100	36664000	49079	0	0	341080	114970	1111000	522350			427
P11499	Heat shock protein HSP 90-beta	Hsp90ab1	83.28	724	271.09	0	8	1	0	19	12	11	8	1	0	18	11	10	2	0	0	14	8	7	15.5	1.9	0	37.4	22.8	19.8	3518300	343070	0	25682000	18207000	7426500	106620	10396	0	778230	551730	225050	518337	521;589;590		466;513;602
Q06185	ATP synthase subunit e, mitochondrial	Atp5i	8.2355	71	18.976	0	0	0	0	2	0	2	0	0	0	2	0	2	0	0	0	2	0	2	0	0	0	35.2	0	33.8	0	0	0	1752300	0	2693500	0	0	0	584100	0	897840	493980
Q9CQ19	Myosin regulatory light polypeptide 9	Myl9	19.854	172	65.765	0	4	9	9	4	8	9	0	4	4	1	3	4	0	4	4	1	3	4	27.9	62.2	62.2	28.5	62.2	62.2	0	6854400	13872000	285770	897890	12001000	0	761600	1541300	31753	99765	1333400	488306	109		25;40;130;142
P62852	40S ribosomal protein S25	Rps25	13.742	125	35.749	0	2	1	1	3	1	0	2	1	1	3	1	0	2	1	1	3	1	0	16	7.2	7.2	22.4	7.2	0	2426100	0	876650	4396500	2767200	0	485230	0	175330	879300	553450	0	477583
P16045	Galectin-1	Lgals1	14.866	135	51.758	0	2	0	0	5	0	1	2	0	0	5	0	1	2	0	0	5	0	1	25.2	0	0	45.9	0	13.3	385400	0	0	12334000	0	0	42822	0	0	1370400	0	0	456800	3;17;43		115;121
B5X0G2	Major urinary protein 17	Mup17	20.638	180	19.755	0	0	13	12	0	13	12	0	2	1	0	2	1	0	2	1	0	2	1	0	78.9	75	0	77.2	73.3	0	6660400	11963000	0	8068300	6330400	0	605500	1087600	0	733480	575490	436323	82;156		87;120;135
P29341	Polyadenylate-binding protein 1	Pabpc1	70.67	636	178.57	0	8	6	4	12	9	7	8	6	4	12	9	7	8	6	4	12	9	7	17.9	13.2	9.7	25	22	14.9	8829400	4130700	3265300	14483000	22782000	9590400	245260	114740	90702	402310	632840	266400	433850	128;339		72;573
P28301	Protein-lysine 6-oxidase	Lox	46.7	411	83.476	0	0	1	1	7	6	8	0	1	1	7	6	8	0	1	1	7	6	8	0	4.9	1.7	28.5	20.9	28	0	226810	254820	9490700	11847000	5621000	0	10801	12134	451940	564120	267670	427910	232;238;318;324;406
Q5FW60	Major urinary protein 20	Mup20	20.93	181	32.957	0	0	4	3	0	5	4	0	3	2	0	4	2	0	3	2	0	4	2	0	29.8	23.2	0	36.5	26.5	0	12093000	6886200	0	11449000	2199300	0	1099400	626010	0	1040800	199940	413580			121;136
P07724	Serum albumin	Alb	68.692	608	314.35	0	2	11	31	1	15	13	0	10	29	0	15	12	0	10	29	0	15	12	3.6	22.5	56.2	1.5	35.7	30.9	0	6197400	142040000	0	37724000	10124000	0	158910	3642100	0	967280	259580	408953	99;114;115;125;148;269;270;277;289;302;303;313;340;384;385;393;461;462;472;511;538;582;583;591		147;322;572
P97461	40S ribosomal protein S5;40S ribosomal protein S5, N-terminally processed	Rps5	22.889	204	36.542	0	2	1	0	2	3	1	2	1	0	2	3	1	2	1	0	2	3	1	18.1	8.3	0	18.1	23	8.3	1870700	0	0	3573800	8480800	0	187070	0	0	357380	848080	0	401820
Q60605	Myosin light polypeptide 6	Myl6	16.93	151	80.576	0	7	3	2	6	0	2	7	3	2	6	0	2	7	3	2	6	0	2	49.7	24.5	19.2	48.3	0	19.2	8112400	1417600	2113500	10786000	0	957320	811240	141760	211350	1078600	0	95732	391444	2;32		73
Q9D819	Inorganic pyrophosphatase	Ppa1	32.667	289	81.487	0	0	0	1	6	5	8	0	0	1	6	5	8	0	0	1	6	5	8	0	0	5.5	32.2	30.8	52.6	0	0	92657	4730800	6633700	6799500	0	0	5147.6	262820	368540	377750	336370	113;114;123;242;270;274		243
Q9R1P0	Proteasome subunit alpha type-4	Psma4	29.47	261	87.121	0	0	1	0	4	4	6	0	1	0	4	4	6	0	1	0	4	4	6	0	3.1	0	31	16.5	26.8	0	381660	0	771140	8578800	3386500	0	29359	0	59319	659910	260500	326576	74;107;115;163		174
Q9R1P1	Proteasome subunit beta type-3	Psmb3	22.965	205	17.261	0	0	2	1	2	1	2	0	2	1	2	1	2	0	2	1	2	1	2	0	16.6	8.8	16.6	8.8	16.6	0	1513500	872090	6874700	0	1922700	0	168170	96899	763850	0	213640	325830
P47754	F-actin-capping protein subunit alpha-2	Capza2	32.967	286	59.408	0	0	2	3	4	4	6	0	2	3	4	4	6	0	2	2	3	3	5	0	11.2	12.6	22	20.3	36.7	0	1013100	4123200	3301000	2123800	6481400	0	77935	317170	253920	163370	498570	305287
P62878	E3 ubiquitin-protein ligase RBX1;E3 ubiquitin-protein ligase RBX1, N-terminally processed	Rbx1	12.274	108	45.38	0	0	0	0	0	1	2	0	0	0	0	1	2	0	0	0	0	1	2	0	0	0	0	16.7	17.6	0	0	0	0	213670	2467600	0	0	0	0	71224	822530	297918
Q61171	Peroxiredoxin-2	Prdx2	21.778	198	14.785	0	1	1	1	1	1	1	1	1	1	1	1	1	1	1	1	1	1	1	5.6	5.6	5.6	5.6	5.6	5.6	1146000	5800800	8569500	3790900	5048700	2754100	88152	446220	659190	291610	388360	211860	297277
O55234	Proteasome subunit beta type-5	Psmb5	28.532	264	37.232	0	0	1	0	3	3	3	0	1	0	3	3	3	0	1	0	3	3	3	0	5.3	0	13.6	18.2	13.3	0	766890	0	1680300	6699000	5806900	0	47931	0	105020	418690	362930	295547
Q9CXW4	60S ribosomal protein L11	Rpl11	20.252	178	30.42	0	1	1	1	3	2	2	1	1	1	3	2	2	1	1	1	3	2	2	7.9	7.9	7.9	19.7	14.6	14.6	1160700	480640	1395700	2388000	3697800	1901000	116070	48064	139570	238800	369780	190100	266227	21;25;72
O70435	Proteasome subunit alpha type-3	Psma3	28.405	255	54.473	0	0	3	1	3	3	5	0	3	1	3	3	5	0	3	1	3	3	5	0	16.5	7.5	15.7	17.6	24.3	0	1332000	780450	2319000	2685600	5208600	0	102460	60035	178390	206580	400660	261877			28
Q08093	Calponin-2	Cnn2	33.155	305	44.59	0	0	0	0	1	4	6	0	0	0	1	4	6	0	0	0	1	4	6	0	0	0	4.6	18	26.2	0	0	0	0	5122100	4844700	0	0	0	0	394010	372670	255560	61;164		170
Q920L1	Fatty acid desaturase 1	Fads1	52.322	447	53.852	0	0	0	0	6	6	0	0	0	0	6	6	0	0	0	0	6	6	0	0	0	0	19	20.4	0	0	0	0	5250100	8492300	0	0	0	0	291670	471790	0	254487	410
P47955	60S acidic ribosomal protein P1	Rplp1	11.475	114	24.722	0	1	0	0	2	0	0	1	0	0	2	0	0	1	0	0	2	0	0	14	0	0	51.8	0	0	609890	0	0	2290300	0	0	203300	0	0	763430	0	0	254477	61
P62270	40S ribosomal protein S18	Rps18	17.718	152	44.72	0	4	1	2	5	2	0	4	1	2	5	2	0	4	1	2	5	2	0	25	5.9	11.2	27	13.8	0	1797400	331800	1726800	5147400	1608000	0	199720	36867	191870	571930	178670	0	250200			71
Q9EST1;Q32M21	Gasdermin-A;Gasdermin-A2	Gsdma;Gsdma2	49.592	446	25.991	0	1	3	2	1	4	4	1	3	2	1	4	4	1	3	2	1	4	4	1.8	7	4.9	1.8	8.7	8.7	216800	7530600	5527500	433000	12284000	4921300	9033.2	313780	230310	18042	511830	205050	244974			3
Q91VK4	Integral membrane protein 2C;CT-BRI3	Itm2c	30.482	269	29.643	0	0	0	0	3	3	0	0	0	0	3	3	0	0	0	0	3	3	0	0	0	0	23.4	20.1	0	0	0	0	5134200	4532000	0	0	0	0	366730	323720	0	230150	98
P17742	Peptidyl-prolyl cis-trans isomerase A;Peptidyl-prolyl cis-trans isomerase A, N-terminally processed	Ppia	17.971	164	111.33	0	3	0	1	4	1	5	3	0	1	4	1	5	3	0	1	4	1	5	26.2	0	9.1	39	11	34.1	3465200	0	657110	3678700	492740	2528100	346520	0	65711	367870	49274	252810	223318	62;115;161		100
Q61937	Nucleophosmin	Npm1	32.56	292	46.963	0	3	1	1	4	3	1	3	1	1	4	3	1	3	1	1	4	3	1	24	7.2	7.2	26	21.2	7.2	10577000	0	473160	5161100	2091500	245380	881410	0	39430	430090	174290	20448	208276			81
Q8R3B1	1-phosphatidylinositol 4,5-bisphosphate phosphodiesterase delta-1	Plcd1	85.872	756	135.17	0	1	1	1	1	1	1	1	1	1	1	1	1	1	1	1	1	1	1	2.5	2.1	2.1	2.5	2.1	2.1	694790	6246700	5295600	717330	10161000	10768000	19851	178480	151300	20495	290330	307670	206165
Q8CIV2	Membralin	Tmem259	63.56	574	13.437	0	0	0	0	2	1	0	0	0	0	2	1	0	0	0	0	2	1	0	0	0	0	6.6	4.9	0	0	0	0	2393500	10583000	0	0	0	0	113980	503970	0	205983	96
O09061	Proteasome subunit beta type-1	Psmb1	26.372	240	43.96	0	2	1	1	4	3	3	2	1	1	4	3	3	2	1	1	4	3	3	12.5	8.3	7.5	25	17.1	19.6	3431100	1358500	666070	3202600	1403200	3217400	263930	104500	51236	246360	107940	247500	200600	81;88		110;171
P08752	Guanine nucleotide-binding protein G(i) subunit alpha-2	Gnai2	40.489	355	93.513	0	1	0	0	6	5	6	1	0	0	6	5	6	0	0	0	4	3	4	4.2	0	0	24.2	20	25.4	115130	0	0	2527700	4690300	2909000	6772.5	0	0	148690	275900	171120	198570	66;112;287;326
P14869	60S acidic ribosomal protein P0	Rplp0	34.216	317	69.928	0	6	0	0	6	1	0	6	0	0	6	1	0	6	0	0	6	1	0	30.6	0	0	31.2	9.8	0	2505100	0	0	6494600	1127900	0	192700	0	0	499590	86762	0	195451	119
Q99J56	Derlin-1	Derl1	28.834	251	26.264	0	0	0	0	3	1	0	0	0	0	3	1	0	0	0	0	3	1	0	0	0	0	13.1	3.2	0	0	0	0	5570600	873310	0	0	0	0	506410	79392	0	195267
Q9D7B7	Probable glutathione peroxidase 8	Gpx8	24.148	209	31.256	0	0	0	0	4	1	0	0	0	0	4	1	0	0	0	0	4	1	0	0	0	0	26.3	4.8	0	0	0	0	6936600	0	0	0	0	0	578050	0	0	192683	108
P67778	Prohibitin	Phb	29.82	272	101.11	0	4	0	0	6	0	2	4	0	0	6	0	2	4	0	0	6	0	2	27.6	0	0	38.6	0	11.8	2133300	0	0	9462400	0	555500	118520	0	0	525690	0	30861	185517
Q9QZN4	F-box only protein 6	Fbxo6	34.492	295	77.814	0	0	0	0	10	6	1	0	0	0	10	6	1	0	0	0	10	6	1	0	0	0	50.5	32.2	3.7	0	0	0	3257100	6188200	0	0	0	0	191600	364010	0	185203	73;84;145;168;170
P62264	40S ribosomal protein S14	Rps14	16.273	151	13.506	0	2	0	0	2	1	0	2	0	0	2	1	0	2	0	0	2	1	0	15.9	0	0	15.9	7.3	0	576640	0	0	1934200	286550	0	144160	0	0	483560	71638	0	185066
Q9JM76	Actin-related protein 2/3 complex subunit 3	Arpc3	20.524	178	58.336	0	1	1	4	2	0	3	1	1	4	2	0	3	1	1	4	2	0	3	7.3	6.2	29.8	21.9	0	15.2	268920	558780	2443400	2224600	0	3218200	26892	55878	244340	222460	0	321820	181427			95
P99026	Proteasome subunit beta type-4	Psmb4	29.116	264	74.966	0	0	1	0	4	4	3	0	1	0	4	4	3	0	1	0	4	4	3	0	5.7	0	23.9	29.9	20.8	0	199030	0	1691400	2644300	1504100	0	18094	0	153770	240390	136740	176967			50
Q9DCT8	Cysteine-rich protein 2	Crip2	22.727	208	18.371	0	0	0	0	0	2	0	0	0	0	0	2	0	0	0	0	0	2	0	0	0	0	0	26	0	0	0	0	0	5211900	0	0	0	0	0	521190	0	173730
Q9D1G1	Ras-related protein Rab-1B	Rab1b	22.187	201	61.927	0	1	0	0	3	2	4	1	0	0	3	2	4	0	0	0	2	1	1	9.5	0	0	22.4	10.4	26.9	325460	0	0	1853700	1178500	4731400	21697	0	0	123580	78569	315430	172526
Q9CY50	Translocon-associated protein subunit alpha	Ssr1	32.065	286	60.145	0	1	1	1	2	1	1	1	1	1	2	1	1	1	1	1	2	1	1	5.2	5.2	5.2	8	5.2	5.2	695320	340410	3286700	1738900	2749200	588890	69532	34041	328670	173890	274920	58889	169233
P20152	Vimentin	Vim	53.687	466	134.67	0	11	1	2	10	1	4	11	1	2	10	1	4	10	1	2	9	1	4	31.1	2.1	7.1	30.5	3	11.4	8613800	234720	1289600	15052000	413420	1253400	253350	6903.4	37930	442710	12159	36866	163912	328		154;193;347;391
P47757	F-actin-capping protein subunit beta	Capzb	31.345	277	69.692	0	0	2	4	6	2	4	0	2	4	6	2	4	0	2	4	6	2	4	0	11.9	20.6	28.2	11.9	18.8	0	1440800	27104000	1005300	3289400	3931600	0	84753	1594300	59137	193490	231270	161299	8;62;147		13
P62960	Nuclease-sensitive element-binding protein 1	Ybx1	35.73	322	91.397	0	2	4	4	3	3	1	2	4	4	3	3	1	2	4	4	3	3	1	11.2	25.2	22	15.8	20.5	5.3	1273400	2990400	4188700	2415900	2512000	1050200	97956	230030	322210	185840	193230	80781	153284
Q7TSF1;Q61495;Q7TSF0	Desmoglein-1-beta;Desmoglein-1-alpha;Desmoglein-1-gamma	Dsg1b;Dsg1a;Dsg1c	114.45	1060	53.875	0	2	2	4	2	3	2	2	2	4	2	3	2	2	2	4	2	3	2	2.3	1.5	3.3	2.3	2.5	1.5	731860	18476000	18760000	5098500	7194100	6714100	17425	439920	446680	121390	171290	159860	150847	127		208
P68433;P84244;P84228;P02301	Histone H3.1;Histone H3.3;Histone H3.2;Histone H3.3C	Hist1h3a;H3f3a;Hist1h3b;H3f3c	15.404	136	15.092	0	2	0	1	1	0	0	2	0	1	1	0	0	2	0	1	1	0	0	28.7	0	5.1	5.1	0	0	1369700	0	990180	1774900	0	0	342440	0	247550	443710	0	0	147903	97;111
P18242	Cathepsin D	Ctsd	44.953	410	17.466	0	1	1	1	2	2	2	1	1	1	2	2	2	1	1	1	2	2	2	4.4	4.4	4.4	8.8	8.8	8.8	754360	2358900	0	2835600	716840	4368600	41909	131050	0	157530	39824	242700	146685	327		244;324
Q9WTX5	S-phase kinase-associated protein 1	Skp1	18.672	163	20.176	0	0	0	0	3	0	0	0	0	0	3	0	0	0	0	0	3	0	0	0	0	0	20.9	0	0	0	0	0	4131600	0	0	0	0	0	413160	0	0	137720	120
P35492	Histidine ammonia-lyase	Hal	72.257	657	55.275	0	1	3	4	0	6	5	1	3	4	0	6	5	1	3	4	0	6	5	1.5	4.6	7.2	0	9.1	7.8	371110	0	3717100	0	8826700	4391500	11246	0	112640	0	267470	133080	133517
P11589	Major urinary protein 2	Mup2	20.663	180	21.92	0	0	12	13	0	12	13	0	1	1	0	1	1	0	1	1	0	1	1	0	67.8	68.3	0	63.9	68.3	0	2321600	47150000	0	2060300	2320100	0	211060	4286300	0	187300	210920	132740	82		87;120;135
Q9Z2U1	Proteasome subunit alpha type-5	Psma5	26.411	241	37.437	0	1	4	1	5	1	1	1	4	1	5	1	1	1	4	1	5	1	1	8.3	19.9	7.9	33.2	7.9	7.9	0	3705200	975860	2180000	996090	1119600	0	336830	88715	198180	90553	101780	130171	76;165
P24270	Catalase	Cat	59.795	527	45.242	0	1	2	4	1	4	5	1	2	4	1	4	5	1	2	4	1	4	5	1.9	6.3	8.2	3.6	9.7	9.7	0	3299800	6228300	784320	7704600	4002600	0	103120	194630	24510	240770	125080	130120	460
Q91VJ4	Serine/threonine-protein kinase 38	Stk38	54.174	465	57.797	0	2	0	0	6	5	3	2	0	0	6	5	3	2	0	0	5	4	2	4.7	0	0	17.6	20.2	8.2	585180	0	0	1755100	6840900	1032600	23407	0	0	70204	273640	41304	128383	234
Q9DBJ1	Phosphoglycerate mutase 1	Pgam1	28.832	254	35.364	0	3	1	0	2	1	1	3	1	0	2	1	1	3	1	0	2	1	1	20.9	4.3	0	9.8	4.3	4.3	3112900	0	0	3079500	0	1922100	239460	0	0	236890	0	147850	128247	55		206
P61211	ADP-ribosylation factor-like protein 1	Arl1	20.411	181	26.277	0	0	0	0	2	2	0	0	0	0	2	2	0	0	0	0	2	2	0	0	0	0	17.7	7.7	0	0	0	0	1803400	1583300	0	0	0	0	200380	175920	0	125433
Q60930	Voltage-dependent anion-selective channel protein 2	Vdac2	31.732	295	32.651	0	0	0	0	5	2	1	0	0	0	5	2	1	0	0	0	5	2	1	0	0	0	25.4	10.8	4.1	0	0	0	4302200	1501500	0	0	0	0	268890	93846	0	120912	77;104
O08807	Peroxiredoxin-4	Prdx4	31.052	274	13.342	0	0	0	1	1	1	3	0	0	0	1	0	2	0	0	0	1	0	2	0	0	2.9	4	2.9	10.6	0	0	0	936020	0	5226300	0	0	0	55060	0	307430	120830
Q8R016	Bleomycin hydrolase	Blmh	52.511	455	51.229	0	1	1	1	3	3	2	1	1	1	3	3	2	1	1	1	3	3	2	2.9	2.6	2.6	8.6	7.3	2.9	0	2967600	3018500	326760	5450200	3309800	0	114140	116100	12568	209620	127300	116496	221;223;326		177
Q9D2Q8	Protein S100-A14	S100a14	11.599	104	30.213	0	2	1	0	2	1	0	2	1	0	2	1	0	2	1	0	2	1	0	33.7	14.4	0	33.7	14.4	0	782610	897480	0	1564000	522270	0	130430	149580	0	260670	87046	0	115905	62		58
O55135	Eukaryotic translation initiation factor 6	Eif6	26.511	245	19.986	0	1	1	1	1	2	1	1	1	1	1	2	1	1	1	1	1	2	1	9.8	9.8	9.8	9.8	17.1	9.8	303890	648550	1470200	911640	1555500	647450	33765	72061	163360	101290	172830	71939	115353
P14131	40S ribosomal protein S16	Rps16	16.445	146	20.343	0	1	0	0	2	3	0	1	0	0	2	3	0	1	0	0	2	3	0	7.5	0	0	14.4	21.9	0	327310	0	0	2396200	1275300	0	29755	0	0	217830	115930	0	111253
Q91VR2	ATP synthase subunit gamma, mitochondrial	Atp5c1	32.886	298	25.464	0	0	0	0	4	1	0	0	0	0	4	1	0	0	0	0	4	1	0	0	0	0	14.4	4.4	0	0	0	0	3402000	572540	0	0	0	0	283500	47712	0	110404
Q9DCT5	Stromal cell-derived factor 2	Sdf2	23.159	211	23.375	0	0	0	0	1	0	2	0	0	0	1	0	2	0	0	0	1	0	2	0	0	0	11.4	0	22.3	0	0	0	238390	0	2379200	0	0	0	29798	0	297400	109066
Q9CYL5	Golgi-associated plant pathogenesis-related protein 1	Glipr2	17.09	154	21.428	0	0	0	0	0	2	2	0	0	0	0	2	2	0	0	0	0	2	2	0	0	0	0	22.7	16.9	0	0	0	0	1745400	782620	0	0	0	0	218180	97827	105336
Q8K2C9	Very-long-chain (3R)-3-hydroxyacyl-CoA dehydratase 3	Hacd3	43.131	362	24.924	0	0	0	0	2	2	0	0	0	0	2	2	0	0	0	0	2	2	0	0	0	0	8.8	9.9	0	0	0	0	2144000	2289100	0	0	0	0	142930	152610	0	98513.3
P50543	Protein S100-A11	S100a11	11.083	98	42.942	0	1	1	1	1	1	1	1	1	1	1	1	1	1	1	1	1	1	1	16.3	10.2	16.3	16.3	16.3	16.3	245200	121780	1698100	960580	488010	0	49039	24356	339620	192120	97602	0	96574
P60335	Poly(rC)-binding protein 1	Pcbp1	37.497	356	35.961	0	1	0	0	5	2	2	1	0	0	3	2	2	1	0	0	3	2	2	5.9	0	0	22.2	10.1	8.1	671660	0	0	2744200	1087300	1070800	39509	0	0	161420	63957	62986	96121	54;109;158;194
P97350	Plakophilin-1	Pkp1	80.895	728	174.55	0	5	4	6	6	5	2	5	4	6	6	5	2	5	4	6	6	5	2	10.6	6.2	8.9	10.9	8.5	3.6	877820	2964800	11634000	1498000	10819000	703900	19083	64452	252910	32565	235190	15302	94352.3	162;237;243;274;291;410		602;612
P04104	Keratin, type II cytoskeletal 1	Krt1	65.605	637	38.17	0	4	8	7	5	13	6	0	0	0	0	6	0	0	0	0	0	6	0	4.9	6.4	6.4	5	16.5	6.4	0	0	0	0	8591500	0	0	0	0	0	277150	0	92383.3
Q9JLF6	Protein-glutamine gamma-glutamyltransferase K	Tgm1	89.825	815	54.458	0	0	3	4	3	4	2	0	3	4	3	4	2	0	3	4	3	4	2	0	4.4	5.8	4	4.7	3.1	0	2327800	2123700	1607800	10076000	1213900	0	49527	45184	34209	214390	25827	91475.3
O35465	Peptidyl-prolyl cis-trans isomerase FKBP8	Fkbp8	43.528	402	33.218	0	0	0	0	4	3	1	0	0	0	4	3	1	0	0	0	4	3	1	0	0	0	14.9	11.2	3.2	0	0	0	2675100	2508800	0	0	0	0	140790	132040	0	90943.3
Q8R0W6	NEDD4 family-interacting protein 1	Ndfip1	24.914	221	14.391	0	0	0	0	2	0	0	0	0	0	2	0	0	0	0	0	2	0	0	0	0	0	17.2	0	0	0	0	0	2455200	0	0	0	0	0	272810	0	0	90936.7
Q9WTI7	Unconventional myosin-Ic	Myo1c	121.94	1063	145.23	0	1	0	0	14	5	0	1	0	0	14	5	0	1	0	0	14	5	0	1.5	0	0	19	7.4	0	233620	0	0	12635000	2368300	0	4247.7	0	0	229730	43061	0	90930.3	161;480;802		202
Q9D7X8	Gamma-glutamylcyclotransferase	Ggct	21.166	188	29.527	0	1	1	1	1	1	1	1	1	1	1	1	1	1	1	1	1	1	1	9	9	9	9	9	9	0	463870	1109700	990520	1200000	801720	0	42170	100880	90047	109090	72883	90673.3			127
P11440	Cyclin-dependent kinase 1	Cdk1	34.106	297	35.958	0	0	0	0	4	3	0	0	0	0	4	3	0	0	0	0	4	2	0	0	0	0	19.2	12.8	0	0	0	0	1907300	3192900	0	0	0	0	100390	168050	0	89480
Q61990	Poly(rC)-binding protein 2	Pcbp2	38.221	362	54.633	0	2	0	0	6	2	1	2	0	0	6	2	1	2	0	0	4	2	1	10.5	0	0	26.2	9.7	3.9	851820	0	0	4089700	426060	0	50107	0	0	240570	25062	0	88544	54;109;158
P17751	Triosephosphate isomerase	Tpi1	26.712	249	47.986	0	2	2	2	4	0	2	2	2	2	4	0	2	2	2	2	4	0	2	17.7	17.7	16.9	26.5	0	11.6	2946200	1906200	2869200	3276400	0	662130	196420	127080	191280	218420	0	44142	87520.7	67;218
Q99JY9	Actin-related protein 3	Actr3	47.357	418	55.73	0	1	2	1	6	1	3	1	2	1	6	1	3	1	2	1	6	1	3	5	6.2	5.3	24.6	2.9	11.2	1125000	407520	3259700	3033100	227190	2238100	53571	19406	155220	144430	10819	106580	87276.3	8;12;34;189
P63325	40S ribosomal protein S10	Rps10	18.916	165	18.01	0	0	1	1	1	2	1	0	1	1	1	2	1	0	1	1	1	2	1	0	5.5	5.5	9.1	14.5	5.5	0	348830	855290	319200	1111900	654760	0	43604	106910	39900	138990	81845	86911.7
Q9CR67	Transmembrane protein 33	Tmem33	28.031	247	14.043	0	0	0	0	2	0	0	0	0	0	2	0	0	0	0	0	2	0	0	0	0	0	8.5	0	0	0	0	0	2672400	0	0	0	0	0	242950	0	0	80983.3
Q9CZX7	Type 2 phosphatidylinositol 4,5-bisphosphate 4-phosphatase	Tmem55a	28.038	257	15.018	0	0	0	0	1	2	0	0	0	0	1	2	0	0	0	0	1	2	0	0	0	0	10.1	21	0	0	0	0	933660	2392800	0	0	0	0	66690	170920	0	79203.3
Q9R112	Sulfide:quinone oxidoreductase, mitochondrial	Sqrdl	50.282	450	59.703	0	0	0	0	4	4	0	0	0	0	4	4	0	0	0	0	4	4	0	0	0	0	13.8	16.4	0	0	0	0	2460500	4712000	0	0	0	0	79371	152000	0	77123.7	127
P47753	F-actin-capping protein subunit alpha-1	Capza1	32.939	286	43.797	0	1	1	2	4	2	3	1	1	1	3	1	2	1	1	1	3	1	2	5.2	9.1	10.1	22	8.7	12.9	0	474800	369000	1546000	0	1395600	0	36523	28385	118930	0	107360	75430
P51150	Ras-related protein Rab-7a	Rab7a	23.489	207	23.691	0	0	0	0	0	3	1	0	0	0	0	3	1	0	0	0	0	3	1	0	0	0	0	21.3	6.3	0	0	0	0	2153000	1012600	0	0	0	0	153780	72332	75370.7
Q9CQS8	Protein transport protein Sec61 subunit beta	Sec61b	9.9583	96	17.235	0	0	0	0	1	2	1	0	0	0	1	2	1	0	0	0	1	2	1	0	0	0	10.4	27.1	11.5	0	0	0	1017200	329760	0	0	0	0	169540	54960	0	74833.3
Q62186	Translocon-associated protein subunit delta	Ssr4	18.936	172	12.583	0	0	1	0	1	1	0	0	1	0	1	1	0	0	1	0	1	1	0	0	6.4	0	11	6.4	0	0	444310	0	280060	1033400	0	0	74051	0	46677	172230	0	72969
Q8VCL2	Protein SCO2 homolog, mitochondrial	Sco2	28.944	255	13.023	0	0	1	1	0	1	2	0	1	1	0	1	2	0	1	1	0	1	2	0	11.8	6.3	0	6.3	18	0	597030	175340	0	927710	2090900	0	42645	12524	0	66265	149350	71871.7
P63101	14-3-3 protein zeta/delta	Ywhaz	27.771	245	91.451	0	5	1	3	5	0	2	5	1	3	5	0	2	3	1	3	4	0	2	25.3	5.7	18.4	27.3	0	10.6	2395500	0	108640	2990900	0	0	171110	0	7760.2	213640	0	0	71213.3	94		218
P58252	Elongation factor 2	Eef2	95.313	858	133.8	0	4	2	5	11	6	2	4	2	5	11	6	2	4	2	5	11	6	2	8.9	4	8.6	22.6	12.2	3.4	1370800	475100	4014000	4701500	4295700	310340	30462	10558	89200	104480	95459	6896.4	68945.1	131;136;466;591;651;751		494
Q08189	Protein-glutamine gamma-glutamyltransferase E;Protein-glutamine gamma-glutamyltransferase E 50 kDa catalytic chain;Protein-glutamine gamma-glutamyltransferase E 27 kDa non-catalytic chain	Tgm3	77.308	693	22.779	0	1	1	0	3	1	1	1	1	0	3	1	1	1	1	0	3	1	1	1.9	1.9	0	4	1.9	1.9	1176300	2844000	0	3184800	3322700	1393900	30161	72922	0	81661	85198	35742	67533.7	677
Q9JL15	Galectin-8	Lgals8	36.161	316	39.943	0	0	0	0	5	2	0	0	0	0	5	2	0	0	0	0	5	2	0	0	0	0	21.8	10.8	0	0	0	0	3392400	800790	0	0	0	0	161540	38133	0	66557.7	74;77
P52480	Pyruvate kinase PKM	Pkm	57.844	531	111.73	0	5	1	7	6	4	3	5	1	7	6	4	3	5	1	7	6	4	3	15.8	2.1	19.8	20	10.7	8.1	2227300	783020	13848000	1912100	1814300	2445400	67494	23728	419650	57941	54979	74104	62341.3	49;358	423;424	291
Q9WV95	Pleckstrin homology-like domain family A member 3	Phlda3	13.719	125	24.643	0	0	0	0	2	1	1	0	0	0	2	1	1	0	0	0	2	1	1	0	0	0	21.6	6.4	7.2	0	0	0	1171300	0	319010	0	0	0	146420	0	39876	62098.7	85
P62245	40S ribosomal protein S15a	Rps15a	14.839	130	11.542	0	1	0	0	2	0	0	1	0	0	2	0	0	1	0	0	2	0	0	10.8	0	0	16.9	0	0	127010	0	0	1374800	0	0	15876	0	0	171850	0	0	57283.3
P24668	Cation-dependent mannose-6-phosphate receptor	M6pr	31.172	278	11.147	0	0	0	0	1	1	0	0	0	0	1	1	0	0	0	0	1	1	0	0	0	0	2.9	7.6	0	0	0	0	476780	2092900	0	0	0	0	31785	139530	0	57105
P35979	60S ribosomal protein L12	Rpl12	17.804	165	24.37	0	0	0	0	4	0	0	0	0	0	4	0	0	0	0	0	4	0	0	0	0	0	37.6	0	0	0	0	0	1529500	0	0	0	0	0	169950	0	0	56650	17;141
Q922Y1	UBX domain-containing protein 1	Ubxn1	33.572	297	13.046	0	0	0	0	1	0	1	0	0	0	1	0	1	0	0	0	1	0	1	0	0	0	9.8	0	4	0	0	0	795560	0	1753400	0	0	0	53038	0	116900	56646
Q9CWF2;Q7TMM9	Tubulin beta-2B chain;Tubulin beta-2A chain	Tubb2b;Tubb2a	49.953	445	12.21	0	5	2	3	12	12	10	0	0	0	1	2	0	0	0	0	0	1	0	14.2	5.4	10.1	39.3	36.4	32.1	0	0	0	180300	3181100	0	0	0	0	9015	159060	0	56025	239;354		73;267;330;388
P62830	60S ribosomal protein L23	Rpl23	14.865	140	14.812	0	0	0	0	2	2	1	0	0	0	2	2	1	0	0	0	2	2	1	0	0	0	25	25	14.3	0	0	0	649960	841320	0	0	0	0	72217	93480	0	55232.3	28		60;62
Q80ZW2	Protein THEM6	Them6	23.802	207	11.803	0	0	0	0	0	2	1	0	0	0	0	2	1	0	0	0	0	2	1	0	0	0	0	12.6	7.7	0	0	0	0	2229900	248760	0	0	0	0	148660	16584	55081.3
P59999	Actin-related protein 2/3 complex subunit 4	Arpc4	19.667	168	13.009	0	1	0	2	2	0	0	1	0	2	2	0	0	1	0	2	2	0	0	6.5	0	11.3	11.3	0	0	226330	0	279700	1467000	0	0	25148	0	31078	162990	0	0	54330
P00920	Carbonic anhydrase 2	Ca2	29.032	260	24.621	0	0	0	2	0	2	0	0	0	2	0	2	0	0	0	2	0	2	0	0	0	11.5	0	16.2	0	0	0	2393100	0	2116000	0	0	0	184090	0	162770	0	54256.7
Q60864	Stress-induced-phosphoprotein 1	Stip1	62.581	543	36.918	0	1	0	0	0	3	5	1	0	0	0	3	5	1	0	0	0	3	5	4.2	0	0	0	7.2	13.3	0	0	0	0	1277200	4145800	0	0	0	0	37564	121940	53168	417;420
Q5SYD0	Unconventional myosin-Id	Myo1d	116.08	1006	112.38	0	0	0	0	16	3	0	0	0	0	16	3	0	0	0	0	16	3	0	0	0	0	20.9	5.1	0	0	0	0	8484000	1345000	0	0	0	0	136840	21693	0	52844.3	930;970
P62880	Guanine nucleotide-binding protein G(I)/G(S)/G(T) subunit beta-2	Gnb2	37.331	340	34.553	0	1	0	0	3	2	3	1	0	0	3	2	3	0	0	0	1	1	1	6.8	0	0	15.6	7.4	15.9	0	0	0	1220600	0	830130	0	0	0	93890	0	63856	52582	25;317
Q3UZ39	Leucine-rich repeat flightless-interacting protein 1	Lrrfip1	79.248	729	45.781	0	0	1	0	4	1	3	0	1	0	4	1	3	0	1	0	4	1	2	0	4.3	0	13.4	4.3	9.5	0	148640	0	952220	1158300	3222400	0	4371.7	0	28006	34068	94775	52283	354;381;397;652
Q9R1P3	Proteasome subunit beta type-2	Psmb2	22.906	201	12.736	0	0	0	0	2	0	0	0	0	0	2	0	0	0	0	0	2	0	0	0	0	0	14.9	0	0	0	0	0	1545700	0	0	0	0	0	154570	0	0	51523.3
P60843;P10630	Eukaryotic initiation factor 4A-I;Eukaryotic initiation factor 4A-II;Eukaryotic initiation factor 4A-II, N-terminally processed	Eif4a1;Eif4a2	46.153	406	58.804	0	0	1	0	3	2	0	0	1	0	3	2	0	0	1	0	3	2	0	0	3.2	0	10.8	7.1	0	0	89560	0	1838300	1677400	0	0	3893.9	0	79927	72929	0	50952
P01887	Beta-2-microglobulin	B2m	13.779	119	14.364	0	0	0	0	2	0	0	0	0	0	2	0	0	0	0	0	2	0	0	0	0	0	26.9	0	0	0	0	0	1053800	0	0	0	0	0	150540	0	0	50180	100
P63242	Eukaryotic translation initiation factor 5A-1	Eif5a	16.832	154	20.889	0	2	0	1	2	0	1	2	0	1	2	0	1	2	0	1	2	0	1	30.5	0	7.8	22.7	0	7.8	799540	0	0	740160	0	414840	99943	0	0	92520	0	51855	48125	129		141
Q9R0M6	Ras-related protein Rab-9A	Rab9a	22.909	201	20.072	0	0	0	0	1	0	3	0	0	0	1	0	3	0	0	0	1	0	3	0	0	0	6	0	23.9	0	0	0	0	0	1512100	0	0	0	0	0	137460	45820	142
Q61176	Arginase-1	Arg1	34.807	323	18.184	0	0	2	1	1	0	0	0	2	1	1	0	0	0	2	1	1	0	0	0	6.8	3.4	2.5	0	0	0	8231900	0	2038800	0	0	0	548790	0	135920	0	0	45306.7
P05064	Fructose-bisphosphate aldolase A	Aldoa	39.355	364	21.03	0	1	0	1	2	0	1	1	0	1	2	0	1	1	0	1	2	0	1	5.5	0	2.5	9.3	0	5.5	435870	0	949540	2477600	0	622430	18951	0	41284	107720	0	27062	44927.3			165
Q9CRB9	MICOS complex subunit Mic19	Chchd3	26.334	227	13.255	0	0	0	0	2	0	1	0	0	0	2	0	1	0	0	0	2	0	1	0	0	0	11.5	0	4.8	0	0	0	835300	0	781430	0	0	0	69608	0	65119	44909
Q8VDD5	Myosin-9	Myh9	226.37	1960	279.04	0	3	4	13	13	9	9	3	4	13	13	9	9	3	4	13	13	9	9	2.3	3	10.9	10.3	8.5	8.2	530900	1406200	16588000	6416000	3273900	4298300	5104.8	13521	159500	61692	31480	41330	44834	896		941
P05214	Tubulin alpha-3 chain	Tuba3a	49.959	450	13.599	0	7	5	5	13	14	12	0	2	2	0	1	2	0	2	2	0	1	2	30.2	17.6	17.6	45.8	45.1	44.7	0	2428400	8834500	0	1407800	1370600	0	115640	420690	0	67040	65267	44102.3	295;347;376		302;377;398;413
Q8K1S3	Netrin receptor UNC5B	Unc5b	103.74	945	70.649	0	0	0	0	8	3	0	0	0	0	8	3	0	0	0	0	8	3	0	0	0	0	18.1	8.9	0	0	0	0	3812600	1953700	0	0	0	0	86650	44402	0	43684	174;607;615
O08573	Galectin-9	Lgals9	40.035	353	56.204	0	0	0	0	5	2	0	0	0	0	5	2	0	0	0	0	5	2	0	0	0	0	18.7	5.9	0	0	0	0	1139300	811700	0	0	0	0	75953	54113	0	43355.3	73;101		96
P68040	Guanine nucleotide-binding protein subunit beta-2-like 1;Guanine nucleotide-binding protein subunit beta-2-like 1, N-terminally processed	Gnb2l1	35.076	317	30.848	0	0	0	1	1	1	4	0	0	1	1	1	4	0	0	1	1	1	4	0	0	3.8	6.3	5	16.7	0	0	800440	0	880060	1703700	0	0	40022	0	44003	85185	43062.7	138;153;240
P14206	40S ribosomal protein SA	Rpsa	32.838	295	14.828	0	1	0	0	2	0	0	1	0	0	2	0	0	1	0	0	2	0	0	5.8	0	0	10.8	0	0	282110	0	0	1675900	0	0	21701	0	0	128910	0	0	42970
Q9Z2X1	Heterogeneous nuclear ribonucleoprotein F;Heterogeneous nuclear ribonucleoprotein F, N-terminally processed	Hnrnpf	45.729	415	42.619	0	2	0	1	2	0	1	2	0	1	2	0	1	2	0	1	1	0	0	9.2	0	4.1	8.2	0	4.1	2184600	0	804190	1542700	0	364300	145640	0	53613	102850	0	24287	42379
P63038	60 kDa heat shock protein, mitochondrial	Hspd1	60.955	573	15.728	0	2	0	0	1	0	0	2	0	0	1	0	0	2	0	0	1	0	0	7.5	0	0	3.8	0	0	4949700	0	0	4193600	0	0	149990	0	0	127080	0	0	42360			55
Q9R0P5	Destrin	Dstn	18.521	165	21.957	0	0	0	0	2	0	3	0	0	0	2	0	3	0	0	0	2	0	3	0	0	0	18.2	0	25.5	0	0	0	1270700	0	117320	0	0	0	115520	0	10666	42062	12
P17918	Proliferating cell nuclear antigen	Pcna	28.785	261	36.279	0	0	0	0	4	0	1	0	0	0	4	0	1	0	0	0	4	0	1	0	0	0	29.1	0	8	0	0	0	2015500	0	0	0	0	0	125970	0	0	41990	135		229
G3X9C2	F-box only protein 50	Nccrp1	30.407	266	19.563	0	1	2	1	2	2	1	1	2	1	2	2	1	1	2	1	2	2	1	4.1	8.6	4.1	8.3	8.6	4.1	158230	6635200	0	1790300	89722	0	10548	442350	0	119350	5981.5	0	41777.2
Q80UU9	Membrane-associated progesterone receptor component 2	Pgrmc2	23.334	217	37.575	0	0	0	0	3	0	2	0	0	0	3	0	2	0	0	0	3	0	2	0	0	0	24	0	12.4	0	0	0	774710	0	570250	0	0	0	70428	0	51841	40756.3	75
Q6P1F6	Serine/threonine-protein phosphatase 2A 55 kDa regulatory subunit B alpha isoform	Ppp2r2a	51.691	447	50.9	0	0	0	1	2	5	3	0	0	1	2	5	3	0	0	1	2	5	3	0	0	3.1	7.2	13.9	13.6	0	0	106630	164750	1797300	908820	0	0	4443.1	6864.7	74886	37868	39872.9	13
Q60766	Immunity-related GTPase family M protein 1	Irgm1	46.551	409	19.519	0	0	0	0	3	0	0	0	0	0	3	0	0	0	0	0	3	0	0	0	0	0	8.8	0	0	0	0	0	2029200	0	0	0	0	0	119360	0	0	39786.7
P26618	Platelet-derived growth factor receptor alpha	Pdgfra	122.68	1089	18.685	0	0	0	0	2	3	0	0	0	0	2	3	0	0	0	0	2	3	0	0	0	0	3.8	6.1	0	0	0	0	694100	4849100	0	0	0	0	14165	98960	0	37708.3
Q8VBT0	Thioredoxin-related transmembrane protein 1	Tmx1	31.395	278	17.819	0	0	0	0	3	0	0	0	0	0	3	0	0	0	0	0	3	0	0	0	0	0	8.6	0	0	0	0	0	1127900	0	0	0	0	0	112790	0	0	37596.7
P62259	14-3-3 protein epsilon	Ywhae	29.174	255	38.262	0	2	0	0	5	0	0	0	0	0	4	0	0	0	0	0	4	0	0	7.1	0	0	24.7	0	0	0	0	0	1857900	0	0	0	0	0	109290	0	0	36430			221
P07901	Heat shock protein HSP 90-alpha	Hsp90aa1	84.787	733	30.215	0	7	1	0	6	3	5	1	0	0	2	0	2	1	0	0	2	0	2	13.2	1.9	0	10	4.8	8.9	355060	0	0	2155000	0	1410200	10759	0	0	65303	0	42735	36012.7
P16110	Galectin-3	Lgals3	27.515	264	12.874	0	0	0	0	1	0	1	0	0	0	1	0	1	0	0	0	1	0	1	0	0	0	5.3	0	4.2	0	0	0	388290	0	450480	0	0	0	48536	0	56310	34948.7
Q9Z0R9	Fatty acid desaturase 2	Fads2	52.387	444	12.255	0	0	0	0	1	2	0	0	0	0	1	2	0	0	0	0	1	2	0	0	0	0	4.3	6.8	0	0	0	0	583760	1189200	0	0	0	0	32431	66065	0	32832
P14211	Calreticulin	Calr	47.994	416	39.079	0	3	0	0	3	0	0	3	0	0	3	0	0	3	0	0	3	0	0	12.7	0	0	12.5	0	0	5191200	0	0	2334100	0	0	216300	0	0	97256	0	0	32418.7	105
P62082	40S ribosomal protein S7	Rps7	22.127	194	13.101	0	2	0	1	1	1	0	2	0	1	1	1	0	2	0	1	1	1	0	17.5	0	6.2	6.2	6.2	0	442150	0	255320	720570	240530	0	44215	0	25532	72057	24053	0	32036.7
Q9R1J0	Sterol-4-alpha-carboxylate 3-dehydrogenase, decarboxylating	Nsdhl	40.685	362	25.195	0	0	0	0	1	3	0	0	0	0	1	3	0	0	0	0	1	3	0	0	0	0	4.7	8.8	0	0	0	0	625900	1253900	0	0	0	0	31295	62696	0	31330.3
P62855	40S ribosomal protein S26	Rps26	13.015	115	13.758	0	0	0	0	0	1	0	0	0	0	0	1	0	0	0	0	0	1	0	0	0	0	0	13	0	0	0	0	0	461270	0	0	0	0	0	92254	0	30751.3
P19324	Serpin H1	Serpinh1	46.533	417	12.994	0	0	0	0	2	1	0	0	0	0	2	1	0	0	0	0	2	1	0	0	0	0	6.5	3.6	0	0	0	0	1029300	1075400	0	0	0	0	44752	46755	0	30502.3
Q9QYJ0	DnaJ homolog subfamily A member 2	Dnaja2	45.745	412	40.781	0	0	0	0	4	0	0	0	0	0	4	0	0	0	0	0	4	0	0	0	0	0	22.1	0	0	0	0	0	2007700	0	0	0	0	0	91259	0	0	30419.7	280
Q60692	Proteasome subunit beta type-6	Psmb6	25.378	238	13.414	0	0	0	0	1	0	1	0	0	0	1	0	1	0	0	0	1	0	1	0	0	0	16.4	0	4.6	0	0	0	769480	0	223570	0	0	0	69953	0	20325	30092.7
P35278	Ras-related protein Rab-5C	Rab5c	23.412	216	57.048	0	1	0	0	2	0	0	1	0	0	2	0	0	1	0	0	1	0	0	11.1	0	0	13.9	0	0	355970	0	0	987390	0	0	32361	0	0	89763	0	0	29921
Q8VDM4	26S proteasome non-ATPase regulatory subunit 2	Psmd2	100.2	908	48.274	0	0	0	0	7	0	0	0	0	0	7	0	0	0	0	0	7	0	0	0	0	0	10.9	0	0	0	0	0	4311300	0	0	0	0	0	87985	0	0	29328.3	448;598
P62196	26S protease regulatory subunit 8	Psmc5	45.626	406	12.056	0	0	0	0	0	2	0	0	0	0	0	2	0	0	0	0	0	2	0	0	0	0	0	8.4	0	0	0	0	0	2108800	0	0	0	0	0	87867	0	29289
P62192	26S protease regulatory subunit 4	Psmc1	49.184	440	35.979	0	0	0	0	2	4	0	0	0	0	2	4	0	0	0	0	2	4	0	0	0	0	9.3	14.5	0	0	0	0	994300	1071200	0	0	0	0	39772	42849	0	27540.3
P14719	Interleukin-1 receptor-like 1	Il1rl1	64.801	567	17.606	0	0	0	0	0	3	0	0	0	0	0	3	0	0	0	0	0	3	0	0	0	0	0	7.4	0	0	0	0	0	2382600	0	0	0	0	0	82158	0	27386
Q9WV32	Actin-related protein 2/3 complex subunit 1B	Arpc1b	41.063	372	32.292	0	1	0	0	5	0	0	1	0	0	5	0	0	1	0	0	5	0	0	4.8	0	0	22.8	0	0	511230	0	0	1449000	0	0	28402	0	0	80503	0	0	26834.3	13;162
Q80UP5	Ankyrin repeat domain-containing protein 13A	Ankrd13a	67.177	588	25.094	0	0	0	0	3	2	0	0	0	0	3	2	0	0	0	0	3	2	0	0	0	0	7.3	3.9	0	0	0	0	1686900	465990	0	0	0	0	62477	17259	0	26578.7
O88746	Target of Myb protein 1	Tom1	54.325	492	25.761	0	0	0	0	2	0	1	0	0	0	2	0	1	0	0	0	2	0	1	0	0	0	8.9	0	6.3	0	0	0	1337500	0	301510	0	0	0	60795	0	13705	24833.3
P61979	Heterogeneous nuclear ribonucleoprotein K	Hnrnpk	50.976	463	44.126	0	4	0	0	4	0	0	4	0	0	4	0	0	4	0	0	4	0	0	11.2	0	0	14.3	0	0	3110700	0	0	1703000	0	0	135250	0	0	74045	0	0	24681.7
P63323	40S ribosomal protein S12	Rps12	14.525	132	16.67	0	0	0	0	2	0	2	0	0	0	2	0	2	0	0	0	2	0	2	0	0	0	25	0	25	0	0	0	505750	0	0	0	0	0	72250	0	0	24083.3	106;108		12
P49312	Heterogeneous nuclear ribonucleoprotein A1;Heterogeneous nuclear ribonucleoprotein A1, N-terminally processed	Hnrnpa1	34.196	320	20.382	0	1	0	1	1	0	1	1	0	1	1	0	1	1	0	1	1	0	1	5	0	3.1	4.7	0	3.1	765280	0	0	531150	0	764350	42516	0	0	29508	0	42464	23990.7
O70456;Q9CQV8;P68510	14-3-3 protein sigma;14-3-3 protein beta/alpha;14-3-3 protein beta/alpha, N-terminally processed;14-3-3 protein eta	Sfn;Ywhab;Ywhah	27.706	248	11.815	0	2	0	0	3	0	0	0	0	0	2	0	0	0	0	0	2	0	0	7.3	0	0	19	0	0	0	0	0	1135100	0	0	0	0	0	70946	0	0	23648.7			220
O35405	Phospholipase D3	Pld3	54.388	488	18.348	0	0	0	0	2	0	0	0	0	0	2	0	0	0	0	0	2	0	0	0	0	0	6.4	0	0	0	0	0	1050000	0	0	0	0	0	69999	0	0	23333
P46471	26S protease regulatory subunit 7	Psmc2	48.647	433	37.256	0	0	0	0	0	5	3	0	0	0	0	5	3	0	0	0	0	5	3	0	0	0	0	15.9	8.3	0	0	0	0	1180100	757670	0	0	0	0	42147	27060	23069
P01837	Ig kappa chain C region		11.934	107	11.483	0	0	0	0	2	0	0	0	0	0	2	0	0	0	0	0	2	0	0	0	0	0	45.8	0	0	0	0	0	258840	0	0	0	0	0	64711	0	0	21570.3	27		68
Q791V5	Mitochondrial carrier homolog 2	Mtch2	33.499	303	11.444	0	0	0	0	1	1	0	0	0	0	1	1	0	0	0	0	1	1	0	0	0	0	6.9	3	0	0	0	0	680750	223110	0	0	0	0	48625	15936	0	21520.3
P97351	40S ribosomal protein S3a	Rps3a	29.885	264	23.754	0	2	0	0	1	0	0	2	0	0	1	0	0	2	0	0	1	0	0	11.7	0	0	6.4	0	0	850060	0	0	1096000	0	0	50004	0	0	64473	0	0	21491	201
P57780;Q7TPR4	Alpha-actinin-4;Alpha-actinin-1	Actn4;Actn1	104.98	912	63.325	0	1	1	2	5	1	2	1	1	2	5	1	2	1	1	2	5	1	2	1.3	1.1	2.5	7.3	1.1	2.3	336900	353140	517630	2216300	396890	901370	6125.4	6420.8	9411.5	40296	7216.1	16389	21300.4	794		86
O88569	Heterogeneous nuclear ribonucleoproteins A2/B1	Hnrnpa2b1	37.402	353	35.867	0	4	0	0	2	0	0	4	0	0	2	0	0	4	0	0	2	0	0	17.3	0	0	11.9	0	0	5642300	0	0	1259500	0	0	282120	0	0	62974	0	0	20991.3
P51410	60S ribosomal protein L9	Rpl9	21.881	192	23.553	0	2	0	0	0	0	1	2	0	0	0	0	1	2	0	0	0	0	1	21.4	0	0	0	0	10.9	513620	0	0	0	0	558900	57069	0	0	0	0	62100	20700
P30285	Cyclin-dependent kinase 4	Cdk4	33.75	303	16.332	0	0	0	0	2	1	0	0	0	0	2	0	0	0	0	0	2	0	0	0	0	0	9.9	2.6	0	0	0	0	962710	0	0	0	0	0	60169	0	0	20056.3
P28656	Nucleosome assembly protein 1-like 1	Nap1l1	45.345	391	12.914	0	0	0	0	2	0	1	0	0	0	2	0	1	0	0	0	1	0	1	0	0	0	7.2	0	4.6	0	0	0	838000	0	0	0	0	0	59857	0	0	19952.3
Q8VC57	BTB/POZ domain-containing protein KCTD5	Kctd5	26.163	234	26.544	0	0	0	0	0	0	4	0	0	0	0	0	4	0	0	0	0	0	4	0	0	0	0	0	39.7	0	0	0	0	0	654710	0	0	0	0	0	59519	19839.7	6;25;74;163
Q99JI4	26S proteasome non-ATPase regulatory subunit 6	Psmd6	45.536	389	18.05	0	0	0	0	0	1	2	0	0	0	0	1	2	0	0	0	0	1	2	0	0	0	0	2.3	8.2	0	0	0	0	0	1520000	0	0	0	0	0	58460	19486.7
Q8BFZ3	Beta-actin-like protein 2	Actbl2	42.004	376	11.168	0	4	4	4	7	4	5	0	0	0	2	0	0	0	0	0	2	0	0	17.3	18.9	17	27.1	17.3	19.1	0	0	0	1191400	0	0	0	0	0	56733	0	0	18911			45;48;154;191
Q9WTX6	Cullin-1	Cul1	89.69	776	81.081	0	0	0	0	3	5	0	0	0	0	3	5	0	0	0	0	3	5	0	0	0	0	6.4	8.6	0	0	0	0	1069700	1525700	0	0	0	0	23255	33167	0	18807.3	291		488
Q9QZE5	Coatomer subunit gamma-1	Copg1	97.512	874	39.304	0	0	0	0	5	2	0	0	0	0	5	2	0	0	0	0	5	2	0	0	0	0	9.3	4.8	0	0	0	0	1350400	857790	0	0	0	0	29357	18648	0	16001.7	440;446
Q8BH59	Calcium-binding mitochondrial carrier protein Aralar1	Slc25a12	74.569	677	32.452	0	0	0	0	3	3	0	0	0	0	3	3	0	0	0	0	3	3	0	0	0	0	11.1	9.3	0	0	0	0	658380	1064100	0	0	0	0	18288	29558	0	15948.7
Q91X78	Erlin-1	Erlin1	39.182	348	13.71	0	0	0	0	4	1	1	0	0	0	2	1	1	0	0	0	2	1	1	0	0	0	14.9	5.5	5.5	0	0	0	952160	0	0	0	0	0	47608	0	0	15869.3	312
P10107	Annexin A1	Anxa1	38.734	346	65.492	0	3	4	4	2	1	1	3	4	4	2	1	1	3	4	4	2	1	1	10.1	9.5	11.8	6.4	3.8	3.8	2105400	3453200	5191000	839590	0	189810	95701	156970	235960	38163	0	8627.8	15596.9	343
O54734	Dolichyl-diphosphooligosaccharide--protein glycosyltransferase 48 kDa subunit	Ddost	49.027	441	12.798	0	0	0	0	2	1	1	0	0	0	2	1	1	0	0	0	2	1	1	0	0	0	5	2.5	2.5	0	0	0	622940	0	395720	0	0	0	28315	0	17987	15434
P48678	Prelamin-A/C;Lamin-A/C	Lmna	74.237	665	41.418	0	1	1	1	5	1	2	1	1	1	5	1	2	1	1	1	5	1	2	1.7	1.4	1.5	7.8	1.5	2.9	143230	0	0	1751300	180910	0	3331	0	0	40728	4207.2	0	14978.4
Q922Q8	Leucine-rich repeat-containing protein 59	Lrrc59	34.877	307	12.506	0	1	0	0	2	0	0	1	0	0	2	0	0	1	0	0	2	0	0	3.9	0	0	7.2	0	0	456200	0	0	613080	0	0	32586	0	0	43792	0	0	14597.3	48
Q9CWG1	Glioma pathogenesis-related protein 1	Glipr1	29.128	255	28.295	0	0	0	0	2	1	1	0	0	0	2	1	1	0	0	0	2	1	1	0	0	0	7.8	5.5	5.5	0	0	0	0	282710	236970	0	0	0	0	23559	19748	14435.7	37;190;195
Q3UMR5	Calcium uniporter protein, mitochondrial	Mcu	39.681	350	16.471	0	0	0	0	0	1	2	0	0	0	0	1	2	0	0	0	0	1	2	0	0	0	0	4.6	8.9	0	0	0	0	282250	404660	0	0	0	0	17641	25291	14310.7
Q9CQN1	Heat shock protein 75 kDa, mitochondrial	Trap1	80.208	706	28.493	0	0	0	0	2	2	0	0	0	0	2	2	0	0	0	0	2	2	0	0	0	0	5	5.7	0	0	0	0	1233400	522270	0	0	0	0	30082	12738	0	14273.3
Q8QZT1	Acetyl-CoA acetyltransferase, mitochondrial	Acat1	44.816	424	13.713	0	0	0	0	0	2	1	0	0	0	0	2	1	0	0	0	0	2	1	0	0	0	0	9.7	4	0	0	0	0	498130	399360	0	0	0	0	22642	18153	13598.3
Q60598	Src substrate cortactin	Cttn	61.249	546	18.493	0	0	1	0	1	0	3	0	1	0	1	0	3	0	1	0	1	0	3	0	1.8	0	3.1	0	7	0	97987	0	492420	0	480960	0	3768.7	0	18939	0	18499	12479.3
Q01721	Growth arrest-specific protein 1	Gas1	35.694	343	13.715	0	0	0	0	1	0	1	0	0	0	1	0	1	0	0	0	1	0	1	0	0	0	8.5	0	6.1	0	0	0	667410	0	0	0	0	0	37078	0	0	12359.3	218;220;228
Q9R045	Angiopoietin-related protein 2	Angptl2	57.105	493	27.534	0	0	0	0	1	3	1	0	0	0	1	3	1	0	0	0	1	3	1	0	0	0	5.1	8.5	2.8	0	0	0	0	665080	435860	0	0	0	0	22169	14529	12232.7	278
P42208	Septin-2	2021-09-02	41.525	361	32.41	0	0	0	1	0	0	4	0	0	1	0	0	4	0	0	1	0	0	4	0	0	4.4	0	0	16.9	0	0	0	0	0	757780	0	0	0	0	0	36085	12028.3	111
P63276	40S ribosomal protein S17	Rps17	15.524	135	13.004	0	1	0	0	1	0	0	1	0	0	1	0	0	1	0	0	1	0	0	16.3	0	0	16.3	0	0	112320	0	0	179270	0	0	22464	0	0	35855	0	0	11951.7
Q9EP69	Phosphatidylinositide phosphatase SAC1	Sacm1l	66.943	587	23.208	0	0	0	0	2	1	1	0	0	0	2	1	1	0	0	0	2	1	1	0	0	0	3.4	1.5	1.5	0	0	0	793770	0	509050	0	0	0	21453	0	13758	11737
Q8R1K1	Ubiquitin-associated domain-containing protein 2	Ubac2	39.056	345	39.539	0	0	0	0	1	3	0	0	0	0	1	3	0	0	0	0	1	3	0	0	0	0	4.3	11.9	0	0	0	0	319780	261880	0	0	0	0	18810	15405	0	11405
P11276	Fibronectin;Anastellin	Fn1	272.53	2477	92.002	0	1	0	0	8	4	2	1	0	0	8	4	2	1	0	0	8	4	2	0.5	0	0	6.3	2.9	1.7	178760	0	0	2573000	988920	138030	1640	0	0	23605	9072.6	1266.4	11314.7	77;79;461;470;2407;2409;2411
Q9DC51	Guanine nucleotide-binding protein G(k) subunit alpha	Gnai3	40.538	354	14.146	0	1	0	0	4	3	2	0	0	0	2	1	0	0	0	0	2	1	0	4.2	0	0	16.7	10.7	6.5	0	0	0	224200	281970	0	0	0	0	14946	18798	0	11248
Q8VCH6	Delta(24)-sterol reductase	Dhcr24	60.112	516	11.154	0	0	0	0	2	0	0	0	0	0	2	0	0	0	0	0	2	0	0	0	0	0	4.5	0	0	0	0	0	665480	0	0	0	0	0	33274	0	0	11091.3	499
Q9D1D4	Transmembrane emp24 domain-containing protein 10	Tmed10	24.911	219	12.871	0	0	0	0	1	1	1	0	0	0	1	1	1	0	0	0	1	1	1	0	0	0	9.6	4.1	4.1	0	0	0	332190	0	0	0	0	0	33219	0	0	11073
Q9WVA4	Transgelin-2	Tagln2	22.395	199	30.622	0	1	0	0	1	0	0	1	0	0	1	0	0	1	0	0	1	0	0	9	0	0	9	0	0	415680	0	0	460170	0	0	29691	0	0	32870	0	0	10956.7
Q8BU33	Acetolactate synthase-like protein	Ilvbl	68.155	632	19.599	0	1	0	0	2	0	0	1	0	0	2	0	0	1	0	0	2	0	0	3.5	0	0	5.2	0	0	186820	0	0	840070	0	0	7185.5	0	0	32310	0	0	10770			580
Q91W90	Thioredoxin domain-containing protein 5	Txndc5	46.415	417	11.756	0	0	0	0	1	0	1	0	0	0	1	0	1	0	0	0	1	0	1	0	0	0	3.4	0	2.2	0	0	0	294260	0	347070	0	0	0	14713	0	17354	10689
Q8VEH8	Endoplasmic reticulum lectin 1	Erlec1	54.906	483	17.665	0	0	0	0	0	0	3	0	0	0	0	0	3	0	0	0	0	0	3	0	0	0	0	0	10.1	0	0	0	0	0	822280	0	0	0	0	0	31626	10542	261
P14685	26S proteasome non-ATPase regulatory subunit 3	Psmd3	60.718	530	13.834	0	0	0	0	1	2	0	0	0	0	1	2	0	0	0	0	1	2	0	0	0	0	2.8	5.7	0	0	0	0	475190	588520	0	0	0	0	13976	17310	0	10428.7
Q80W68	Kin of IRRE-like protein 1	Kirrel	87.175	789	24.945	0	0	0	0	4	0	3	0	0	0	4	0	3	0	0	0	4	0	3	0	0	0	9.9	0	6.3	0	0	0	894930	0	148400	0	0	0	26322	0	4364.7	10228.9	276
P06151	L-lactate dehydrogenase A chain	Ldha	36.498	332	22.689	0	3	0	2	3	1	0	2	0	2	2	0	0	2	0	2	2	0	0	12.7	0	8.1	12.7	3.6	0	417990	0	177620	549290	0	0	23221	0	9868	30516	0	0	10172	35;163
Q921I1	Serotransferrin	Tf	76.723	697	19.133	0	0	0	2	0	2	0	0	0	2	0	2	0	0	0	2	0	2	0	0	0	3.2	0	2.9	0	0	0	324790	0	1250500	0	0	0	7921.7	0	30500	0	10166.7	156
P08249	Malate dehydrogenase, mitochondrial	Mdh2	35.611	338	21.211	0	1	1	0	0	1	1	1	1	0	0	1	1	1	1	0	0	1	1	5.6	5.6	0	0	5.6	5.6	366990	387070	0	0	421340	215230	17476	18432	0	0	20064	10249	10104.3
G5E829;Q6Q477	Plasma membrane calcium-transporting ATPase 1;Calcium-transporting ATPase	Atp2b1;Atp2b4	134.75	1220	25.455	0	0	0	0	3	2	0	0	0	0	3	2	0	0	0	0	3	2	0	0	0	0	4.5	3.1	0	0	0	0	931550	561680	0	0	0	0	18631	11234	0	9955
P09411	Phosphoglycerate kinase 1	Pgk1	44.55	417	13.577	0	2	0	1	1	0	0	2	0	1	1	0	0	2	0	1	1	0	0	8.4	0	4.1	4.3	0	0	1779000	0	584320	768650	0	0	68424	0	22474	29564	0	0	9854.67
O35129	Prohibitin-2	Phb2	33.296	299	11.461	0	1	0	0	1	0	0	1	0	0	1	0	0	1	0	0	1	0	0	3.7	0	0	4.3	0	0	445930	0	0	647310	0	0	20270	0	0	29423	0	0	9807.67
Q61398	Procollagen C-endopeptidase enhancer 1	Pcolce	50.167	468	11.682	0	0	0	0	1	0	1	0	0	0	1	0	1	0	0	0	1	0	1	0	0	0	2.6	0	1.9	0	0	0	334780	0	248840	0	0	0	16739	0	12442	9727
Q62465	Synaptic vesicle membrane protein VAT-1 homolog	Vat1	43.096	406	11.97	0	0	0	0	2	0	1	0	0	0	2	0	1	0	0	0	2	0	1	0	0	0	6.2	0	2.2	0	0	0	225480	0	200400	0	0	0	15032	0	13360	9464			274
Q9DBG6	Dolichyl-diphosphooligosaccharide--protein glycosyltransferase subunit 2	Rpn2	69.062	631	18.045	0	0	0	0	2	0	0	0	0	0	2	0	0	0	0	0	2	0	0	0	0	0	5.5	0	0	0	0	0	633210	0	0	0	0	0	27531	0	0	9177
Q8BG05	Heterogeneous nuclear ribonucleoprotein A3	Hnrnpa3	39.652	379	31.717	0	2	0	0	1	1	0	2	0	0	1	1	0	2	0	0	1	1	0	9.5	0	0	4.2	4.2	0	232090	0	0	0	519410	0	12215	0	0	0	27337	0	9112.33	85;94
Q9DBV4	Matrix-remodeling-associated protein 8	Mxra8	49.75	442	17.778	0	0	0	0	2	0	1	0	0	0	2	0	1	0	0	0	2	0	1	0	0	0	5.7	0	3.2	0	0	0	545340	0	0	0	0	0	27267	0	0	9089
P46737	Lys-63-specific deubiquitinase BRCC36	Brcc3	33.34	291	14.583	0	0	0	0	1	0	1	0	0	0	1	0	1	0	0	0	1	0	1	0	0	0	6.5	0	4.5	0	0	0	431100	0	0	0	0	0	26944	0	0	8981.33	172
Q8K4L4	Protein POF1B	Pof1b	67.784	587	21.149	0	0	2	2	0	2	0	0	2	2	0	2	0	0	2	2	0	2	0	0	3.6	3.6	0	3.6	0	0	1778200	12068000	0	723890	0	0	65860	446960	0	26811	0	8937
P08003	Protein disulfide-isomerase A4	Pdia4	71.982	638	12.013	0	0	0	0	1	1	0	0	0	0	1	1	0	0	0	0	1	1	0	0	0	0	2.2	1.6	0	0	0	0	195300	725630	0	0	0	0	5579.9	20732	0	8770.63			481
Q7TSE6	Serine/threonine-protein kinase 38-like	Stk38l	53.771	464	11.356	0	0	0	0	2	2	1	0	0	0	1	1	0	0	0	0	1	1	0	0	0	0	4.5	4.5	2.4	0	0	0	489260	139220	0	0	0	0	20386	5800.9	0	8728.97	235
P10404	MLV-related proviral Env polyprotein;Surface protein;Transmembrane protein		69.612	641	14.392	0	0	0	0	2	0	0	0	0	0	2	0	0	0	0	0	2	0	0	0	0	0	5.8	0	0	0	0	0	750350	0	0	0	0	0	25012	0	0	8337.33	109;118
Q91YQ5	Dolichyl-diphosphooligosaccharide--protein glycosyltransferase subunit 1	Rpn1	68.527	608	17.241	0	0	0	0	3	0	0	0	0	0	3	0	0	0	0	0	3	0	0	0	0	0	7.2	0	0	0	0	0	925240	0	0	0	0	0	25006	0	0	8335.33
P97370	Sodium/potassium-transporting ATPase subunit beta-3	Atp1b3	31.775	278	17.647	0	0	0	0	3	0	0	0	0	0	3	0	0	0	0	0	3	0	0	0	0	0	14	0	0	0	0	0	362730	0	0	0	0	0	24182	0	0	8060.67	191;249
Q9R087;P51655	Glypican-6;Secreted glypican-6;Glypican-4;Secreted glypican-4	Gpc6;Gpc4	63.056	555	13.277	0	0	0	0	1	1	0	0	0	0	1	1	0	0	0	0	1	1	0	0	0	0	3.1	3.1	0	0	0	0	382440	248050	0	0	0	0	14165	9186.9	0	7783.97
P16627	Heat shock 70 kDa protein 1-like	Hspa1l	70.636	641	12.996	0	1	2	3	4	3	4	0	0	1	1	0	1	0	0	1	0	0	0	2.5	4.2	8	8.1	6.2	8.1	0	0	291340	570400	0	204940	0	0	8323.9	16297	0	5855.3	7384.1
Q9CY27	Very-long-chain enoyl-CoA reductase	Tecr	36.09	308	11.369	0	0	0	0	1	1	1	0	0	0	1	1	1	0	0	0	1	1	1	0	0	0	2.3	5.5	5.5	0	0	0	287350	0	0	0	0	0	22104	0	0	7368	18
Q8BG51	Mitochondrial Rho GTPase 1	Rhot1	72.241	631	11.81	0	0	0	0	1	2	0	0	0	0	1	2	0	0	0	0	1	2	0	0	0	0	1.4	3	0	0	0	0	250900	383270	0	0	0	0	8363.4	12776	0	7046.47
Q9D8Y0;Q9D4J1	EF-hand domain-containing protein D2;EF-hand domain-containing protein D1	Efhd2;Efhd1	26.791	240	16.144	0	0	0	1	0	0	1	0	0	1	0	0	1	0	0	1	0	0	1	0	0	4.6	0	0	5.4	0	0	0	0	0	226070	0	0	0	0	0	20552	6850.67
Q2TBE6	Phosphatidylinositol 4-kinase type 2-alpha	Pi4k2a	54.257	479	11.051	0	0	0	0	1	1	0	0	0	0	1	1	0	0	0	0	1	1	0	0	0	0	2.7	1.9	0	0	0	0	226380	315410	0	0	0	0	8384.3	11682	0	6688.77
Q91YW3	DnaJ homolog subfamily C member 3	Dnajc3	57.463	504	11.392	0	0	1	0	0	0	1	0	1	0	0	0	1	0	1	0	0	0	1	0	2.2	0	0	0	3.8	0	0	0	0	0	458310	0	0	0	0	0	19927	6642.33		313;315
Q8CIE6	Coatomer subunit alpha;Xenin;Proxenin	Copa	138.43	1224	21.916	0	0	0	0	2	3	0	0	0	0	2	3	0	0	0	0	2	3	0	0	0	0	2.6	4.4	0	0	0	0	597950	784380	0	0	0	0	8542.1	11205	0	6582.37
B2RXS4	Plexin-B2	Plxnb2	206.23	1842	79.447	0	0	0	1	9	2	4	0	0	1	9	2	4	0	0	1	9	2	4	0	0	0.5	6.8	1.4	3.3	0	0	0	1143300	551620	0	0	0	0	13141	6340.5	0	6493.83	313;471;477;480;488;491;769;772;848;1488	1508;1510
P97363	Serine palmitoyltransferase 2	Sptlc2	62.981	560	11.743	0	0	0	0	2	0	0	0	0	0	2	0	0	0	0	0	2	0	0	0	0	0	6.6	0	0	0	0	0	616580	0	0	0	0	0	19268	0	0	6422.67
Q69ZN7	Myoferlin	Myof	233.32	2048	53.263	0	0	0	0	6	2	0	0	0	0	6	2	0	0	0	0	5	2	0	0	0	0	5	1.4	0	0	0	0	1734000	573680	0	0	0	0	14097	4664.1	0	6253.7	1118;1379;1640;1647
P01897	H-2 class I histocompatibility antigen, L-D alpha chain	H2-L	40.711	362	20.806	0	0	0	0	3	2	1	0	0	0	3	0	0	0	0	0	1	0	0	0	0	0	12.2	6.4	3.6	0	0	0	373760	0	0	0	0	0	17798	0	0	5932.67	145;188
P63037	DnaJ homolog subfamily A member 1	Dnaja1	44.868	397	14.875	0	0	0	0	2	0	0	0	0	0	2	0	0	0	0	0	2	0	0	0	0	0	8.6	0	0	0	0	0	360970	0	0	0	0	0	17189	0	0	5729.67
Q922F4	Tubulin beta-6 chain	Tubb6	50.09	447	13.889	0	2	2	1	8	7	5	0	0	0	2	0	0	0	0	0	2	0	0	5.4	5.4	4	22.8	17.4	12.5	0	0	0	320690	0	0	0	0	0	16035	0	0	5345			293;330
Q9D6M3;Q9DB41	Mitochondrial glutamate carrier 1;Mitochondrial glutamate carrier 2	Slc25a22;Slc25a18	34.67	323	11.31	0	0	0	0	1	1	0	0	0	0	1	1	0	0	0	0	1	1	0	0	0	0	10.2	4	0	0	0	0	266660	0	0	0	0	0	15686	0	0	5228.67
Q99020	Heterogeneous nuclear ribonucleoprotein A/B	Hnrnpab	30.831	285	11.539	0	0	0	1	1	1	0	0	0	1	1	1	0	0	0	1	1	1	0	0	0	2.8	4.9	2.8	0	0	0	0	0	203860	0	0	0	0	0	15681	0	5227
Q68FD5	Clathrin heavy chain 1	Cltc	191.55	1675	42.545	0	1	0	0	5	0	1	1	0	0	5	0	1	1	0	0	5	0	1	1.6	0	0	5.8	0	1.4	216130	0	0	1355200	0	0	2401.4	0	0	15057	0	0	5019	824		996
Q8C1B7;Q9R1T4	Septin-11;Septin-6	Sept11;Sept6	49.694	431	15.658	0	0	0	1	0	1	1	0	0	1	0	1	1	0	0	1	0	1	1	0	0	3	0	3	2.6	0	0	0	0	0	325810	0	0	0	0	0	14809	4936.33
Q9QXS1	Plectin	Plec	534.18	4691	127.95	0	0	4	8	2	4	4	0	4	8	2	4	4	0	3	6	2	3	4	0	1.2	3	0.8	1.5	1.2	0	2715000	7129700	892800	1080900	2219300	0	9298	24417	3057.5	3701.6	7600.5	4786.53			2983
Q8BKG3	Inactive tyrosine-protein kinase 7	Ptk7	117.53	1062	13.003	0	0	0	0	2	1	0	0	0	0	2	1	0	0	0	0	2	1	0	0	0	0	2.4	0.9	0	0	0	0	562760	190520	0	0	0	0	10618	3594.7	0	4737.57
P56480	ATP synthase subunit beta, mitochondrial	Atp5b	56.3	529	12.461	0	2	0	0	1	0	0	2	0	0	1	0	0	2	0	0	1	0	0	10.2	0	0	4.5	0	0	623680	0	0	405690	0	0	21506	0	0	13989	0	0	4663			443;509
Q9CXF4	TBC1 domain family member 15	Tbc1d15	76.526	671	15.362	0	0	0	0	1	1	0	0	0	0	1	1	0	0	0	0	1	1	0	0	0	0	3.7	1.9	0	0	0	0	0	473290	0	0	0	0	0	13147	0	4382.33	65
Q64727	Vinculin	Vcl	116.72	1066	29.853	0	0	3	0	0	1	1	0	3	0	0	1	1	0	3	0	0	1	1	0	5.3	0	0	1.3	1.3	0	531550	0	0	569030	407480	0	7087.3	0	0	7587.1	5433.1	4340.07
Q00560	Interleukin-6 receptor subunit beta	Il6st	102.45	917	11.371	0	0	0	0	1	0	1	0	0	0	1	0	1	0	0	0	1	0	1	0	0	0	1.5	0	3.5	0	0	0	250620	0	360410	0	0	0	5221.3	0	7508.4	4243.23
P14094	Sodium/potassium-transporting ATPase subunit beta-1	Atp1b1	35.194	304	11.155	0	0	0	0	1	1	0	0	0	0	1	1	0	0	0	0	1	1	0	0	0	0	4.3	4.6	0	0	0	0	0	149750	0	0	0	0	0	12479	0	4159.67	214
Q91WK0	Leucine-rich repeat flightless-interacting protein 2	Lrrfip2	47.147	415	12.441	0	0	0	2	0	0	2	0	0	2	0	0	1	0	0	2	0	0	1	0	0	6.5	0	0	6	0	0	270890	0	0	236580	0	0	14257	0	0	12451	4150.33
Q60943	Interleukin-17 receptor A	Il17ra	97.807	864	14.821	0	0	0	0	2	0	0	0	0	0	2	0	0	0	0	0	2	0	0	0	0	0	2.9	0	0	0	0	0	427820	0	0	0	0	0	12224	0	0	4074.67	584
Q9DCL9	Multifunctional protein ADE2;Phosphoribosylaminoimidazole-succinocarboxamide synthase;Phosphoribosylaminoimidazole carboxylase	Paics	47.006	425	11.969	0	0	0	0	2	0	0	0	0	0	2	0	0	0	0	0	2	0	0	0	0	0	6.8	0	0	0	0	0	228050	0	0	0	0	0	11402	0	0	3800.67	63
Q3TXS7	26S proteasome non-ATPase regulatory subunit 1	Psmd1	105.73	953	18.291	0	0	0	0	0	3	0	0	0	0	0	3	0	0	0	0	0	3	0	0	0	0	0	5.6	0	0	0	0	0	525910	0	0	0	0	0	11190	0	3730	703
Q921V5	Alpha-1,6-mannosyl-glycoprotein 2-beta-N-acetylglucosaminyltransferase	Mgat2	51.029	442	17.238	0	0	0	0	2	1	0	0	0	0	2	1	0	0	0	0	2	1	0	0	0	0	7.9	3.6	0	0	0	0	0	250820	0	0	0	0	0	10905	0	3635	205;381
P25444	40S ribosomal protein S2	Rps2	31.231	293	11.536	0	0	0	0	1	1	0	0	0	0	1	1	0	0	0	0	1	1	0	0	0	0	3.8	4.4	0	0	0	0	0	186740	0	0	0	0	0	10375	0	3458.33	229
Q9D0E1	Heterogeneous nuclear ribonucleoprotein M	Hnrnpm	77.648	729	11.787	0	0	0	0	2	0	0	0	0	0	2	0	0	0	0	0	2	0	0	0	0	0	4.4	0	0	0	0	0	483320	0	0	0	0	0	10283	0	0	3427.67
Q91Y74	CMP-N-acetylneuraminate-beta-galactosamide-alpha-2,3-sialyltransferase 4	St3gal4	38.058	333	11.776	0	1	0	0	0	1	0	1	0	0	0	1	0	1	0	0	0	1	0	2.7	0	0	0	4.5	0	836890	0	0	0	195260	0	44047	0	0	0	10277	0	3425.67			321
Q8CG19	Latent-transforming growth factor beta-binding protein 1	Ltbp1	186.72	1712	12.839	0	0	0	0	1	1	0	0	0	0	1	1	0	0	0	0	1	1	0	0	0	0	0.8	1.3	0	0	0	0	215150	579250	0	0	0	0	2723.4	7332.3	0	3351.9
P21107	Tropomyosin alpha-3 chain	Tpm3	32.994	285	11.776	0	3	0	2	3	0	5	1	0	0	1	0	0	1	0	0	1	0	0	8.8	0	5.3	11.9	0	14.4	200430	0	0	159730	0	0	12527	0	0	9983.2	0	0	3327.73
Q8BTM8	Filamin-A	Flna	281.22	2647	49.257	0	3	0	0	6	0	0	3	0	0	6	0	0	2	0	0	6	0	0	1.9	0	0	4.4	0	0	757630	0	0	1315800	0	0	5654	0	0	9819.5	0	0	3273.17
P68369	Tubulin alpha-1A chain	Tuba1a	50.135	451	17.761	0	9	4	4	17	14	13	0	0	0	2	1	1	0	0	0	0	0	0	35.5	15.5	15.5	60.1	45	46.6	0	0	0	204050	0	0	0	0	0	9716.9	0	0	3238.97	129;295;315;316;347;376		154;302;313;377;398;413
Q9DBH0	NEDD4-like E3 ubiquitin-protein ligase WWP2	Wwp2	98.76	870	22.989	0	0	0	0	1	1	0	0	0	0	1	1	0	0	0	0	1	1	0	0	0	0	1.4	1.8	0	0	0	0	261020	185610	0	0	0	0	5674.3	4035	0	3236.43
P80313	T-complex protein 1 subunit eta	Cct7	59.652	544	12.759	0	1	0	0	1	0	0	1	0	0	1	0	0	1	0	0	1	0	0	4	0	0	2	0	0	0	0	0	274260	0	0	0	0	0	9457.2	0	0	3152.4	511
Q11011	Puromycin-sensitive aminopeptidase	Npepps	103.32	920	13.925	0	0	2	0	0	2	0	0	2	0	0	2	0	0	2	0	0	2	0	0	2.6	0	0	2.6	0	0	410350	0	0	446010	0	0	8549.1	0	0	9291.9	0	3097.3
Q8CI51	PDZ and LIM domain protein 5	Pdlim5	63.299	591	11.284	0	0	0	0	0	2	0	0	0	0	0	2	0	0	0	0	0	2	0	0	0	0	0	4.2	0	0	0	0	0	293920	0	0	0	0	0	9185	0	3061.67
Q9JJ28	Protein flightless-1 homolog	Flii	144.8	1271	25.635	0	0	0	0	3	1	0	0	0	0	3	1	0	0	0	0	3	1	0	0	0	0	3.5	0.8	0	0	0	0	346420	222390	0	0	0	0	5587.4	3587	0	3058.13	527;933;938
Q99K51;Q61233	Plastin-3;Plastin-2	Pls3;Lcp1	70.741	630	11.344	0	0	0	0	2	0	0	0	0	0	2	0	0	0	0	0	2	0	0	0	0	0	3.3	0	0	0	0	0	318810	0	0	0	0	0	8616.6	0	0	2872.2
Q91YE6	Importin-9	Ipo9	116.05	1041	13.385	0	0	0	0	1	0	0	0	0	0	1	0	0	0	0	0	1	0	0	0	0	0	2	0	0	0	0	0	357030	0	0	0	0	0	8500.8	0	0	2833.6
Q61553	Fascin	Fscn1	54.507	493	12.878	0	1	0	0	1	0	0	1	0	0	1	0	0	1	0	0	1	0	0	4.9	0	0	3.7	0	0	0	0	0	234020	0	0	0	0	0	8358	0	0	2786	260
O88532	Zinc finger RNA-binding protein	Zfr	116.86	1074	16.328	0	0	0	0	1	1	1	0	0	0	1	1	1	0	0	0	1	1	1	0	0	0	0.9	2	1.2	0	0	0	103540	0	262300	0	0	0	2251	0	5702.2	2651.07	333;336	340
P62334	26S protease regulatory subunit 10B	Psmc6	44.172	389	12.195	0	0	0	0	1	1	0	0	0	0	1	1	0	0	0	0	1	1	0	0	0	0	4.6	2.8	0	0	0	0	0	164610	0	0	0	0	0	7838.6	0	2612.87	228
Q00993	Tyrosine-protein kinase receptor UFO	Axl	98.19	888	19.224	0	0	0	0	3	1	0	0	0	0	3	1	0	0	0	0	3	1	0	0	0	0	6.6	1.9	0	0	0	0	333250	0	0	0	0	0	7750	0	0	2583.33	846;848;863
Q7TMK9	Heterogeneous nuclear ribonucleoprotein Q	Syncrip	69.632	623	17.672	0	1	0	0	0	1	1	1	0	0	0	1	1	1	0	0	0	1	1	3.5	0	0	0	3.4	2.1	292890	0	0	0	0	244510	9152.8	0	0	0	0	7640.8	2546.93
B0V2N1;Q64487	Receptor-type tyrosine-protein phosphatase S;Receptor-type tyrosine-protein phosphatase delta	Ptprs;Ptprd	211.9	1907	12.973	0	0	0	0	2	0	0	0	0	0	2	0	0	0	0	0	2	0	0	0	0	0	1.5	0	0	0	0	0	646100	0	0	0	0	0	7512.8	0	0	2504.27
Q03145;Q8CBF3;Q03137;P54763;P54761;P54754;Q61772;Q62413	Ephrin type-A receptor 2;Ephrin type-B receptor 1;Ephrin type-A receptor 4;Ephrin type-B receptor 2;Ephrin type-B receptor 4;Ephrin type-B receptor 3;Ephrin type-A receptor 7;Ephrin type-A receptor 6	Epha2;Ephb1;Epha4;Ephb2;Ephb4;Ephb3;Epha7;Epha6	108.85	977	11.582	0	0	0	0	1	1	0	0	0	0	1	1	0	0	0	0	1	1	0	0	0	0	1.1	1	0	0	0	0	0	330610	0	0	0	0	0	7187.2	0	2395.73	754
Q8R0W0	Epiplakin	Eppk1	723.3	6548	55.78	0	0	2	4	2	2	0	0	2	2	2	2	0	0	2	2	2	2	0	0	2.8	3.7	5.5	3.1	0	0	510500	3179800	1898000	514790	0	0	1462.8	9111.1	5438.5	1475	0	2304.5		225
P35438	Glutamate receptor ionotropic, NMDA 1	Grin1	105.48	938	11.395	0	0	0	0	2	0	0	0	0	0	2	0	0	0	0	0	2	0	0	0	0	0	4.4	0	0	0	0	0	320000	0	0	0	0	0	6274.5	0	0	2091.5		932
Q03265	ATP synthase subunit alpha, mitochondrial	Atp5a1	59.752	553	21.851	0	2	0	0	1	0	0	2	0	0	1	0	0	2	0	0	1	0	0	6.7	0	0	2	0	0	639870	0	0	185380	0	0	20641	0	0	5980	0	0	1993.33
O35375	Neuropilin-2	Nrp2	104.63	931	11.974	0	0	0	0	1	0	1	0	0	0	1	0	1	0	0	0	1	0	1	0	0	0	1.6	0	2.6	0	0	0	268010	0	0	0	0	0	5583.5	0	0	1861.17	277
Q61391	Neprilysin	Mme	85.701	750	12.447	0	0	0	0	2	0	0	0	0	0	2	0	0	0	0	0	2	0	0	0	0	0	3.6	0	0	0	0	0	195970	0	0	0	0	0	5024.9	0	0	1674.97	735
P46735	Unconventional myosin-Ib	Myo1b	128.56	1107	13.639	0	0	0	0	2	0	0	0	0	0	2	0	0	0	0	0	2	0	0	0	0	0	2.6	0	0	0	0	0	306100	0	0	0	0	0	4937.1	0	0	1645.7	483
O35516	Neurogenic locus notch homolog protein 2;Notch 2 extracellular truncation;Notch 2 intracellular domain	Notch2	265.63	2473	12.374	0	0	0	0	2	0	0	0	0	0	2	0	0	0	0	0	2	0	0	0	0	0	2.1	0	0	0	0	0	378270	0	0	0	0	0	4613	0	0	1537.67	2086
Q80X90	Filamin-B	Flnb	277.82	2602	11.739	0	1	1	0	1	0	0	0	1	0	1	0	0	0	1	0	1	0	0	0.4	0.5	0	0.5	0	0	0	375500	0	642170	0	0	0	2644.4	0	4522.3	0	0	1507.43
Q8R5H1	Ubiquitin carboxyl-terminal hydrolase 15	Usp15	112.32	981	18.331	0	0	0	0	1	1	1	0	0	0	1	1	1	0	0	0	1	1	1	0	0	0	1.4	0.8	0.9	0	0	0	0	0	208230	0	0	0	0	0	4004.4	1334.8	570
Q9JHR7	Insulin-degrading enzyme	Ide	117.77	1019	19.315	0	0	1	3	0	1	0	0	1	3	0	1	0	0	1	3	0	1	0	0	0.8	3.3	0	1.2	0	0	278230	1881200	0	172360	0	0	5564.6	37624	0	3447.1	0	1149.03
Q7TMY8	E3 ubiquitin-protein ligase HUWE1	Huwe1	482.63	4377	30.051	0	0	0	0	3	2	0	0	0	0	3	2	0	0	0	0	3	2	0	0	0	0	1.6	0.8	0	0	0	0	0	525320	0	0	0	0	0	2886.3	0	962.1	349;2190;4344
Q91ZX7	Prolow-density lipoprotein receptor-related protein 1;Low-density lipoprotein receptor-related protein 1 85 kDa subunit;Low-density lipoprotein receptor-related protein 1 515 kDa subunit;Low-density lipoprotein receptor-related protein 1 intracellular domain	Lrp1	504.74	4545	25.619	0	0	0	0	0	1	3	0	0	0	0	1	3	0	0	0	0	1	3	0	0	0	0	0.3	1	0	0	0	0	0	279620	0	0	0	0	0	1231.8	410.6	3823;3829;4348;4353
A2ASS6	Titin	Ttn	3906.4	35213	23.203	0	0	2	1	0	2	0	0	2	1	0	2	0	0	2	1	0	2	0	0	0.1	0	0	0.1	0	0	4456600	0	0	867390	0	0	2354.3	0	0	458.21	0	152.737	21280	9210
E9PVA8		Gcn1l1	293.02	2671	11.593	0	0	0	1	1	0	0	0	0	1	1	0	0	0	0	1	1	0	0	0	0	1.5	0.4	0	0	0	0	106070	0	0	0	0	0	646.75	0	0	0	0
O08712	Tumor necrosis factor receptor superfamily member 11B	Tnfrsf11b	45.923	401	11.746	0	0	0	0	1	1	0	0	0	0	1	1	0	0	0	0	1	1	0	0	0	0	3.5	3	0	0	0	0	0	0	0	0	0	0	0	0	0	0	277
O35887	Calumenin	Calu	37.063	315	18.165	0	1	0	0	0	0	0	1	0	0	0	0	0	1	0	0	0	0	0	7.6	0	0	0	0	0	1148900	0	0	0	0	0	71804	0	0	0	0	0	0
O70477	Homeobox protein PKNOX1	Pknox1	47.538	436	11.452	0	0	1	0	0	1	1	0	1	0	0	1	1	0	1	0	0	1	1	0	2.5	0	0	3.9	2.5	0	0	0	0	0	0	0	0	0	0	0	0	0	139;143	143
P07310	Creatine kinase M-type	Ckm	43.044	381	27.031	0	0	0	4	0	0	0	0	0	4	0	0	0	0	0	4	0	0	0	0	0	15.2	0	0	0	0	0	11974000	0	0	0	0	0	598710	0	0	0	0
P07759;Q03734	Serine protease inhibitor A3K;Serine protease inhibitor A3M	Serpina3k;Serpina3m	46.879	418	140.18	0	0	0	4	0	0	0	0	0	4	0	0	0	0	0	4	0	0	0	0	0	17.9	0	0	0	0	0	4636900	0	0	0	0	0	231850	0	0	0	0
P09405	Nucleolin	Ncl	76.722	707	15.932	0	2	0	0	0	0	0	2	0	0	0	0	0	2	0	0	0	0	0	4	0	0	0	0	0	1469200	0	0	0	0	0	40812	0	0	0	0	0	0
P0CW03;P0CW02	Lymphocyte antigen 6C2;Lymphocyte antigen 6C1	Ly6c2;Ly6c1	14.09	131	28.419	0	0	0	0	1	0	0	0	0	0	1	0	0	0	0	0	1	0	0	0	0	0	14.5	0	0	0	0	0	0	0	0	0	0	0	0	0	0	0	53
P0DP60			12.835	116	13.79	0	0	0	0	0	0	1	0	0	0	0	0	1	0	0	0	0	0	1	0	0	0	0	0	13.8	0	0	0	0	0	0	0	0	0	0	0	0	0	64;68
P14602	Heat shock protein beta-1	Hspb1	23.014	209	12.802	0	0	1	2	0	0	0	0	1	2	0	0	0	0	1	2	0	0	0	0	6.2	11	0	0	0	0	288470	2494800	0	0	0	0	20605	178200	0	0	0	0
P16125	L-lactate dehydrogenase B chain	Ldhb	36.572	334	32.311	0	4	0	0	2	1	0	4	0	0	2	1	0	3	0	0	1	0	0	14.7	0	0	9.6	3.6	0	0	0	0	0	0	0	0	0	0	0	0	0	0	36;164
P26350	Prothymosin alpha;Prothymosin alpha, N-terminally processed;Thymosin alpha	Ptma	12.254	111	23.207	0	1	0	0	0	0	0	1	0	0	0	0	0	1	0	0	0	0	0	12.6	0	0	0	0	0	3312500	0	0	0	0	0	1104200	0	0	0	0	0	0
P28666;P28665	Murinoglobulin-2;Murinoglobulin-1	Mug2;Mug1	162.38	1451	12.044	0	1	0	1	0	0	0	1	0	1	0	0	0	1	0	1	0	0	0	1.3	0	1	0	0	0	4291700	0	0	0	0	0	59606	0	0	0	0	0	0	587
P28798	Granulins;Acrogranin;Granulin-1;Granulin-2;Granulin-3;Granulin-4;Granulin-5;Granulin-6;Granulin-7	Grn	63.458	589	14.526	0	0	1	0	1	0	1	0	1	0	1	0	1	0	1	0	1	0	1	0	2.2	0	2.2	0	2.2	0	0	0	0	0	0	0	0	0	0	0	0	0	304;305;539;540
P34884	Macrophage migration inhibitory factor	Mif	12.504	115	12.183	0	2	0	0	0	0	0	2	0	0	0	0	0	2	0	0	0	0	0	27.8	0	0	0	0	0	595700	0	0	0	0	0	99284	0	0	0	0	0	0
P40142	Transketolase	Tkt	67.63	623	14.161	0	1	0	0	1	0	0	1	0	0	1	0	0	1	0	0	1	0	0	3.4	0	0	1.9	0	0	0	0	0	0	0	0	0	0	0	0	0	0	0	362;376
P47911	60S ribosomal protein L6	Rpl6	33.509	296	12.455	0	1	0	0	0	1	0	1	0	0	0	1	0	1	0	0	0	1	0	5.1	0	0	0	3	0	106470	0	0	0	0	0	7604.8	0	0	0	0	0	0
P54728	UV excision repair protein RAD23 homolog B	Rad23b	43.512	416	11.279	0	1	0	0	0	0	0	1	0	0	0	0	0	1	0	0	0	0	0	4.1	0	0	0	0	0	458730	0	0	0	0	0	35287	0	0	0	0	0	0
P56959	RNA-binding protein FUS	Fus	52.673	518	11.498	0	1	0	0	0	0	0	1	0	0	0	0	0	1	0	0	0	0	0	6.2	0	0	0	0	0	1109100	0	0	0	0	0	85317	0	0	0	0	0	0
P60710	Actin, cytoplasmic 1;Actin, cytoplasmic 1, N-terminally processed	Actb	41.736	375	60.959	0	18	18	19	19	14	21	1	1	1	1	1	1	1	1	1	1	1	1	64.3	65.9	68.3	66.1	52.8	70.7	0	0	0	0	0	0	0	0	0	0	0	0	0	17;217;257;272	17	16;44;47;153;190;227;269;283;305;325
P62849	40S ribosomal protein S24	Rps24	15.423	133	11.369	0	1	1	0	0	0	0	1	1	0	0	0	0	1	1	0	0	0	0	9	7.5	0	0	0	0	258300	124440	0	0	0	0	43051	20740	0	0	0	0	0
P62874	Guanine nucleotide-binding protein G(I)/G(S)/G(T) subunit beta-1	Gnb1	37.377	340	12.877	0	1	0	0	2	1	4	0	0	0	0	0	2	0	0	0	0	0	2	6.8	0	0	10	3.2	18.8	0	0	0	0	0	0	0	0	0	0	0	0	0	204;294;317
P63158	High mobility group protein B1	Hmgb1	24.893	215	20.744	0	3	0	0	0	0	0	3	0	0	0	0	0	3	0	0	0	0	0	19.1	0	0	0	0	0	758740	0	0	0	0	0	126460	0	0	0	0	0	0	23		13
Q60668;Q9Z130	Heterogeneous nuclear ribonucleoprotein D0;Heterogeneous nuclear ribonucleoprotein D-like	Hnrnpd;Hnrnpdl	38.354	355	12.055	0	2	0	0	1	0	0	2	0	0	1	0	0	2	0	0	1	0	0	6.2	0	0	2.3	0	0	810120	0	0	0	0	0	62317	0	0	0	0	0	0
Q60932	Voltage-dependent anion-selective channel protein 1	Vdac1	32.351	296	21.105	0	1	1	0	0	1	0	1	1	0	0	1	0	1	1	0	0	1	0	3.4	6.8	0	0	3.7	0	201900	454380	0	0	0	0	11877	26728	0	0	0	0	0
Q61838	Alpha-2-macroglobulin;Alpha-2-macroglobulin 165 kDa subunit;Alpha-2-macroglobulin 35 kDa subunit	A2m	165.85	1495	19.002	0	0	0	3	0	0	0	0	0	3	0	0	0	0	0	3	0	0	0	0	0	4.6	0	0	0	0	0	710140	0	0	0	0	0	11272	0	0	0	0	340;594
Q6ZWM4	U6 snRNA-associated Sm-like protein LSm8	Lsm8	10.403	96	50.366	0	2	0	0	0	0	0	2	0	0	0	0	0	2	0	0	0	0	0	44.8	0	0	0	0	0	2047700	0	0	0	0	0	292530	0	0	0	0	0	0
Q91W59;Q8BWL5	RNA-binding motif, single-stranded-interacting protein 1;RNA-binding motif, single-stranded-interacting protein 3	Rbms1;Rbms3	43.99	403	13.11	0	0	1	1	0	0	1	0	1	1	0	0	1	0	1	1	0	0	1	0	3.7	3.7	0	0	3.7	0	379010	1513700	0	0	0	0	34455	137610	0	0	0	0	221
Q9CZ52	Anthrax toxin receptor 1	Antxr1	62.308	562	17.448	0	0	0	0	0	1	0	0	0	0	0	1	0	0	0	0	0	1	0	0	0	0	0	2.5	0	0	0	0	0	0	0	0	0	0	0	0	0	0
Q9CZN7	Serine hydroxymethyltransferase	Shmt2	55.758	504	21.688	0	2	0	0	0	0	0	2	0	0	0	0	0	2	0	0	0	0	0	6.5	0	0	0	0	0	696150	0	0	0	0	0	24005	0	0	0	0	0	0	119
Q9JHS4	ATP-dependent Clp protease ATP-binding subunit clpX-like, mitochondrial	Clpx	69.228	634	11.824	0	1	1	0	0	0	1	1	1	0	0	0	1	1	1	0	0	0	1	2.1	2.1	0	0	0	3	1934600	529780	0	0	0	0	49605	13584	0	0	0	0	0	106;109;113
Q9JMB7	Piwi-like protein 1	Piwil1	98.573	862	11.239	0	1	0	0	0	0	1	1	0	0	0	0	1	1	0	0	0	0	1	2.1	0	0	0	0	2	0	0	0	0	0	0	0	0	0	0	0	0	0	577	580;586;611	609
Q9WV07	Hydroperoxide isomerase ALOXE3	Aloxe3	80.472	711	11.969	0	1	0	0	1	0	0	1	0	0	1	0	0	1	0	0	1	0	0	2.7	0	0	2	0	0	256670	0	0	0	0	0	8279.8	0	0	0	0	0	0	122
Q9Z1W8	Potassium-transporting ATPase alpha chain 2	Atp12a	114.73	1035	20.75	0	1	0	0	0	2	1	1	0	0	0	1	0	1	0	0	0	1	0	1.1	0	0	0	3	1.3	0	0	0	0	0	0	0	0	0	0	0	0	0	439	385

## Sheet: Supplementary Table 3a - mouse
Tissue or cell type	Cmtm4	Il17rc
embryonic submandibular gland	2.68768	4.84819
embryonic head	2.6857	4.62218
embryonic forebrain (prosencephalon)	2.96328	1.73256
embryonic cerebral cortex (neopallium)	4.25478	0.437638
embryonic lens	3.01884	1.61022
embryonic limb bud	2.85588	4.12252
embryonic heart	2.76597	1.77342
embryonic heart right atrium	0.641622	0.790423
embryonic heart ventricle	2.73482	3.50385
embryonic sinoatrial node	1.66157	0.634134
embryonic liver	0.923411	3.24336
embryonic lung	3.12057	3.17141
embryonic testis	1.5128	3.29519
trophoblast	2.07894	2.2317
outflow tract	1.48847	0.197405
submandibular gland	2.01918	4.02772
tongue	1.33243	6.63576
incisor	2.61735	4.89257
stomach	4.29044	4.83194
colon	1.92401	3.36111
ascending colon	4.53829	7.50681
small intestine	3.41231	6.2114
duodenal epithelium	2.79539	7.74695
ileum	3.85312	8.56578
terminal ileal epithelium	5.03456	7.22362
liver	2.55377	5.03897
liver left lobe	2.05615	4.74378
pancreatic islet (islet of Langerhans)	2.86727	4.36396
heart	1.40454	2.16519
heart muscle (myocardium, cardiac muscle)	0.897343	2.06803
heart right atrium	0.95336	1.07813
heart ventricle	1.36594	1.97417
heart left ventricle	1.20217	3.42834
sinoatrial node	1.20748	2.21748
aorta	2.72594	2.89929
brain microvessel	2.54445	1.82697
blood	0.0170983	0.00457168
skin	2.37042	6.42062
epidermis	1.64262	7.97687
dermis	1.18881	6.85907
hair follicle	1.87476	1.78795
adrenal gland	3.69053	3.62775
cervical lymph node	0.434488	0.526412
inguinal lymph node	0.303381	0.970594
mesenteric lymph node	0.372548	1.19258
thymus	0.705892	1.25326
spleen	0.681823	1.21827
bone marrow	0.131236	0.0328248
skeletal muscle	1.47586	1.77141
muscle of lower limb	0.831733	2.43493
gastrocnemius muscle	1.21721	2.0228
triceps muscle	0.976365	2.83262
bone	1.23517	0.798656
femur	2.52283	4.8522
cranial bone	3.34379	3.90376
joint	1.29619	3.17213
cartilage	1.49932	5.36305
rib cartilage	2.84201	3.66921
plantaris tendon	2.66443	6.18732
brain (encephalon)	4.4857	2.41707
cerebral cortex (neopallium)	4.87824	2.35572
frontal cortex	3.76292	2.84295
hippocampus	4.73971	1.8883
striatum	4.30979	2.41264
corpus callosum	4.48727	2.47649
diencephalon	5.30408	2.15971
hypothalamus	5.25094	2.28778
cerebellum	4.85023	2.38304
brainstem	4.67598	2.35583
choroid plexus	0.950572	2.49745
spinal cord	2.82624	2.39533
lumbar spinal cord dorsal horn	3.36084	1.79125
spinal ganglion (dorsal root ganglion)	3.2711	3.68302
lumbar spinal ganglion (dorsal root ganglion)	2.94915	2.8075
sciatic nerve	2.14391	3.42999
testis (male gonad)	1.34466	2.78919
anterior prostate	3.70857	6.55756
lung	2.58698	5.04206
lens	1.886	1.61779
kidney	3.73913	4.47794
renal (kidney) cortex	3.04168	4.18192
glomerulus	2.84784	5.05903
brown adipose tissue (brown fat,BAT)	3.76773	2.522
white adipose tissue (white fat,WAT)	3.33072	4.40506
inguinal white adipose tissue	2.7387	5.38678
intraabdominal adipose tissue (abdominal visceral adipose tissue)	3.19417	3.71846
inguinal adipose tissue	1.3231	3.94008
gonadal adipose tissue	3.65463	4.5874
epididymal adipose tissue	1.16438	3.7512
lactating breast (mammary gland)	1.32358	3.36181
yolk sac erythro-myeloid progenitor	0.859661	0.598645
yolk sac macrophage	0.56641	0.228646
yolk sac macrophage precursor	0.837843	0
embryonic fibroblast (unspecified)	3.35447	7.23388
embryonic palatal mesenchyme cell	2.83913	5.55526
embryonic forebrain endothelium cell	3.35198	3.14983
embryonic head endothelium cell	2.77459	4.13054
embryonic heart endothelium cell	2.25982	3.43787
embryonic leg endothelium cell	2.72648	3.67094
embryonic liver endothelium cell	2.74455	3.743
embryonic lung endothelium cell	3.1866	1.60241
embryonic endocrine pancreatic cell	4.12787	1.53392
embryonic hepatic hematopoietic stem / progenitor cell	1.13042	0.280967
embryonic macrophage	0.615662	1.12948
embryonic brain macrophage	1.02443	0.79499
embryonic colonic macrophage	0.885898	1.03147
embryonic heart macrophage	0.809923	0.550442
embryonic pulmonary macrophage	1.09316	0.655925
embryonic renal macrophage	0.732743	0.612561
embryonic hepatic macrophage	0.900393	0.741288
embryonic peritoneal macrophage	0.399769	0.304737
embryonic skin macrophage	0.626975	0.444223
embryonic splenic macrophage	0.327743	0.949119
embryonic thymic macrophage	0.717523	0.17097
embryonic brain macrophage precursor	0.478137	0.191783
embryonic hepatic macrophage precursor	0.0553261	0
embryonic skin macrophage precursor	0.262288	0.107307
embryonic microglia cell	0.779039	0.182974
embryonic neocortical progenitor cell	0.97631	0.112902
embryonic dorsal root ganglion cell	2.31671	2.73525
embryonic bone progenitor cell	0.864084	0.679649
embryonic tendon cell	1.58783	1.78285
embryonic liver hematopoietic stem-progenitor cell	0.240292	0.182632
jejunal villus cell	3.97501	8.68369
small intestine stem cell	2.45716	2.98372
hepatocyte	3.05368	5.19826
hepatic stellate cell	2.59286	5.69319
cardiomyocyte (heart muscle cell)	1.74016	2.08467
neonatal ventricular cardiomyocyte	2.43254	1.92892
cardiac fibroblast	3.80672	4.86404
bone marrow endothelium cell	3.29538	5.1754
brain endothelium cell	1.87871	4.02648
subcutaneous lymph node blood vessel endothelium cell	1.51409	5.11674
tumor derived endothelium cell	0.926517	0.733655
brain pericyte	2.82536	3.67659
subcutaneous lymph node pericyte	0.533991	2.26637
subcutaneous lymph node lymphatic vessel endothelium cell	1.85839	6.02623
skin fibroblast	3.37952	6.65659
epidermal Langerhans cell	1.04921	2.78588
bulge stem cell	1.51814	5.27973
pancreatic beta cell	3.70114	4.1907
hematopoietic stem / progenitor cell	0.955123	0.031747
bone marrow hematopoietic stem cell	0.800807	0.704164
bone marrow long term stem cell	1.01701	1.44937
bone marrow short term stem cell	0.615192	1.82384
bone marrow multipotent progenitor (MPP) cell	0.581671	1.78024
bone marrow common lymphoid progenitor (CLP) cell	0.27296	1.64405
fraction A pre-pro-B-cell	0.357644	1.31854
fraction B/C pro-B-cell	0.386309	0.697668
pre-B-cell (unspecified)	1.17387	0.0912115
fraction E newly formed (immature) B-cell	0	1.22981
splenic T1 B-cell	0.262728	0.621575
splenic T2 B-cell	0	0.335447
splenic T3 B-cell	0.250854	0.705712
splenic marginal zone B-cell	0.195901	1.02547
splenic follicular B-cell	0.10175	0.246236
splenic centroblast	0.372178	0.0551997
splenic centrocyte	0.564114	0.124701
splenic memory B-cell (unspecified)	0.207043	1.31289
peritoneal cavity B-1a cell	0.174011	0.195662
peritoneal cavity B-1b cell	0.00882458	0.404943
splenic B-cell (unspecified)	0.298694	0.336338
splenic plasmablast	0.485407	0.283853
bone marrow plasma cell	0.266602	0.56618
splenic plasma cell	0.250158	0
double negative 1 (DN1) thymocyte	0.340302	1.73183
double negative 2a (DN2a) thymocyte	0.297343	0.277274
double negative 2b (DN2b) thymocyte	0.397414	0.659492
double negative 3 (DN3) thymocyte	0.489311	0.298767
double negative 4 (DN4) thymocyte	0.434966	0.962835
immature single positive thymocyte	0.424335	0
double positive thymocyte	0.777414	1.34242
CD4 single positive thymocyte	0.683586	0.173829
CD8 single positive thymocyte	0.658186	0.51222
immature gd thymocyte	0.57395	1.3535
splenic CD4 T-cell (unspecified)	0.713961	0.430391
splenic CD4 activated T-cell (unspecified)	1.85339	0.0388996
renal CD4 T-cell (unspecified)	1.14634	2.66779
lamina propria CD4 T-cell (unspecified)	1.44122	4.80767
CD4 activated T-cell (unspecified)	1.49488	0.253252
tumor derived CD4 T-cell (unspecified)	0.657626	0.047107
CD4 naive T-cell	2.86461	0.124446
splenic CD4 naive T-cell	0.331668	0.138019
splenic CD4 helper T-cell (unspecified)	1.42337	0.138659
lymph node CD4 helper T-cell (unspecified)	0.179216	0.164304
tumor derived CD4 helper T-cell (unspecified)	0.278177	0.565493
peripheral blood Th1 T-cell	0.5733	0
splenic Th1 T-cell	1.8333	0.0952042
splenic CD4 regulatory T-cell (unspecified)	0.436568	0.108329
lymph node CD4 regulatory T-cell (unspecified)	0.59824	0.184252
colonic CD4 regulatory T-cell (unspecified)	0.489763	0.175656
tumor derived CD4 regulatory T-cell (unspecified)	0.742473	0.308181
splenic CD8 T-cell (unspecified)	0.736693	0.140134
splenic CD8 activated T-cell (unspecified)	1.71647	0.0616886
splenic CD8 exhausted T-cell (unspecified)	0.407351	0.739942
lymph node CD8 T-cell (unspecified)	0.173593	0.0407223
renal CD8 T-cell (unspecified)	0.829307	2.42206
intestinal intraepithelial CD8 T-cell (unspecified)	0.862084	0.494488
CD8 activated T-cell (unspecified)	1.10567	0.0406392
tumor derived CD8 T-cell (unspecified)	0.26661	0.545087
tumor derived CD8 exhausted T-cell (unspecified)	0.376919	0.557215
CD8 naive T-cell	0.692815	0.457381
splenic CD8 naive T-cell	0.583897	0.10059
splenic CD8 cytotoxic T-cell (unspecified)	0.337778	0.0563064
splenic CD8 memory T-cell (unspecified)	0.12131	0.0715378
splenic CD8 central memory T-cell	0.405362	0.154969
splenic CD8 effector memory T-cell	0.643579	0.945079
splenic CD8 memory precursor T-cell	0.538613	0.235492
intestinal intraepithelial CD8 tissue-resident memory precursor T-cell	0.643188	0.988838
splenic NK T-cell (unspecified)	0.542458	0.597975
splenic type I NK T-cell	0.351733	0.628892
hepatic I NK T-cell	0.553244	0.51424
pulmonary type I NK T-cell	0.546184	1.12752
thymic type I NK T-cell	0.434856	0.860008
lymph node gamma-delta T-cell (unspecified)	0.632841	3.08374
splenic gd T-cell (unspecified)	0.356065	1.31828
tumor derived T-cell (unspecified)	0.314725	0.186368
natural killer cell	0.628894	0.0471905
bone marrow natural killer cell	0.492867	0.205891
splenic natural killer cell	0.244274	0.496701
small intestinal innate lymphoid cell 1	0.127972	0.738418
small intestinal group 2 innate lymphoid cell	0.266902	0.449929
small intestinal group 3 innate lymphoid cell	0.310501	3.13785
splenic basophil granulocyte	0.0976767	0
peritoneal cavity eosinophil granulocyte	0.0545608	0.847343
splenic eosinophil granulocyte	0	0.0414898
bone marrow neutrophil granulocyte	0.0368537	0
peritoneal cavity neutrophil granulocyte	0.161955	1.66777
pulmonary neutrophil granulocyte	0.170722	1.43365
splenic neutrophil granulocyte	0.0966231	0.139663
tumor derived neutrophil granulocyte	0.293611	1.94302
heart monocyte	0.234452	0.240709
hepatic monocyte	0.182016	0.928897
peripheral blood monocyte	0.228571	0.921571
peritoneal monocyte	0.230699	0.022039
pulmonary monocyte	0.319117	0.822037
tumor derived monocyte	0.504428	2.77694
macrophage	0.574457	0.609641
macrophage-like cell	1.54247	0.0660052
aortic macrophage	0.921213	0.833392
heart macrophage	1.21773	0.770431
pulmonary macrophage	0.556609	0.673593
alveolar macrophage	0.14954	0.571089
bone marrow derived macrophage	2.04328	0.173787
brain macrophage	1.5997	0.189647
peripheral nervous system macrophage	0.936518	0.700858
gastric macrophage	1.38905	3.24778
peritoneal macrophage	0.800971	0.568483
peritoneal small macrophage	0.476854	0.777224
renal macrophage	0.978126	0.761329
thymic macrophage	0.943762	0.131865
tumor derived macrophage	1.00693	0.928683
splenic macrophage	0.925131	0.341529
synovial interstitial macrophage	2.51776	0.162329
synovial lining macrophage	2.26402	0.069612
adipose tissue macrophage	0.743465	1.36189
epididymal adipose tissue macrophage	0.751039	0.749133
inguinal adipose tissue macrophage	0.584076	2.42113
mesenteric adipose tissue macrophage	0.606387	2.11429
visceral adipose tissue macrophage	0.302947	1.74591
hepatic macrophage	0.728882	2.22858
hepatic monocyte derived macrophage	1.33689	2.15955
Kupffer cell	1.88629	2.06206
monocyte derived Kupffer cell	1.88245	0.665332
mesenteric macrophage	0.543462	1.05403
heart mast cell	0.137645	0.993052
peritoneal mast cell	0.204033	0.703153
bone marrow conventional dendritic cell	0.470819	0.919334
mediastinal lymph node conventional dendritic cell	0.185119	0.533717
migratory dendritic cell (mediastinal lymph node)	0.408596	0.764092
mesenteric lymph node conventional dendritic cell	0.305972	1.41487
Peyer’s patch conventional dendritic cell	0.125906	1.53188
thymic conventional dendritic cell	0.486097	0.19144
splenic conventional dendritic cell	0.483444	0.708229
hepatic conventional dendritic cell	0.295803	0.806209
pulmonary conventional dendritic cell	0.296575	0.34072
hepatic plasmacytoid dendritic cell	0.0770878	0.689103
splenic plasmacytoid dendritic cell	0.218989	0.676716
tumor derived dendritic cell	0.408865	0.883586
subcutaneous lymph node fibroblastic reticular cell	1.17064	5.4473
cortical thymic epithelium cell	3.75911	6.11115
medullary thymic epithelium cell	3.28878	4.65046
myofibroblast (unspecified)	0.944351	0.0569229
skeletal muscle satellite (stem) cell	0.631384	4.80633
bone marrow stromal cell	4.39585	5.93583
bone marrow derived mesenchymal stromal cell	4.18261	8.90444
articular chondrocyte	2.43355	3.93274
tendon cell	2.81516	7.42888
patellar tendon fibroblast	2.32463	0.723439
patellar tendon stem cell	2.10764	1.3948
patellar tendon cell (unspecified)	1.00927	3.26233
brain astrocyte (unspecified)	2.35958	3.44255
brain stem astrocyte	1.65645	0.672829
cerebral cortex astrocyte	1.58031	2.54743
visual cortex astrocyte	3.42453	3.7699
motor cortex astrocyte	3.31959	4.25036
primary somatosensory cortex astrocyte	3.42619	4.2618
hippocampus astrocyte	3.07533	2.34599
striatum astrocyte	3.26681	2.33143
olfactory bulb astrocyte	1.56973	0.342363
hypothalamus astrocyte	3.37166	4.25454
cerebellum astrocyte	2.85025	2.63304
optic nerve (CN II) astrocyte	1.76314	3.37902
spinal cord astrocyte	1.39606	2.08949
tumor derived astrocyte	1.273	1.33274
microglia cell	1.27655	0.119465
brain microglia cell	1.14105	0.611797
brainstem microglia cell	2.68533	0.0573955
cerebral cortex microglia cell	0.751724	0.310823
hippocampus microglia cell	1.30146	0.304613
cerebellum microglia cell	1.85222	0.899933
optic nerve (CN II) microglia cell	0.53784	5.48266
spinal cord microglia cell	1.66319	0.242768
lumbar spinal cord dorsal horn microglia cell	1.30008	0.00664052
tumor derived microglia cell	0.657722	3.49621
spinal cord oligodendrocyte (unspecified)	1.80518	1.20624
cerebral cortex pre-myelinating oligodendrocyte	4.42007	0.321288
cerebral cortex myelinating oligodendrocyte	1.4135	0.353719
oligodendrocyte progenitor cell	4.07172	0.793876
cerebral cortex oligodendrocyte progenitor cell	5.33033	0.884552
brain neuron	0.511446	0.128925
cerebral cortex neuron	1.18322	1.44046
spinal cord motor neuron	1.95235	2.02175
lumbar dorsal root ganglion neuron	1.07857	2.14395
tracheal basal cell	1.0781	7.37038
lung cell	1.09981	4.92284
pulmonary (lung) epithelium cell	0.926132	4.2363
tumor derived pulmonary (lung) epithelium cell	3.25572	7.01873
endothelium cell	1.11644	5.23745
mesangial cell	2.64963	5.05604
podocyte	1.35289	4.80612
breast (mammary gland) epithelium cell	2.9631	1.51772
breast (mammary gland) basal myoepithelium cell	2.1508	6.45798
primary intestinal organoid	4.95008	5.37876

## Sheet: Supplementary Table 3b - human
Tissue or cell type	CMTM4	IL17RC
chorion villus	2.10538	2.80033
placenta	3.03376	4.16457
fetal heart atrium	3.57597	4.9231
fetal heart ventricle	3.3077	5.30307
fetal lung	4.20932	4.09588
mouth (oral cavity)	1.68115	3.81772
oral mucosa (unspecified)	2.72083	5.0389
salivary gland	3.33503	4.5858
minor salivary gland	3.61629	5.53414
mouth floor	3.11718	5.16113
tongue	2.47154	4.6372
base of tongue	2.0353	4.83989
stomach	5.27795	4.4803
gastric (stomach) mucosa	3.00539	6.12106
stomach cardia	3.49014	4.36419
stomach fundus	3.90294	5.05335
stomach body	4.37388	4.71425
pyloric antrum	3.12566	3.90628
intestine	3.02518	4.0977
intestinal mucosa	2.44405	1.66166
large intestine	5.38878	3.79126
caecum (cecum)	5.32441	4.55679
apex of caecum (appendix)	3.31002	3.89986
colorectum	4.93858	4.2774
colon	4.55322	3.9361
colonic mucosa	4.27032	3.84164
ascending colon	4.43717	4.03795
transverse colon	4.26283	4.8898
transverse colonic mucosa	5.01148	4.34497
hepatic flexure	4.70479	5.71298
splenic flexure	4.98131	4.55212
descending colon	3.7486	3.82391
sigmoid colon	4.77206	4.12288
sigmoid colonic muscle	2.70727	5.96849
rectosigmoid colon	3.93839	4.12212
rectosigmoid junction	5.29889	4.65228
rectum	4.56309	3.84837
small intestine	3.00582	4.25265
duodenum	3.31043	2.20045
ileum	3.58465	4.25476
ileal mucosa	3.70709	4.44397
esophagus (oesophagus)	3.93078	4.86698
esophageal (oesophageal) mucosa	2.84768	5.27139
lower esophagus	2.84012	6.07128
esophagogastric junction muscle	2.74995	5.7038
lower esophageal mucosa	3.04528	5.49172
lower esophageal muscle	2.69961	5.67322
liver	1.51177	4.32341
liver right lobe	1.36066	5.64561
gall bladder	3.30913	5.14574
intrahepatic bile duct	1.01526	4.99628
extrahepatic bile duct	1.04213	4.99156
pancreas	2.53352	2.9149
pancreatic islet (islet of Langerhans)	5.45137	4.26911
pancreatic head	4.40953	4.67873
pancreatic body	3.29714	3.95154
pancreatic tail	1.38427	3.91009
heart	1.50289	2.65476
heart muscle (myocardium, cardiac muscle)	2.18996	4.14887
heart left ventricle	1.83566	3.8739
left ventricle free wall	1.78745	3.59752
left ventricle apex	1.98921	4.1943
heart right ventricle	1.60659	3.93563
right ventricle free wall	1.41871	3.90179
aortic valve cusp (leaflet)	2.17621	4.37838
thoracic aorta	2.82701	5.50209
ascending thoracic aorta	2.68488	5.4584
descending thoracic aorta	2.84522	5.60299
left coronary artery	2.69967	5.36802
right coronary artery	3.10582	5.30771
popliteal artery	3.17208	5.47049
tibial artery	3.14349	5.46738
colonic microvessel endothelium	0.16989	2.73054
blood	1.10065	1.83042
skin	3.24906	4.95123
adrenal gland	2.80059	5.68851
adrenal gland cortex (adrenal cortex)	2.73916	6.05768
pituitary gland (hypophysis)	4.20626	6.8245
pituitary anterior lobe (adenohypophysis)	4.20476	6.73346
thyroid gland	5.6713	5.76354
thyroid right lobe	5.36113	5.95542
thyroid left lobe	5.49235	5.88117
lymph node	1.50753	3.09568
thymus	1.93801	4.38547
spleen	1.69893	4.35006
tonsil	1.8925	2.64115
Peyer’s patch	3.53717	5.27278
bone marrow	1.84401	2.55365
smooth muscle (unspecified)	3.84316	5.00573
skeletal muscle	1.28137	3.44655
vastus lateralis muscle	1.65533	3.49734
gastrocnemius muscle	1.76889	4.30325
iliac crest	2.49017	3.22196
articular cartilage	2.76633	4.64598
tendon synovium	2.5955	5.16278
synovium (synovial membrane)	2.22571	4.09556
brain (encephalon)	5.36497	4.04177
cerebral cortex (neopallium)	4.90862	4.05619
cerebral cortex lobe / region	4.86294	3.16828
frontal lobe	4.76126	4.21094
frontal cortex	4.24885	3.26775
pars opercularis (Brodmann area 44)	5.25137	3.2655
pars triangularis (Brodmann area 45)	5.11781	3.05415
prefrontal cortex	5.3494	3.70355
Brodmann area 11	4.11129	2.81749
dorsolateral prefrontal cortex	4.85675	3.99683
Brodmann area 46	4.98141	3.51533
Brodmann area 9	5.29645	4.18354
pars orbitalis (Brodmann area 47)	5.10026	2.94195
Brodmann area 4	5.41756	3.70577
premotor cortex (Brodmann area 6)	5.11315	2.86552
parietal cortex	3.94943	2.95403
Brodmann area 40	5.13408	3.30091
angular gyrus (Brodmann area 39)	5.2001	3.18803
temporal lobe	4.36039	2.85678
middle temporal gyrus (Brodmann area 21)	5.12326	3.31977
fusiform gyrus (lateral occipitotemporal gyrus)	4.75362	3.71174
posterior superior temporal gyrus (Brodmann area 22)	4.73274	2.9128
amygdala	4.47145	4.02093
hippocampus	3.94803	2.95503
cornu ammonis (hippocampus proper)	4.46637	3.62459
anterior transverse temporal area (Brodmann area 41)	4.19988	3.24579
Brodmann area 24	3.55796	2.76637
anterior cingulate gyrus	4.82886	3.96692
accumbens nucleus	4.46451	3.79637
caudate nucleus	4.57913	3.82247
putamen	4.31609	3.70062
corpus callosum	4.56563	3.44752
internal capsule	3.55313	2.71268
hypothalamus	4.50045	3.65817
optic chiasma	5.21459	3.9752
cerebellar hemisphere	4.37308	4.1472
middle lobe (cerebellum)	4.76368	3.42902
substantia nigra	4.51035	3.96294
cervical region of the spinal cord	4.39448	3.90327
cervical spinal ganglion (dorsal root ganglion)	3.96161	6.23395
lumbar spinal ganglion (dorsal root ganglion)	3.43931	6.06442
tibial nerve	2.97196	5.66332
ovary (female gonad)	2.57023	5.51783
uterus	2.96958	4.64006
uterine endometrium	3.45902	4.38737
uterine myometrium	3.17344	5.82329
uterine cervix	2.8328	4.70823
uterine ectocervix	2.81252	5.61703
uterine endocervix	2.96532	5.53242
uterine corpus (body of uterus)	3.20612	5.74777
uterine corpus endometrium	3.39702	4.81927
vagina	2.80295	5.79342
oviduct (fallopian tube)	4.23163	5.56325
testis (male gonad)	3.62604	4.30152
seminal vesicle	3.62019	5.33382
prostate (prostate gland)	3.75235	6.22215
larynx	3.17839	5.1731
lung	4.14593	4.36974
nasal mucosa	4.45715	4.81981
auricle	1.87819	4.5762
kidney	5.52554	4.83762
renal (kidney) cortex	4.5035	5.18132
urinary bladder	2.51856	5.00577
adipose tissue (fat)	2.61315	4.44352
subcutaneous adipose tissue (SAT)	2.90924	4.75329
gluteal subcutaneous adipose tissue (glutSAT)	2.56313	3.71061
interscapular subcutaneous adipose tissue	1.89556	3.80277
subcutaneous abdominal adipose tissue (SAAT)	2.91586	4.20506
omental adipose tissue	2.64005	4.99173
breast (mammary gland)	3.71647	5.71427
colostrum	1.76991	4.05392
transitional milk	4.31649	4.44918
mature milk	4.31003	4.8091
umbilical vein endothelium cell	2.81914	4.18026
umbilical cord blood derived CD34 hematopoietic stem / progenitor cell	1.38281	3.27859
umbilical cord blood derived proerythroblast (pronormoblast)	0.990895	3.58273
umbilical cord blood derived early basophilic erythroblast (normoblast)	0.690806	3.71891
umbilical cord blood derived late basophilic erythroblast (normoblast)	0.52568	3.16955
umbilical cord blood derived polychromatophilic erythroblast (normoblast)	0.157926	1.39717
umbilical cord blood derived orthochromatophilic erythroblast (normoblast)	0.0298027	0.659798
umbilical cord blood CD4 naive T-cell	0.85221	1.0645
umbilical cord blood CD4 activated T-cell	1.29474	1.97848
umbilical cord blood Th1 T-cell	1.35443	1.72152
umbilical cord blood Th2 T-cell	1.18152	1.72942
umbilical cord blood derived monocyte	1.35006	1.27491
fetal glia progenitor cell	4.89899	4.05631
fetal hepatic myofibroblast	3.89025	3.65399
fetal skin fibroblast	2.92066	4.98494
oral keratinocyte	3.71357	3.68921
colonic mucosa fibroblast	3.10898	4.62355
ileal mucosa fibroblast	4.0062	4.92664
hepatic myofibroblast	3.26142	5.18992
hepatocyte	2.95485	4.75894
hepatic stellate cell	3.72585	4.77425
cardiomyocyte (heart muscle cell)	3.0597	4.66829
heart right atrial appendage fibroblast	3.30215	3.91676
heart ventricular myocyte	3.93221	4.62056
brain endothelium cell	2.32434	1.61521
tumor derived endothelium cell	0.582494	0.632491
skin microvessel endothelium cell	0	0
lung microvessel endothelium cell	1.67746	3.29527
kidney microvessel endothelium cell	2.71197	3.94054
prostate microvessel endothelium cell	0	0.105035
coronary artery smooth muscle cell	4.33317	4.35957
skin fibroblast	3.94431	5.45699
foreskin fibroblast cell	3.14754	4.50529
epidermal keratinocyte	3.05559	3.79938
dermal fibroblast	3.99828	4.81894
pancreatic islet cell	5.98453	4.71685
peripheral blood mononuclear cell	1.60479	2.68939
blood hematopoietic stem / progenitor cell	1.44242	4.72414
leukocyte	1.018	1.70005
peripheral blood leukocyte	1.48212	1.81801
B-cell	0.178205	0.437214
peripheral blood T3 B-cell	0.0904162	1.89249
peripheral blood naive B-cell	0.20006	1.63191
peripheral blood memory B-cell (unspecified)	0.0864166	1.49132
peripheral blood class switched memory B cell	0.0847629	1.98691
peripheral blood unswitched memory B-cell	0.221239	2.38393
regulatory B-cell	0.481837	0.30864
effector B-cell (Be)	0.749057	0.36875
peripheral blood B-cell (unspecified)	0.251143	1.51781
peripheral blood exhausted B-cell (unspecified)	0	2.40786
synovial membrane B-cell (unspecified)	0.0060116	1.79835
peripheral blood plasmablast	0	1.63363
peripheral blood antibody-secreting cell (unspecified)	0	1.75801
T-cell	0.338396	4.238
CD4 T-cell	0.406399	2.02426
peripheral blood CD4 T-cell (unspecified)	0.857008	1.89424
peripheral blood CD4 activated T-cell (unspecified)	0.413682	0.886608
peripheral blood CD4 resting T-cell (unspecified)	0.767328	1.4408
breast tissue CD4 T-cell (unspecified)	1.21667	1.1634
oral mucosa CD4 T-cell (unspecified)	0.21802	1.89881
tumor derived CD4 T-cell (unspecified)	0.566467	0.779895
peripheral blood CD4 naive T-cell	0.745545	0.701125
tonsillar CD4 naive T-cell	1.08145	2.57313
peripheral blood CD4 helper T-cell (unspecified)	0.151184	1.57259
tonsillar CD4 helper T-cell (unspecified)	1.34407	2.43695
peripheral blood Th1 T-cell	1.37288	2.28867
pulmonary Th1 T-cell	1.23895	1.52545
colonic Th1 T-cell	2.16839	2.46484
tumor derived Th1 T-cell	1.98564	2.44859
peripheral blood Th2 T-cell	0.517514	3.19159
peripheral blood Th17 T-cell	0.845678	0.812967
colonic Th17 T-cell	1.97235	2.80132
tumor derived Th17 T-cell	2.05981	2.81107
tonsillar CD4 follicular helper T-cell	1.53994	2.80524
peripheral blood CD4 follicular helper T-cell	0.271543	1.39378
peripheral blood CD4 memory T-cell (unspecified)	0.136726	1.86847
peripheral blood CD4 central memory T-cell	0.207735	2.59
peripheral blood CD4 effector memory T-cell	0.278977	2.36238
splenic CD4 effector memory T-cell	0.794342	1.57176
pulmonary CD4 effector memory T-cell	0.771406	1.54308
peripheral blood CD4 effector memory RA T-cell	0.595367	3.03661
splenic CD4 resident memory T-cell	0.924296	2.08431
pulmonary CD4 resident memory T-cell	1.17853	1.69241
CD4 memory Th1 precursor T-cell	0.16019	1.31736
CD4 memory Th2 precursor T-cell	0.204223	1.00989
CD4 memory Th17 precursor T-cell	0.092456	1.85039
CD4 regulatory T-cell (unspecified)	0.691306	2.17936
peripheral blood CD4 regulatory T-cell (unspecified)	0.417257	2.11714
pulmonary CD4 regulatory T-cell (unspecified)	1.31535	1.86078
breast tissue CD4 regulatory T-cell (unspecified)	0.983316	0.721994
colonic CD4 regulatory T-cell (unspecified)	1.40159	2.11358
tumor derived CD4 regulatory T-cell (unspecified)	0.990168	1.44055
peripheral blood CD4 naive regulatory T-cell	0.386156	0.918553
CD4 memory regulatory T-cell	0.147814	1.12116
peripheral blood CD4 memory regulatory T-cell	1.41403	2.52231
peripheral blood CD8 T-cell (unspecified)	0.962861	2.06683
peripheral blood CD8 activated T-cell (unspecified)	0.557829	1.45019
peripheral blood CD8 resting T-cell (unspecified)	0.344615	1.67515
pulmonary CD8 T-cell (unspecified)	0.244732	2.60243
skin CD8 T-cell (unspecified)	0.707547	1.1857
tumor derived CD8 T-cell (unspecified)	0.178812	2.38908
peripheral blood CD8 naive T-cell	0.154914	1.94432
peripheral blood CD8 memory T-cell (unspecified)	0.15927	2.26886
peripheral blood CD8 central memory T-cell	0.216425	1.97684
peripheral blood CD8 effector memory T-cell	0.544709	1.65186
peripheral blood CD8 activated effector memory T-cell	0	0.867935
peripheral blood CD8 resting effector memory T-cell	0	0.0460246
splenic CD8 effector memory T-cell	1.02584	2.15427
pulmonary CD8 effector memory T-cell	1.0319	1.87401
peripheral blood CD8 effector memory RA T-cell	0.289072	2.77452
peripheral blood CD8 activated effector memory RA T-cell	0.00534909	0.0922261
peripheral blood CD8 resting effector memory RA T-cell	0.283803	0.303247
splenic CD8 resident memory T-cell	1.03646	1.9326
pulmonary CD8 resident memory T-cell	1.0463	1.64163
skin CD8 resident memory T-cell	1.06061	1.22425
peripheral blood NK T-cell (unspecified)	0.707324	1.197
peripheral blood type I NK T-cell	0.35459	3.44056
immature NK T-cell	0.429052	4.86999
memory NK T-cell	0.0886335	2.46578
intestinal intraepithelial gd T-cell (unspecified)	0.170873	1.04795
peripheral blood gd T-cell (unspecified)	0.281232	2.92589
peripheral blood T-cell (unspecified)	0.561467	1.76728
peripheral blood regulatory T-cell (unspecified)	0.719167	2.85542
peripheral blood mucosal associated invariant T cell	0.631135	3.0863
natural killer cell	0.73165	3.20887
peripheral blood natural killer cell	0.464725	2.50687
tonsillar innate lymphoid cell 1	1.28019	3.39094
group 2 innate lymphoid cell	1.48458	0.926732
peripheral blood group 2 innate lymphoid cell	0.640014	3.78256
peripheral blood group 3 innate lymphoid cell	0	3.72631
tonsillar group 3 innate lymphoid cell	0.89955	3.40624
granulocyte (polymorphonuclear leukocyte)	1.48493	0.3399
blood low density basophil granulocyte	0.31983	2.74073
peripheral blood eosinophil granulocyte	1.32715	0.550283
neutrophil granulocyte	1.24413	0.544911
peripheral blood neutrophil granulocyte	1.07622	0.63736
blood low density neutrophil granulocyte	1.83293	1.87475
synovial fluid neutrophil granulocyte	0.786489	0.773723
monocyte	2.26395	2.78391
peripheral blood monocyte	0.821108	1.32177
peripheral blood classical monocyte	1.53337	3.83247
peripheral blood intermediate monocyte	0.858557	3.2807
peripheral blood non-classical monocyte	1.11986	2.08423
macrophage	1.45842	3.29982
monocyte derived macrophage	1.29448	2.64964
M0 monocyte derived macrophage	2.41575	4.16408
M1 monocyte derived macrophage	1.3072	5.05682
M2 monocyte derived macrophage	2.61845	4.0377
alveolar macrophage	0.877865	3.74111
synovial membrane macrophage	0.734772	4.59202
bone marrow derived mast cell	1.5672	1.28979
monocyte derived dendritic cell	2.24742	3.66312
conventional dendritic cell	2.20979	3.19644
peripheral blood conventional dendritic cell	1.40802	2.42514
plasmacytoid dendritic cell	0.317462	0.454326
peripheral blood plasmacytoid dendritic cell	0.943321	2.44551
platelet (thrombocyte)	0.564411	0.574694
myoblast derived myotube	3.09846	4.39246
osteoblast	3.86419	4.35559
joint synovial fibroblast	3.38845	5.82275
knee chondrocyte	2.25885	4.04948
cerebral cortex astrocyte	5.21701	3.60871
hippocampus astrocyte	5.09064	3.0689
tumor derived astrocyte	2.8818	3.44377
brain microglia cell	1.21879	4.04401
cerebral cortex microglia cell	1.54664	2.01103
tumor derived microglia cell	1.77066	3.84017
cerebral cortex myelinating oligodendrocyte	3.81487	1.26286
neural progenitor cell	4.47396	3.91693
oculomotor nucleus motor neuron	1.97842	0.481662
spinal cord motor neuron	0.958133	0.424077
Onuf's nucleus motor neuron	1.39009	0.212182
cumulus granulosa cell	4.17543	3.65871
mural granulosa cell	3.70279	3.5923
cumulus cell	4.10507	3.5142
uterine endometrium stroma cell	3.05783	4.47567
tracheal epithelium cell	5.15454	4.75744
tracheal basal cell	4.28866	3.22283
pulmonary (lung) epithelium cell	5.66526	4.90054
pulmonary (lung) fibroblast	2.97641	4.07029
bronchoalveolar system cell	2.619	4.51202
large airway epithelium cell	5.52841	4.12087
large airway basal cell	5.29246	3.55061
bronchial (primary, main stem) epithelium cell	5.87118	4.5049
bronchial smooth muscle cell	2.92754	5.14188
bronchiolar (small airway) epithelium cell	6.2085	4.55544
bronchiolar basal cell	5.12849	3.24336
cuboidal alveolar type 2 cell (AT2)	5.28296	2.71341
cornea cell	2.7695	5.06034
corneal limbus cell	3.2582	3.42592
sclera cell	2.43316	4.01397
nasal epithelium cell	1.86746	2.3112
subcutaneous adipose tissue (SAT) cell	2.58437	5.39792
