# Supplementary material for: CMTM4 is a subunit of the IL-17 receptor and mediates autoimmune pathology
Source: Nat Immunol. 2022 Oct 21;23(11):1644–52. doi: 10.1038/s41590-022-01325-9 (PMC9663306; doi:10.1038/s41590-022-01325-9)
Supplement: Source Data Fig. 2 — Statistical source data. [file 41590_2022_1325_MOESM7_ESM.xlsx]

## Sheet: Fig. 2a-b
Fig. 2a	MFI values
		Unstained (Sec. ab. only)		Stained (IL-17RC)		Difference stained - unstained		Difference stained - unstained (normalized)
	Exp number	WT	Cmtm4-/-	WT	Cmtm4-/-	WT	Cmtm4-/-	WT	Cmtm4-/-
	1	539	443	2652	693	2113	250	0.644371	0.0762389
	2	699	565	4572	1186	3873	621	1.18109	0.189377
	3	558	462	4065	1040	3507	578	1.06948	0.176264
	4	515	428	2916	665	2401	237	0.732198	0.0722745
	5	638	637	4666	1653	4028	1016	1.22836	0.309835
	6	617	519	4370	1045	3753	526	1.1445	0.160407
	Average	594.333	509	3873.5	1047	3279.17	538	1	0.164066
Fig. 2b	MFI values
		Unstained (Sec. ab. only)		Stained (IL-17RC)		Difference stained - unstained		Difference stained - unstained (normalized)
	Exp number	CMTM4-Myc	E.V.	CMTM4-Myc	E.V.	CMTM4-Myc	E.V.	CMTM4-Myc	E.V.
	2	630	662	4282	1584	3652	922	1.50511	0.379987
	3	422	444	2439	963	2017	519	0.831273	0.213897
	4	532	466	1885	868	1353	402	0.557616	0.165678
	5	543	646	3462	1595	2919	949	1.20302	0.391114
	6	515	589	2706	1216	2191	627	0.902984	0.258408
	Average	528.4	561.4	2954.8	1245.2	2426.4	683.8	1	0.281817
