# Supplementary material for: CMTM4 is a subunit of the IL-17 receptor and mediates autoimmune pathology
Source: Nat Immunol. 2022 Oct 21;23(11):1644–52. doi: 10.1038/s41590-022-01325-9 (PMC9663306; doi:10.1038/s41590-022-01325-9)
Supplement: Source Data Fig. 3 — Statistical source data. [file 41590_2022_1325_MOESM9_ESM.xlsx]

## Sheet: Fig. 3b,e,h
Fig. 3b	MFI values
		Unstained (Sec. ab. only)							Stained (IL-17RC)							Difference stained - unstained							Difference stained - unstained (normalized)
	Exp number	Empty vector	IL-17RC WT	IL-17RC Mut A	IL-17RC Mut B	IL-17RC Mut C	IL-17RC Mut D	IL-17RC Mut E	Empty vector	IL-17RC WT	IL-17RC Mut A	IL-17RC Mut B	IL-17RC Mut C	IL-17RC Mut D	IL-17RC Mut E	Empty vector	IL-17RC WT	IL-17RC Mut A	IL-17RC Mut B	IL-17RC Mut C	IL-17RC Mut D	IL-17RC Mut E	Empty vector	IL-17RC WT	IL-17RC Mut A	IL-17RC Mut B	IL-17RC Mut C	IL-17RC Mut D	IL-17RC Mut E
	1	596	586	563	638	553	580	614	3558	50364	34944	39339	32001	9989	21905	2962	49778	34381	38701	31448	9409	21291	0.912414	15.3336	10.5907	11.9214	9.68724	2.89835	6.55848
	2	792	701	625	720	584	598	662	4344	98771	96132	55184	47228	28911	26746	3552	98070	95507	54464	46644	28313	26084	1.09416	30.2095	29.42	16.7771	14.3682	8.72153	8.03491
	3	740	735	675	944	655	694	760	3965	103563	98104	56890	44587	23758	24493	3225	102828	97429	55946	43932	23064	23733	0.993428	31.6751	30.012	17.2336	13.5328	7.10463	7.31071
	Average	709.333	674	621	767.333	597.333	624	678.667	3955.67	84232.7	76393.3	50471	41272	20886	24381.3	3246.33	83558.7	75772.3	49703.7	40674.7	20262	23702.7	1	25.7394	23.3409	15.3107	12.5294	6.2415	7.30137
Fig. 3e	MFI values
		Unstained (Sec. ab. only)		Stained (IL-17RC)		Difference stained - unstained		Difference stained - unstained (normalized)
	Exp number	WT	Cmtm4 -/-	WT	Cmtm4 -/-	WT	Cmtm4 -/-	WT	Cmtm4 -/-
	1	696	530	27823	6946	27127	6416	1.59338	0.376862
	2	610	516	11343	3037	10733	2521	0.630433	0.148078
	3	546	431	18861	7349	18315	6918	1.07578	0.406348
	4	992	558	18990	4593	17998	4035	1.05716	0.237007
	5	315	234	11266	1595	10951	1361	0.643238	0.0799422
	Average	631.8	453.8	17656.6	4704	17024.8	4250.2	1	0.249648
Fig. 3h	MFI values
		Unstained (Sec. ab. only)		Stained (IL-17RC)		Difference stained - unstained		Difference stained - unstained (normalized)
	Exp number	IL-17RC-EGFP + CMTM4-mCherry	IL-17RC-EGFP	IL-17RC-EGFP + CMTM4-mCherry	IL-17RC-EGFP	IL-17RC-EGFP + CMTM4-mCherry	IL-17RC-EGFP	IL-17RC-EGFP + CMTM4-mCherry	IL-17RC-EGFP
	1	351	337	10509	2091	10158	1754	0.50465	0.0871388
	2	337	283	21392	4115	21055	3832	1.04601	0.190374
	3	335	264	14842	3428	14507	3164	0.720709	0.157188
	4	467	382	34591	7855	34124	7473	1.69528	0.371259
	5	447	402	21247	6219	20800	5817	1.03335	0.288989
	Average	387.4	333.6	20516.2	4741.6	20128.8	4408	1	0.21899
