# Supplementary material for: CMTM4 is a subunit of the IL-17 receptor and mediates autoimmune pathology
Source: Nat Immunol. 2022 Oct 21;23(11):1644–52. doi: 10.1038/s41590-022-01325-9 (PMC9663306; doi:10.1038/s41590-022-01325-9)
Supplement: Source Data Fig. 4 — Statistical source data. [file 41590_2022_1325_MOESM11_ESM.xlsx]

## Sheet: Fig. 4d
Fig. 4d	RT-qPCR … Ct values from 5 independent experiments, 3 replicates in each
																				Average Ct values								Ct values normalised to GAPDH								Log2 mRNA induction								Fold mRNA induction
		Gene	Sample name	Exp. 1			Exp. 2			Exp. 3			Exp. 4			Exp. 5				Gene	Sample name	Exp. 1	Exp. 2	Exp. 3	Exp. 4	Exp. 5		Gene	Sample name	Exp. 1	Exp. 2	Exp. 3	Exp. 4	Exp. 5		Primers	Sample name	Exp. 1	Exp. 2	Exp. 3	Exp. 4	Exp. 5		Primers	Sample name	Exp. 1	Exp. 2	Exp. 3	Exp. 4
	1. Run	Gapdh	WT ctrl	14.65	14.7	14.73	17.72	17.64	17.53	15.8	15.75	15.74	14.76	14.81	14.75	18.12	18.15	18.12		Gapdh	WT ctrl	14.6933	17.63	15.7633	14.7733	18.13		Il6	WT ctrl	-15.9867	-15.03	-16.8733	-17.1533	-13.91		Il6	WT ctrl	0	0	0	0	0		Il6	WT ctrl	1	1	1	1
		Gapdh	WT + IL-17A 2h	16.62	16.53	16.59	16.89	16.58	16.76	16.2	16.09	16.12	15.42	15.25	15.2	17.29	17.25	17.25		Gapdh	WT + IL-17A 2h	16.58	16.7433	16.1367	15.29	17.2633		Il6	WT + IL-17A 2h	-13.4367	-13.54	-13.8667	-15.3867	-11.54		Il6	WT + IL-17A 2h	2.55	1.49	3.00667	1.76667	2.37		Il6	WT + IL-17A 2h	5.85634	2.80889	8.03705	3.40267
		Gapdh	WT + IL-17A 4h	15.7	15.65	15.64	16.8	17.88	17.53	16.57	16.76	16.77	15.17	15.07	15.13	18.21	18.34	18.52		Gapdh	WT + IL-17A 4h	15.6633	17.4033	16.7	15.1233	18.3567		Il6	WT + IL-17A 4h	-13.2833	-12.55	-13.1233	-15.0467	-8.33333		Il6	WT + IL-17A 4h	2.70333	2.48	3.75	2.10667	5.57667		Il6	WT + IL-17A 4h	6.51305	5.57897	13.4543	4.30695
		Gapdh	Cmtm4-/- ctrl	14.87	14.76	14.88	16.48	16.27	16.14	15.61	15.59	15.62	15.76	15.76	15.81	16.85	16.86	16.82		Gapdh	Cmtm4-/- ctrl	14.8367	16.2967	15.6067	15.7767	16.8433		Il6	Cmtm4-/- ctrl	-17.06	-17.0133	-17.16	-17.6533	-15.3767		Il6	Cmtm4-/- ctrl	0	0	0	0	0		Il6	Cmtm4-/- ctrl	1	1	1	1
		Gapdh	Cmtm4-/- + IL-17A 2h	14.87	14.79	14.67	15.98	16.35	16.2	14.8	14.74	14.76	15.92	15.97	15.99	15.75	16.04	16.06		Gapdh	Cmtm4-/- + IL-17A 2h	14.7767	16.1767	14.7667	15.96	15.95		Il6	Cmtm4-/- + IL-17A 2h	-16.8867	-17.0833	-17.35	-16.91	-16.0933		Il6	Cmtm4-/- + IL-17A 2h	0.173333	-0.07	-0.19	0.743333	-0.716667		Il6	Cmtm4-/- + IL-17A 2h	1.12766	0.952638	0.876606	1.67404
		Gapdh	Cmtm4-/- + IL-17A 4h	15.45	15.49	15.47	16.05	15.86	15.99	15.23	15.07	15.15	16.27	16.23	16.24	15.74	15.69	15.69		Gapdh	Cmtm4-/- + IL-17A 4h	15.47	15.9667	15.15	16.2467	15.7067		Il6	Cmtm4-/- + IL-17A 4h	-15.4867	-16.8283	-16.8567	-17.1133	-16.1867		Il6	Cmtm4-/- + IL-17A 4h	1.57333	0.185	0.303333	0.54	-0.81		Il6	Cmtm4-/- + IL-17A 4h	2.97592	1.13682	1.23399	1.45397
		Il6	WT ctrl	30.59	30.63	30.82	32.06	32.71	33.21				31.63	32.38	31.77	32.64	31.64	31.84		Il6	WT ctrl	30.68	32.66		31.9267	32.04		Cxcl1	WT ctrl	-10.7933	-11.095	-10.9433	-10.2667	-8.89333		Cxcl1	WT ctrl	0	0	0	0	0		Cxcl1	WT ctrl	1	1	1	1
		Il6	WT + IL-17A 2h	30.47	29.93	29.65	30.35	30.06	30.44				30.95	30.59	30.49	28.97	28.8	28.64		Il6	WT + IL-17A 2h	30.0167	30.2833		30.6767	28.8033		Cxcl1	WT + IL-17A 2h	-4.38333	-6.35	-4.49667	-5.22	-4.25		Cxcl1	WT + IL-17A 2h	6.41	4.745	6.44667	5.04667	4.64333		Cxcl1	WT + IL-17A 2h	85.0359	26.8156	87.2248	33.052
		Il6	WT + IL-17A 4h	28.69	29.13	29.02	30.22	29.82	29.82				30.3	29.89	30.32	26.76	26.7	26.61		Il6	WT + IL-17A 4h	28.9467	29.9533		30.17	26.69		Cxcl1	WT + IL-17A 4h	-4.09	-4.23333	-4.34333	-5.15	-2.83667		Cxcl1	WT + IL-17A 4h	6.70333	6.86167	6.6	5.11667	6.05667		Cxcl1	WT + IL-17A 4h	104.209	116.297	97.0059	34.6953
		Il6	Cmtm4-/- ctrl	32.15	31.8	31.74	N.D.	33.31	N.D.				34.03	N.D.	32.83	33.07	31.81	31.78		Il6	Cmtm4-/- ctrl	31.8967	33.31		33.43	32.22		Cxcl1	Cmtm4-/- ctrl	-12.2167	-12.1167	-11.9733	-13.1367	-8.83667		Cxcl1	Cmtm4-/- ctrl	0	0	0	0	0		Cxcl1	Cmtm4-/- ctrl	1	1	1	1
		Il6	Cmtm4-/- + IL-17A 2h	31.47	31.73	31.79	33.26	N.D.	N.D.				33.21	32.93	32.47	32.18	32.25	31.7		Il6	Cmtm4-/- + IL-17A 2h	31.6633	33.26		32.87	32.0433		Cxcl1	Cmtm4-/- + IL-17A 2h	-7.30667	-7.82333	-8.28667	-9.49667	-7.64		Cxcl1	Cmtm4-/- + IL-17A 2h	4.91	4.29333	3.68667	3.64	1.19667		Cxcl1	Cmtm4-/- + IL-17A 2h	30.0647	19.6075	12.8765	12.4666
		Il6	Cmtm4-/- + IL-17A 4h	30.83	30.82	31.22	32.8	32.79	N.D.				32.36	N.D.	34.36	32.11	31.97	31.6		Il6	Cmtm4-/- + IL-17A 4h	30.9567	32.795		33.36	31.8933		Cxcl1	Cmtm4-/- + IL-17A 4h	-6.63	-8.02333	-8.25667	-9.57333	-7.48333		Cxcl1	Cmtm4-/- + IL-17A 4h	5.58667	4.09333	3.71667	3.56333	1.35333		Cxcl1	Cmtm4-/- + IL-17A 4h	48.0567	17.0693	13.147	11.8214
		Cxcl1	WT ctrl	25.49	25.49	25.48	N.D.	28.74	28.71	26.86	26.73	26.53	25.04	25.1	24.98	27.08	27.07	26.92		Cxcl1	WT ctrl	25.4867	28.725	26.7067	25.04	27.0233		Ccl2	WT ctrl	-5.45333	-6.54667	-6.39	-6.85333	-3.14		Ccl2	WT ctrl	0	0	0	0	0		Ccl2	WT ctrl	1	1	1	1
		Cxcl1	WT + IL-17A 2h	20.99	20.91	20.99	24.54	20.76	23.98	20.61	20.6	20.69	20.45	20.55	20.53	21.56	21.55	21.43		Cxcl1	WT + IL-17A 2h	20.9633	23.0933	20.6333	20.51	21.5133		Ccl2	WT + IL-17A 2h	-1.54333	-2.27	-1.36667	-2.99	-0.543333		Ccl2	WT + IL-17A 2h	3.91	4.27667	5.02333	3.86333	2.59667		Ccl2	WT + IL-17A 2h	15.0324	19.3823	32.5218	14.5539
		Cxcl1	WT + IL-17A 4h	19.79	19.79	19.68	22.25	22.14	20.52	21	21.08	21.05	20.24	20.32	20.26	21.26	21.13	21.19		Cxcl1	WT + IL-17A 4h	19.7533	21.6367	21.0433	20.2733	21.1933		Ccl2	WT + IL-17A 4h	-1.77333	-2.1	-1.69	-2.96	0.69		Ccl2	WT + IL-17A 4h	3.68	4.44667	4.7	3.89333	3.83		Ccl2	WT + IL-17A 4h	12.8171	21.8062	25.9921	14.8597
		Cxcl1	Cmtm4-/- ctrl	27.12	26.94	27.1	28.87	28.53	27.84	27.65	27.56	27.53	28.88	29.05	28.81	25.78	25.57	25.69		Cxcl1	Cmtm4-/- ctrl	27.0533	28.4133	27.58	28.9133	25.68		Ccl2	Cmtm4-/- ctrl	-6.25667	-7.31	-6.50667	-7.95	-4.78		Ccl2	Cmtm4-/- ctrl	0	0	0	0	0		Ccl2	Cmtm4-/- ctrl	1	1	1	1
		Cxcl1	Cmtm4-/- + IL-17A 2h	22.18	22.06	22.01	24.27	24.11	23.62	23.04	23.07	23.05	25.31	25.54	25.52	23.62	23.62	23.53		Cxcl1	Cmtm4-/- + IL-17A 2h	22.0833	24	23.0533	25.4567	23.59		Ccl2	Cmtm4-/- + IL-17A 2h	-3.33667	-4.75	-4.74333	-5.88667	-3.53667		Ccl2	Cmtm4-/- + IL-17A 2h	2.92	2.56	1.76333	2.06333	1.24333		Ccl2	Cmtm4-/- + IL-17A 2h	7.56846	5.89708	3.39482	4.17951
		Cxcl1	Cmtm4-/- + IL-17A 4h	22.22	21.93	22.15	23.94	24.03	24	23.45	23.48	23.29	25.85	25.87	25.74	23.14	23.26	23.17		Cxcl1	Cmtm4-/- + IL-17A 4h	22.1	23.99	23.4067	25.82	23.19		Ccl2	Cmtm4-/- + IL-17A 4h	-2.83333	-5.33667	-4.71667	-6.11	-3.85667		Ccl2	Cmtm4-/- + IL-17A 4h	3.42333	1.97333	1.79	1.84	0.923333		Ccl2	Cmtm4-/- + IL-17A 4h	10.7282	3.92674	3.45815	3.5801
		Ccl2	WT ctrl				24.15	24.47	23.91	22.12	22.2	22.14	21.62	21.68	21.58	21.45	21.08	21.28		Ccl2	WT ctrl		24.1767	22.1533	21.6267	21.27		Tnf	WT ctrl	-17.86	-18.23	-17.3767	-18.355	-14.7733		Tnf	WT ctrl	0	0	0	0	0		Tnf	WT ctrl	1	1	1	1
		Ccl2	WT + IL-17A 2h				19.11	18.67	19.26	17.43	17.57	17.51	18.32	18.2	18.32	17.84	17.72	17.86		Ccl2	WT + IL-17A 2h		19.0133	17.5033	18.28	17.8067		Tnf	WT + IL-17A 2h	-15.14	-16.2633	-15.0033	-16.5567	-13.4067		Tnf	WT + IL-17A 2h	2.72	1.96667	2.37333	1.79833	1.36667		Tnf	WT + IL-17A 2h	6.58873	3.90864	5.18137	3.47818
		Ccl2	WT + IL-17A 4h				19.48	19.78	19.25	18.44	18.43	18.3	18.08	18.02	18.15	17.73	17.68	17.59		Ccl2	WT + IL-17A 4h		19.5033	18.39	18.0833	17.6667		Tnf	WT + IL-17A 4h	-16.05	-17.3667	-15.2867	-16.9533	-14.89		Tnf	WT + IL-17A 4h	1.81	0.863333	2.09	1.40167	-0.116667		Tnf	WT + IL-17A 4h	3.50642	1.81924	4.25748	2.64207
		Ccl2	Cmtm4-/- ctrl				24.04	23.56	23.22	22.09	22.09	22.16	23.73	23.75	23.7	21.66	21.57	21.64		Ccl2	Cmtm4-/- ctrl		23.6067	22.1133	23.7267	21.6233		Tnf	Cmtm4-/- ctrl	-16.93	-16.87	-16.7133	-17.5733	-13.4033		Tnf	Cmtm4-/- ctrl	0	0	0	0	0		Tnf	Cmtm4-/- ctrl	1	1	1	1
		Ccl2	Cmtm4-/- + IL-17A 2h				21.15	20.77	20.86	19.46	19.57	19.5	21.87	21.83	21.84	19.56	19.47	19.43		Ccl2	Cmtm4-/- + IL-17A 2h		20.9267	19.51	21.8467	19.4867		Tnf	Cmtm4-/- + IL-17A 2h	-16.515	-17.3833	-16.0933	-17.1067	-15.31		Tnf	Cmtm4-/- + IL-17A 2h	0.415	-0.513333	0.62	0.466667	-1.90667		Tnf	Cmtm4-/- + IL-17A 2h	1.3333	0.700602	1.53688	1.38191
		Ccl2	Cmtm4-/- + IL-17A 4h				21.25	21.14	21.52	19.97	19.71	19.92	22.44	22.32	22.31	19.58	19.61	19.5		Ccl2	Cmtm4-/- + IL-17A 4h		21.3033	19.8667	22.3567	19.5633		Tnf	Cmtm4-/- + IL-17A 4h	-16.06	-17.17	-15.7233	-16.3967	-16.7367		Tnf	Cmtm4-/- + IL-17A 4h	0.87	-0.3	0.99	1.17667	-3.33333		Tnf	Cmtm4-/- + IL-17A 4h	1.82766	0.812252	1.98618	2.26054
	2. Run	Gapdh	WT ctrl	14.93	14.87	14.85	16.85	16.71	16.75	15.7	15.6	15.57	14.68	14.76	14.6	17.92	17.94	17.87		Gapdh	WT ctrl	14.8833	16.77	15.6233	14.68	17.91
		Gapdh	WT + IL-17A 2h	16.7	16.65	16.57	16.59	16.63	16.59	16.02	15.89	15.85	14.91	14.94	15	17.02	16.96	16.74		Gapdh	WT + IL-17A 2h	16.64	16.6033	15.92	14.95	16.9067
		Gapdh	WT + IL-17A 4h	15.62	15.65	15.59	16.72	16.68	16.64	16.57	16.5	16.49	15.04	15.18	15.96	18.07	18.21	18.16		Gapdh	WT + IL-17A 4h	15.62	16.68	16.52	15.3933	18.1467
		Gapdh	Cmtm4-/- ctrl	14.89	14.9	14.94	16.18	16.2	16.13	15.33	15.27	15.29	15.51	15.62	15.54	16.55	16.51	16.59		Gapdh	Cmtm4-/- ctrl	14.91	16.17	15.2967	15.5567	16.55
		Gapdh	Cmtm4-/- + IL-17A 2h	14.96	14.83	14.91	16.3	16.26	16.27	14.69	14.61	14.69	15.78	15.54	15.76	15.91	15.89	15.8		Gapdh	Cmtm4-/- + IL-17A 2h	14.9	16.2767	14.6633	15.6933	15.8667
		Gapdh	Cmtm4-/- + IL-17A 4h	15.59	15.56	15.53	16.28	16.13	16.01	15.1	15.15	15.17	16.11	15.91	16.08	15.47	15.66	15.57		Gapdh	Cmtm4-/- + IL-17A 4h	15.56	16.14	15.14	16.0333	15.5667
		Tnf	WT ctrl	32.84	31.5	33.89	35	35	35	32.82	N.D.	33.18	33.49	32.58	N.D.	32.67	32.32	33.06		Tnf	WT ctrl	32.7433	35	33	33.035	32.6833
		Tnf	WT + IL-17A 2h	32.16	32.18	31	32.07	33	33.53	30.27	31.13	31.37	31.57	31.43	31.52	29.65	30.74	30.55		Tnf	WT + IL-17A 2h	31.78	32.8667	30.9233	31.5067	30.3133
		Tnf	WT + IL-17A 4h	31.99	31.97	31.05	33.8	35	33.34	31.6	31.96	31.86	32	32.17	32.87	32.58	33.85	32.68		Tnf	WT + IL-17A 4h	31.67	34.0467	31.8067	32.3467	33.0367
		Tnf	Cmtm4-/- ctrl	31.72	31.85	31.95	N.D.	33.04	N.D.	31.45	32.93	31.65	N.D.	33.68	32.58	29.58	30.11	30.17		Tnf	Cmtm4-/- ctrl	31.84	33.04	32.01	33.13	29.9533
		Tnf	Cmtm4-/- + IL-17A 2h	N.D.	30.88	31.95	33.01	34.02	33.95	30.85	30.74	30.68	32.99	33.15	32.26	31.26	31.2	31.07		Tnf	Cmtm4-/- + IL-17A 2h	31.415	33.66	30.7567	32.8	31.1767
		Tnf	Cmtm4-/- + IL-17A 4h	31.88	31.24	31.74	35	31.62	N.D.	30.61	30.98	31	32.75	N.D.	32.11	31.56	33.8	31.55		Tnf	Cmtm4-/- + IL-17A 4h	31.62	33.31	30.8633	32.43	32.3033
		Ccl2	WT ctrl	20.43	20.3	20.28														Ccl2	WT ctrl	20.3367
		Ccl2	WT + IL-17A 2h	18.24	18.17	18.14														Ccl2	WT + IL-17A 2h	18.1833
		Ccl2	WT + IL-17A 4h	17.48	17.48	17.22														Ccl2	WT + IL-17A 4h	17.3933
		Ccl2	Cmtm4-/- ctrl	21.15	21.13	21.22														Ccl2	Cmtm4-/- ctrl	21.1667
		Ccl2	Cmtm4-/- + IL-17A 2h	18.26	18.24	18.21														Ccl2	Cmtm4-/- + IL-17A 2h	18.2367
		Ccl2	Cmtm4-/- + IL-17A 4h	18.5	18.34	18.34														Ccl2	Cmtm4-/- + IL-17A 4h	18.3933
		Il6	WT ctrl							32.37	31.27	33.85								Il6	WT ctrl			32.4967
		Il6	WT + IL-17A 2h							30.91	28.84	29.61								Il6	WT + IL-17A 2h			29.7867
		Il6	WT + IL-17A 4h							29.69	29.65	29.59								Il6	WT + IL-17A 4h			29.6433
		Il6	Cmtm4-/- ctrl							31.87	33.11	32.39								Il6	Cmtm4-/- ctrl			32.4567
		Il6	Cmtm4-/- + IL-17A 2h							30.99	32.1	32.95								Il6	Cmtm4-/- + IL-17A 2h			32.0133
		Il6	Cmtm4-/- + IL-17A 4h							32.06	31.47	32.46								Il6	Cmtm4-/- + IL-17A 4h			31.9967
[truncated: 2 more columns]

## Sheet: Fig. 4f,h
Fig. 4f	MFI values									Relative MFI (normalized to non-stimulated cells)
	Cells	IL-17A (ng/ml)	Staining	MFI - Exp 1	MFI - Exp 2	MFI - Exp 3	MFI - Exp 4	MFI - Exp 5		Cells	IL-17A (ng/ml)	Staining	MFI - Exp 1	MFI - Exp 2	MFI - Exp 3	MFI - Exp 4	MFI - Exp 5	Average
	WT	0	unstained	1244	7948	6127	5950	4990		WT	0	unstained	0.0506103	0.126514	0.277227	0.177263	0.142788	0.15488
	WT	0	αCCL2-PE	24580	62823	22101	33566	34947		WT	0	αCCL2-PE	1	1	1	1	1	1
	WT	25	αCCL2-PE	123320	175976	41976	107679	86420		WT	25	αCCL2-PE	5.01709	2.80114	1.89928	3.20798	2.47289	3.07967
	WT	50	αCCL2-PE	137655	180550	70125	124228	77991		WT	50	αCCL2-PE	5.60028	2.87395	3.17293	3.70101	2.23169	3.51597
	WT	100	αCCL2-PE	141233	176622	59680	115024	87056		WT	100	αCCL2-PE	5.74585	2.81142	2.70033	3.4268	2.49109	3.4351
	WT	250	αCCL2-PE	138161	191456	67108	101546	91305		WT	250	αCCL2-PE	5.62087	3.04755	3.03642	3.02526	2.61267	3.46855
	Cmtm4-/-	0	unstained	5994	8095	6666	5176	5064		Cmtm4-/-	0	unstained	0.253897	0.200784	0.384163	0.177906	0.259546	0.255259
	Cmtm4-/-	0	αCCL2-PE	23608	40317	17352	29094	19511		Cmtm4-/-	0	αCCL2-PE	1	1	1	1	1	1
	Cmtm4-/-	25	αCCL2-PE	27639	62593	21384	32835	19583		Cmtm4-/-	25	αCCL2-PE	1.17075	1.55252	1.23237	1.12858	1.00369	1.21758
	Cmtm4-/-	50	αCCL2-PE	34947	65648	21462	35333	21384		Cmtm4-/-	50	αCCL2-PE	1.4803	1.6283	1.23686	1.21444	1.096	1.33118
	Cmtm4-/-	100	αCCL2-PE	37605	77138	22020	33199	22101		Cmtm4-/-	100	αCCL2-PE	1.59289	1.91329	1.26902	1.14109	1.13275	1.40981
	Cmtm4-/-	250	αCCL2-PE	39009	83616	23350	37194	22182		Cmtm4-/-	250	αCCL2-PE	1.65236	2.07396	1.34567	1.27841	1.1369	1.49746
Fig. 4h	MFI values									Relative MFI (normalized to non-stimulated cells)
	Cells	IL-17A (ng/ml)	Staining	MFI - Exp 1	MFI - Exp 2	MFI - Exp 3	MFI - Exp 4	MFI - Exp 5		Cells	IL-17A (ng/ml)	Staining	MFI - Exp 1	MFI - Exp 2	MFI - Exp 3	MFI - Exp 4	MFI - Exp 5	Average
	Myc-CMTM4	0	unstained	3382	864	992	1432	1237		Myc-CMTM4	0	unstained	0.155975	0.276038	0.250695	0.426317	0.261688	0.274143
	Myc-CMTM4	0	αCCL2-PE	21683	3130	3957	3359	4727		Myc-CMTM4	0	αCCL2-PE	1	1	1	1	1	1
	Myc-CMTM4	25	αCCL2-PE	57471	4282	7137	11929	8844		Myc-CMTM4	25	αCCL2-PE	2.65051	1.36805	1.80364	3.55135	1.87095	2.2489
	Myc-CMTM4	50	αCCL2-PE	60669	4505	6632	11761	7424		Myc-CMTM4	50	αCCL2-PE	2.798	1.4393	1.67602	3.50134	1.57055	2.19704
	Myc-CMTM4	100	αCCL2-PE	71130	4163	9599	11962	8550		Myc-CMTM4	100	αCCL2-PE	3.28045	1.33003	2.42583	3.56118	1.80876	2.48125
	Myc-CMTM4	250	αCCL2-PE	73578	6250	5159	14250	6576		Myc-CMTM4	250	αCCL2-PE	3.39335	1.99681	1.30377	4.24233	1.39116	2.46548
	E.V.	0	unstained	833	1520	1568	2295	2044		E.V.	0	unstained	0.308976	0.45509	0.413393	0.531496	0.309088	0.403609
	E.V.	0	αCCL2-PE	2696	3340	3793	4318	6613		E.V.	0	αCCL2-PE	1	1	1	1	1	1
	E.V.	25	αCCL2-PE	3269	2950	4294	5367	7724		E.V.	25	αCCL2-PE	1.21254	0.883234	1.13209	1.24294	1.168	1.12776
	E.V.	50	αCCL2-PE	3325	2876	3803	6841	7833		E.V.	50	αCCL2-PE	1.23331	0.861078	1.00264	1.5843	1.18449	1.17316
	E.V.	100	αCCL2-PE	3498	3275	5382	5727	7300		E.V.	100	αCCL2-PE	1.29748	0.980539	1.41893	1.32631	1.10389	1.22543
	E.V.	250	αCCL2-PE	3348	4036	6059	7320	9253		E.V.	250	αCCL2-PE	1.24184	1.20838	1.59742	1.69523	1.39921	1.42842

## Sheet: Fig. 4i
Fig. 4i	CCL2 ELISA Calibration curve
	Concentration (pg/ml)	Duplicate A	Duplicate B	Average	Average - background	Log (Averge - background)	Log (concentration)
	0	0.0324	0.0338	0.0331	0
	3.9	0.1406	0.1447	0.14265	0.10955	-2.21137	1.36098
	7.8	0.2383	0.2642	0.25125	0.21815	-1.52257	2.05412
	15.6	0.44	0.4345	0.43725	0.40415	-0.905969	2.74727
	31.3	0.7806	0.8359	0.80825	0.77515	-0.254699	3.44362
	62.5	1.1828	1.2559	1.21935	1.18625	0.170797	4.13517
	125	1.9847	1.9378	1.96125	1.92815	0.656561	4.82831
	250	2.099	2.14	2.1195	2.0864	0.73544	5.52146
	CCL2 ELISA results
			RAW data						Average			Average - background			Log (Average - background)			Calculated Log (concentration)			Concentration (pg/ml)
	Cell line	IL-17A (ng/ml)	Exp 1, duplicate A	Exp 1, duplicate B	Exp 2, duplicate A	Exp 2, duplicate B	Exp 3, duplicate A	Exp 3, duplicate B	Exp 1	Exp 2	Exp 3	Exp 1	Exp 2	Exp 3	Exp 1	Exp 2	Exp 3	Exp 1	Exp 2	Exp 3	Exp 1	Exp 2	Exp 3	Average
	WT	0	0.7781	0.606	0.9022	0.9738	0.7168	0.8325	0.69205	0.938	0.77465	0.69205	0.938	0.77465	-0.368097	-0.0640053	-0.255344	3.5838	3.98472	3.73245	36.0101	53.77	41.7815	43.8539
	WT	25	2.1927	2.0318	2.191	2.3025		2.2496	2.11225	2.24675	2.2496	2.11225	2.24675	2.2496	0.747754	0.809485	0.810752	5.05494	5.13632	5.138	156.795	170.089	170.374	165.753
	WT	100	2.1302	2.1234	2.4666	2.0642	2.3075	2.1874	2.1268	2.2654	2.24745	2.1268	2.2654	2.24745	0.754618	0.817751	0.809796	5.06399	5.14722	5.13674	158.22	171.953	170.159	166.778
	WT	500	2.2204	2.1012	2.3592	2.0941	2.3254	2.0738	2.1608	2.22665	2.1996	2.1608	2.22665	2.1996	0.770479	0.800498	0.788276	5.0849	5.12448	5.10836	161.564	168.086	165.399	165.016
	Cmtm4-/- #1	0	0.4124	0.4193	0.4344	0.4831	0.2028	0.3006	0.41585	0.45875	0.2517	0.41585	0.45875	0.2517	-0.877431	-0.77925	-1.37952	2.9123	3.04174	2.25034	18.399	20.9416	9.491	16.2772
	Cmtm4-/- #1	25	1.1621	1.238	0.9546	0.9141	0.6077	0.5621	1.20005	0.93435	0.5849	1.20005	0.93435	0.5849	0.182363	-0.0679042	-0.536314	4.30953	3.97958	3.36202	74.4053	53.4943	28.8475	52.249
	Cmtm4-/- #1	100	1.0943	1.1252	0.9986	0.9656	0.7485	0.7775	1.10975	0.9821	0.763	1.10975	0.9821	0.763	0.104135	-0.0180621	-0.270497	4.20639	4.04529	3.71248	67.1139	57.1276	40.9551	55.0655
	Cmtm4-/- #1	500	1.0862	1.0501	1.1217	1.0588	0.7253	0.6943	1.06815	1.09025	0.7098	1.06815	1.09025	0.7098	0.0659282	0.086407	-0.342772	4.15602	4.18302	3.61719	63.817	65.5635	37.2328	55.5378
	Cmtm4-/- #2	0	0.3847	0.3833	0.4529	0.5052	0.2103	0.3688	0.384	0.47905	0.28955	0.384	0.47905	0.28955	-0.957113	-0.73595	-1.23943	2.80724	3.09882	2.43504	16.5642	22.1718	11.4163	16.7174
	Cmtm4-/- #2	25	1.0297	1.0584	1.1286	1.042	0.5621	0.5084	1.04405	1.0853	0.53525	1.04405	1.0853	0.53525	0.0431074	0.0818565	-0.625021	4.12593	4.17702	3.24507	61.9255	65.1713	25.6636	50.9201
	Cmtm4-/- #2	100	0.9587	0.8419	1.1684	1.0865	0.8191	0.7656	0.9003	1.12745	0.79235	0.9003	1.12745	0.79235	-0.105027	0.119958	-0.232752	3.93063	4.22725	3.76224	50.9392	68.5287	43.0447	54.1709
	Cmtm4-/- #2	500	0.8382	0.8274	1.2406	1.502	0.6867	0.6664	0.8328	1.3713	0.67655	0.8328	1.3713	0.67655	-0.182962	0.315759	-0.390749	3.82788	4.4854	3.55394	45.9651	88.7122	34.9506	56.5426
	CXCL1 ELISA Calibration curve
	Concentration (pg/ml)	Duplicate A	Duplicate B	Average	Average - background	Log (Averge - background)	Log (concentration)
	0	0.0255	0.0287	0.0271	0
	15.6	0.1038	0.1117	0.10775	0.08065	-2.51764	2.74727
	31.3	0.1865	0.1894	0.18795	0.16085	-1.82728	3.44362
	62.5	0.3628	0.3656	0.3642	0.3371	-1.08738	4.13517
	125	0.669	0.7012	0.6851	0.658	-0.41855	4.82831
	250	1.2764	1.2756	1.276	1.2489	0.222263	5.52146
	500	2.1108	2.2016	2.1562	2.1291	0.755699	6.21461
	1000	2.9634	3.0985	3.03095	3.00385	1.09989	6.90776
	CXCL1 ELISA results
			RAW data						Average			Average - background			Log (Average - background)			Calculated Log (concentration)			Concentration (pg/ml)
	Cell line	IL-17A (ng/ml)	Exp 1, duplicate A	Exp 1, duplicate B	Exp 2, duplicate A	Exp 2, duplicate B	Exp 3, duplicate A	Exp 3, duplicate B	Exp 1	Exp 2	Exp 3	Exp 1	Exp 2	Exp 3	Exp 1	Exp 2	Exp 3	Exp 1	Exp 2	Exp 3	Exp 1	Exp 2	Exp 3	Average
	WT	0	0.0772	0.0785	0.0731	0.0784	0.0687	0.0748	0.07785	0.07575	0.07175	0.07785	0.07575	0.07175	-2.55297	-2.58032	-2.63457	2.59485	2.56453	2.50436	13.3946	12.9945	12.2358	12.875
	WT	25	2.9951	3.0993	2.7732	2.8839	2.5032	2.4671	3.0472	2.82855	2.48515	3.0472	2.82855	2.48515	1.11422	1.03976	0.910333	6.66177	6.5792	6.43566	781.936	719.962	623.694	708.531
	WT	100	3.1903	3.159	3.381	3.2971	3.1471	3.0806	3.17465	3.33905	3.11385	3.17465	3.33905	3.11385	1.1552	1.20569	1.13586	6.70721	6.76321	6.68577	818.288	865.412	800.926	828.209
	WT	500	3.2276	3.366	3.4177	3.617	2.8236	2.7996	3.2968	3.51735	2.8116	3.2968	3.51735	2.8116	1.19295	1.25771	1.03375	6.74908	6.8209	6.57253	853.277	916.808	715.179	828.421
	Cmtm4-/- #1	0	0.0519	0.0503	0.0411	0.0449	0.0279	0.0308	0.0511	0.043	0.02935	0.0511	0.043	0.02935	-2.97397	-3.14656	-3.52846	2.12797	1.93657	1.51303	8.39777	6.93493	4.54049	6.6244
	Cmtm4-/- #1	25	0.4389	0.4518	0.2337	0.249	0.1637	0.1601	0.44535	0.24135	0.1619	0.44535	0.24135	0.1619	-0.808895	-1.42151	-1.82078	4.52904	3.84965	3.40686	92.6692	46.9766	30.1703	56.6053
	Cmtm4-/- #1	100	0.5291	0.5406	0.3079	0.3264	0.193	0.1911	0.53485	0.31715	0.19205	0.53485	0.31715	0.19205	-0.625769	-1.14838	-1.65	4.73212	4.15255	3.59625	113.536	63.5957	36.4613	71.1977
	Cmtm4-/- #1	500	0.7091	0.7286	0.4166	0.4358	0.2169	0.2323	0.71885	0.4262	0.2246	0.71885	0.4262	0.2246	-0.330103	-0.852847	-1.49343	5.06002	4.48029	3.76988	157.593	88.2605	43.3749	96.4095
	Cmtm4-/- #2	0	0.0439	0.044	0.0551	0.0608	0.0341	0.0381	0.04395	0.05795	0.0361	0.04395	0.05795	0.0361	-3.1247	-2.84817	-3.32146	1.9608	2.26747	1.7426	7.10504	9.65498	5.71217	7.49073
	Cmtm4-/- #2	25	0.6502	0.6479	0.3515	0.3779	0.1344	0.144	0.64905	0.3647	0.1392	0.64905	0.3647	0.1392	-0.432246	-1.00868	-1.97184	4.94674	4.30747	3.23933	140.715	74.2527	25.5165	80.1615
	Cmtm4-/- #2	100	0.8422	0.8483	0.6146	0.6322	0.1803	0.1901	0.84525	0.6234	0.1852	0.84525	0.6234	0.1852	-0.168123	-0.472567	-1.68632	5.23965	4.90202	3.55597	188.604	134.562	35.0219	119.396
	Cmtm4-/- #2	500	0.9914	1.0063	0.8584	0.8691	0.1553	0.1556	0.99885	0.86375	0.15545	0.99885	0.86375	0.15545	-0.00115067	-0.146472	-1.86143	5.42482	5.26366	3.36177	226.971	193.188	28.8403	149.666
	IL-6 ELISA Calibration curve
	Concentration (pg/ml)	Duplicate A	Duplicate B	Average	Average - background	Log (Averge - background)	Log (concentration)
	0	0.0306	0.0265	0.02855	0
	15.6	0.1117	0.1027	0.1072	0.07865	-2.54275	2.74727
	31.3	0.1958	0.1724	0.1841	0.15555	-1.86079	3.44362
	62.5	0.3757	0.3198	0.34775	0.3192	-1.14194	4.13517
	125	0.6536	0.6304	0.642	0.61345	-0.488657	4.82831
	250	1.272	1.1301	1.20105	1.1725	0.159138	5.52146
	500	2.1128	1.7874	1.9501	1.92155	0.653132	6.21461
	1000	2.717	2.3308	2.5239	2.49535	0.914429	6.90776
	IL-6 ELISA results
			RAW data						Average			Average - background			Log (Average - background)			Calculated Log (concentration)			Concentration (pg/ml)
	Cell line	IL-17A (ng/ml)	Exp 1, duplicate A	Exp 1, duplicate B	Exp 2, duplicate A	Exp 2, duplicate B	Exp 3, duplicate A	Exp 3, duplicate B	Exp 1	Exp 2	Exp 3	Exp 1	Exp 2	Exp 3	Exp 1	Exp 2	Exp 3	Exp 1	Exp 2	Exp 3	Exp 1	Exp 2	Exp 3	Average
	WT	0	0.024	0.0216	0.0252	0.024	0.0243	0.0238	0.0228	0.0246	0.02405	0.0001	0.0019	0.00135	-9.21034	-6.2659	-6.60765	-5.0155	-1.64324	-2.03464	0	0	0	0
	WT	25	0.705	0.6448	0.4725	0.4362	0.4638	0.4734	0.6749	0.45435	0.4686	0.6522	0.43165	0.4459	-0.427404	-0.84014	-0.807661	5.04359	4.57089	4.60809	155.026	96.6298	100.292	117.316
	WT	100	1.0471	0.9661	1.0285	0.9961	1.2943	1.0044	1.0066	1.0123	1.14935	0.9839	0.9896	1.12665	-0.0162311	-0.0104545	0.119249	5.51451	5.52113	5.66968	248.268	249.916	289.94	262.708
	WT	500	1.4826	1.4227	1.4114	1.2941	1.0925	0.9527	1.45265	1.35275	1.0226	1.42995	1.33005	0.9999	0.357639	0.285217	-0.00010001	5.9427	5.85976	5.53299	380.964	350.639	252.898	328.167
	Cmtm4-/- #1	0	0.0247	0.0227	0.023	0.0233	0.0263	0.0266	0.0237	0.02315	0.02645	0.001	0.00045	0.00375	-6.90775	-7.70626	-5.586	-2.37835	-3.29288	-0.864545	0	0	0	0
	Cmtm4-/- #1	25	0.0289	0.0303	0.0249	0.0238	0.0301	0.0306	0.0296	0.02435	0.03035	0.0069	0.00165	0.00765	-4.97623	-6.40698	-4.87305	-0.166181	-1.80481	-0.0480038	0.846893	0	0.95313	0
	Cmtm4-/- #1	100	0.0319	0.0328	0.026	0.0244	0.0247	0.0257	0.03235	0.0252	0.0252	0.00965	0.0025	0.0025	-4.6408	-5.99146	-5.99146	0.217995	-1.32892	-1.32892	1.24358	0	0	0
	Cmtm4-/- #1	500	0.0356	0.0373	0.0286	0.0273	0.0284	0.0254	0.03645	0.02795	0.0269	0.01375	0.00525	0.0042	-4.28672	-5.24953	-5.47267	0.623524	-0.479184	-0.73475	1.86549	0	0	0
	Cmtm4-/- #2	0	0.0264	0.0234	0.0264	0.0241	0.0294	0.029	0.0249	0.02525	0.0292	0.0022	0.00255	0.0065	-6.1193	-5.97166	-5.03595	-1.47533	-1.30624	-0.234577	0	0	0	0
	Cmtm4-/- #2	25	0.1191	0.1035	0.0365	0.0368	0.0307	0.0318	0.1113	0.03665	0.03125	0.0886	0.01395	0.00855	-2.42362	-4.27228	-4.76182	2.75732	0.640063	0.0793831	15.7576	1.8966	1.08262	6.24561
	Cmtm4-/- #2	100	0.1741	0.166	0.0579	0.0546	0.0327	0.0343	0.17005	0.05625	0.0335	0.14735	0.03355	0.0108	-1.91494	-3.39472	-4.52821	3.33991	1.64513	0.346942	28.2167	5.18168	1.41473	11.6044
	Cmtm4-/- #2	500	0.1716	0.1723	0.1066	0.0958	0.0322	0.0308	0.17195	0.1012	0.0315	0.14925	0.0785	0.0088	-1.90213	-2.54466	-4.733	3.35459	2.6187	0.112391	28.6338	13.7179	1.11895	14.4902

## Sheet: Fig. 4j
Fig. 4j	CCL2 ELISA Calibration curve
	Concentration (pg/ml)	Duplicate A	Duplicate B	Average	Average - background	Log (Averge - background)	Log (concentration)
	0	0.0189	0.0246	0.02175	0
	3.9	0.1003	0.0906	0.09545	0.0737	-2.60775	1.36098
	7.8	0.1671	0.1827	0.1749	0.15315	-1.87634	2.05412
	15.6	0.2895	0.2977	0.2936	0.27185	-1.3025	2.74727
	31.3	0.4925	0.5728	0.53265	0.5109	-0.671581	3.44362
	62.5	0.6953	0.7048	0.70005	0.6783	-0.388166	4.13517
	125	0.9389	0.8716	0.90525	0.8835	-0.123864	4.82831
	250	1.0903	1.0154	1.05285	1.0311	0.0306262	5.52146
	CCL2 ELISA results
			RAW data						Average			Average - background			Log (Average - background)			Calculated Log (concentration)			Concentration (pg/ml)
	Cell line	IL-17A (ng/ml)	Exp 1, duplicate A	Exp 1, duplicate B	Exp 2, duplicate A	Exp 2, duplicate B	Exp 3, duplicate A	Exp 3, duplicate B	Exp 1	Exp 2	Exp 3	Exp 1	Exp 2	Exp 3	Exp 1	Exp 2	Exp 3	Exp 1	Exp 2	Exp 3	Exp 1	Exp 2	Exp 3	Average
	Myc-CMTM4	0	0.4368	0.434	0.4298	0.4353	0.233	0.416	0.4354	0.43255	0.3245	0.41365	0.4108	0.30275	-0.882735	-0.889649	-1.19485	3.60308	3.5928	3.13922	36.7111	36.3358	23.0858	32.0442
	Myc-CMTM4	25	2.0414	1.9856	2.1286	2.001	0.8325	0.7888	2.0135	2.0648	0.81065	1.99175	2.04305	0.7889	0.689014	0.714444	-0.237116	5.93901	5.97681	4.5626	379.56	394.179	95.8322	289.857
	Myc-CMTM4	100	2.4883	2.418	2.4107	2.4459	0.8464	1.4331	2.45315	2.4283	1.13975	2.4314	2.40655	1.118	0.888467	0.878194	0.111541	6.23544	6.22017	5.08077	510.525	502.79	160.898	391.404
	Myc-CMTM4	500	2.5454	2.4368	2.6733	2.7216	2.4504	1.101	2.4911	2.69745	1.7757	2.46935	2.6757	1.75395	0.903955	0.984211	0.56187	6.25846	6.37773	5.75005	522.413	588.593	314.207	475.071
	E.V.	0	0.5928	0.6315	0.6564	0.7868	0.5911	0.5533	0.61215	0.7216	0.5722	0.5904	0.69985	0.55045	-0.526955	-0.356889	-0.597019	4.13184	4.38459	4.02771	62.2924	80.2054	56.1322	66.21
	E.V.	25	1.0292	1.0456	1.2307	1.1681	0.7878	0.7685	1.0374	1.1994	0.77815	1.01565	1.17765	0.7564	0.0155288	0.163521	-0.279185	4.93808	5.15802	4.50008	139.502	173.821	90.0239	134.449
	E.V.	100	1.3027	1.2803	1.4997	1.4734	0.784	0.8222	1.2915	1.48655	0.8031	1.26975	1.4648	0.78135	0.23882	0.381719	-0.246732	5.26993	5.48231	4.54831	194.403	240.401	94.4723	176.426
	E.V.	500	1.1287	1.123	1.5686	1.5518	0.5498	0.5242	1.12585	1.5602	0.537	1.1041	1.53845	0.51525	0.0990305	0.430775	-0.663103	5.06218	5.55522	3.9295	157.934	258.583	50.8813	155.8
	CXCL1 ELISA Calibration curve
	Concentration (pg/ml)	Duplicate A	Duplicate B	Average	Average - background	Log (Averge - background)	Log (concentration)
	0	0.0166	0.0139	0.01525	0
	15.6	0.1138	0.1151	0.11445	0.0992	-2.31062	2.74727
	31.3	0.2107	0.2104	0.21055	0.1953	-1.63322	3.44362
	62.5	0.3928	0.3995	0.39615	0.3809	-0.965218	4.13517
	125	0.7519	0.7452	0.74855	0.7333	-0.3102	4.82831
	250	1.3103	1.3725	1.3414	1.32615	0.28228	5.52146
	500	2.1449	2.3111	2.228	2.21275	0.794236	6.21461
	1000	2.8104	3.0771	2.94375	2.9285	1.07449	6.90776
	CXCL1 ELISA results
			RAW data						Average			Average - background			Log (Average - background)			Calculated Log (concentration)			Concentration (pg/ml)
	Cell line	IL-17A (ng/ml)	Exp 1, duplicate A	Exp 1, duplicate B	Exp 2, duplicate A	Exp 2, duplicate B	Exp 3, duplicate A	Exp 3, duplicate B	Exp 1	Exp 2	Exp 3	Exp 1	Exp 2	Exp 3	Exp 1	Exp 2	Exp 3	Exp 1	Exp 2	Exp 3	Exp 1	Exp 2	Exp 3	Average
	Myc-CMTM4	0	0.0206	0.019	0.0243	0.0223	0.0237	0.0212	0.0198	0.0233	0.02245	0.00455	0.00805	0.0072	-5.39263	-4.82208	-4.93367	-1.01584	-0.342829	-0.474462	0.362097	0.709759	0.62222	0.564692
	Myc-CMTM4	25	0.4939	0.5285	0.8747	0.9056	1.2681	1.2599	0.5112	0.89015	1.264	0.49595	0.8749	1.24875	-0.70128	-0.133646	0.222143	4.51807	5.18765	5.60734	91.6585	179.048	272.419	181.042
	Myc-CMTM4	100	0.8416	0.8378	1.4927	1.5507	1.7155	1.7197	0.8397	1.5217	1.7176	0.82445	1.50645	1.70235	-0.193039	0.409756	0.53201	5.11759	5.82865	5.97286	166.933	339.899	392.626	299.819
	Myc-CMTM4	500	0.8772	0.8613	1.6828	1.6842	1.5601	1.7445	0.86925	1.6835	1.6523	0.854	1.66825	1.63705	-0.157824	0.511775	0.492896	5.15913	5.94899	5.92672	174.013	383.366	374.923	310.767
	E.V.	0	0.0208	0.0189	0.0416	0.0386	0.0251	0.0214	0.01985	0.0401	0.02325	0.0046	0.02485	0.008	-5.3817	-3.6949	-4.82831	-1.00295	0.986799	-0.350179	0.366795	2.68263	0.704562	1.25133
	E.V.	25	0.0701	0.0675	0.1684	0.1184	0.1153	0.109	0.0688	0.1434	0.11215	0.05355	0.12815	0.0969	-2.92714	-2.05455	-2.33408	1.89245	2.92175	2.59202	6.63558	18.5737	13.3568	12.8554
	E.V.	100	0.103	0.1031	0.1937	0.1938	0.1537	0.1438	0.10305	0.19375	0.14875	0.0878	0.1785	0.1335	-2.43269	-1.72317	-2.01365	2.47569	3.31265	2.96999	11.89	27.4579	19.4918	19.6132
	E.V.	500	0.0949	0.1051	0.1889	0.1875	0.1267	0.1319	0.1	0.1882	0.1293	0.08475	0.17295	0.11405	-2.46805	-1.75475	-2.17112	2.43399	3.27539	2.78425	11.4043	26.4536	16.1877	18.0152
	IL-6 ELISA Calibration curve
	Concentration (pg/ml)	Duplicate A	Duplicate B	Average	Average - background	Log (Averge - background)	Log (concentration)
	0	0.0466	0.0436	0.0451	0
	15.6	0.1284	0.1263	0.12735	0.08225	-2.49799	2.74727
	31.3	0.211	0.2058	0.2084	0.1633	-1.81217	3.44362
	62.5	0.3751	0.3727	0.3739	0.3288	-1.11231	4.13517
	125	0.6665	0.6724	0.66945	0.62435	-0.471044	4.82831
	250	1.2397	1.2054	1.22255	1.17745	0.163351	5.52146
	500	2.1459	1.929	2.03745	1.99235	0.689315	6.21461
	1000	3.0516	2.8742	2.9629	2.9178	1.07083	6.90776
	IL-6 ELISA results
			RAW data						Average			Average - background			Log (Average - background)			Calculated Log (concentration)			Concentration (pg/ml)
	Cell line	IL-17A (ng/ml)	Exp 1, duplicate A	Exp 1, duplicate B	Exp 2, duplicate A	Exp 2, duplicate B	Exp 3, duplicate A	Exp 3, duplicate B	Exp 1	Exp 2	Exp 3	Exp 1	Exp 2	Exp 3	Exp 1	Exp 2	Exp 3	Exp 1	Exp 2	Exp 3	Exp 1	Exp 2	Exp 3	Average
	Myc-CMTM4	0	0.0381	0.0415	0.0348	0.0356	0.0338	0.0347	0.0398	0.0352	0.03425	0.0101	0.0055	0.00455	-4.59522	-5.20301	-5.39263	0.259242	-0.430171	-0.645258	1.29595	0.650398	0.524527	0.823624
	Myc-CMTM4	25	0.0565	0.0594	0.0737	0.0762	0.0968	0.0954	0.05795	0.07495	0.0961	0.02825	0.04525	0.0664	-3.56666	-3.09555	-2.71206	1.42594	1.96031	2.39531	4.16175	7.10156	10.9716	7.41165
	Myc-CMTM4	100	0.076	0.0742	0.1081	0.1092	0.1564	0.1524	0.0751	0.10865	0.1544	0.0454	0.07895	0.1247	-3.09224	-2.53894	-2.08184	1.96407	2.59168	3.11016	7.12827	13.3522	22.4247	14.3017
	Myc-CMTM4	500	0.1164	0.1133	0.1213	0.1166	0.1435	0.1328	0.11485	0.11895	0.13815	0.08515	0.08925	0.10845	-2.46334	-2.41631	-2.22147	2.67743	2.73078	2.95179	14.5477	15.3448	19.1402	16.3442
	E.V.	0	0.0379	0.0397	0.033	0.0325	0.0297	0.0308	0.0388	0.03275	0.03025	0.0091	0.00305	0.00055	-4.69948	-5.79261	-7.50559	0.140979	-1.09896	-3.04199	1.1514	0.333217	0.0477396	0.510786
	E.V.	25	0.0373	0.0387	0.0365	0.035	0.0324	0.035	0.038	0.03575	0.0337	0.0083	0.00605	0.004	-4.7915	-5.1077	-5.52146	0.0366019	-0.322061	-0.791393	1.03728	0.724654	0.453213	0.738382
	E.V.	100	0.0394	0.0404	0.0364	0.0372	0.0328	0.0321	0.0399	0.0368	0.03245	0.0102	0.0071	0.00275	-4.58537	-4.94766	-5.89615	0.270417	-0.140531	-1.21641	1.31051	0.868897	0.296293	0.825234
	E.V.	500	0.0396	0.0409	0.0392	0.0395	0.0323	0.0338	0.04025	0.03935	0.03305	0.01055	0.00965	0.00335	-4.55163	-4.6408	-5.6988	0.308687	0.207544	-0.992543	1.36164	1.23065	0.370633	0.98764
