# Supplementary material for: CMTM4 is a subunit of the IL-17 receptor and mediates autoimmune pathology
Source: Nat Immunol. 2022 Oct 21;23(11):1644–52. doi: 10.1038/s41590-022-01325-9 (PMC9663306; doi:10.1038/s41590-022-01325-9)
Supplement: Source Data Fig. 5 — Statistical source data. [file 41590_2022_1325_MOESM12_ESM.xlsx]

## Sheet: Fig. 5a
Fig. 5a
	Exp. number	Genotype	Stimulation	Macrophages [%]	Neutrophiles [%]	Inflammatory monocytes [%]	Macrophages (count)	Neutrophiles (count)	Inflammatory monocytes (count)	FACS - volume measured (ul)*	Factor for dillution adjustement**	Macrophages (total count)	Neutrophiles (total count)	Inflammatory monocytes (total count)
	Exp. 1	Cmtm4-/-	IL-17	43.0 %	0.53 %	0.37 %	144850	1799	1260	72.79	0.0545925	2.65329e+06	32953.2	23080.1
	Exp. 1	Cmtm4-/-	IL-17	30.1 %	0.42 %	0.24 %	74603	1048	607	42.24	0.03168	2.35489e+06	33080.8	19160.4
	Exp. 2	Cmtm4-/-	IL-17	41.2 %	6.72 %	1.77 %	152840	24933	6567	103.54	0.077655	1.96819e+06	321074	84566.4
	Exp. 2	Cmtm4-/-	IL-17	27.4 %	0.65 %	0.32 %	34002	808	393	120.11	0.0900825	377454	8969.56	4362.67
	Exp. 3	Cmtm4-/-	IL-17	45.8 %	1.28 %	0.39 %	157675	4387	1351	77.96	0.05847	2.69668e+06	75029.9	23105.9
	Exp. 3	Cmtm4-/-	IL-17	30.6 %	0.34 %	0.18 %	56784	631	332	33.01	0.0247575	2.29361e+06	25487.2	13410.1
	Exp. 4	Cmtm4-/-	IL-17	47.1 %	1.80 %	0.66 %	148594	5671	2086	50.16	0.03762	3.94987e+06	150744	55449.2
	Exp. 4	Cmtm4-/-	IL-17	33.8 %	0.31 %	0.42 %	158105	1445	1972	50.18	0.037635	4.20101e+06	38395.1	52398
	Exp. 4	Cmtm4-/-	IL-17	41.1 %	21.7 %	5.23 %	186803	98690	23803	50.12	0.03759	4.96949e+06	2.62543e+06	633227
	Exp. 5	Cmtm4-/-	IL-17	31.5 %	1.33 %	1.51 %	22329	938	1066	50.24	0.03768	592596	24893.8	28290.9
	Exp. 5	Cmtm4-/-	IL-17	30.8 %	1.33 %	0.75 %	134164	5796	3251	50.03	0.0375225	3.57556e+06	154467	86641.3
	Exp. 1	WT	IL-17	34.4 %	3.36 %	0.96 %	118068	11525	3276	63.02	0.047265	2.498e+06	243838	69311.3
	Exp. 1	WT	IL-17	17.7 %	23.7 %	3.07 %	57427	76914	9997	30.31	0.0227325	2.52621e+06	3.38344e+06	439767
	Exp. 1	WT	IL-17	25.5 %	4.63 %	1.08 %	71458	12970	3021	69.87	0.0524025	1.36364e+06	247507	57649.9
	Exp. 2	WT	IL-17	14.7 %	44.4 %	4.10 %	52375	158599	14649	44.34	0.033255	1.57495e+06	4.76918e+06	440505
	Exp. 2	WT	IL-17	24.7 %	15.3 %	3.45 %	49579	30634	6927	48.94	0.036705	1.35074e+06	834600	188721
	Exp. 3	WT	IL-17	50.3 %	3.95 %	0.45 %	169171	13288	1522	57.62	0.043215	3.91464e+06	307486	35219.3
	Exp. 3	WT	IL-17	17.7 %	23.0 %	2.26 %	58745	76136	7492	36.22	0.027165	2.16253e+06	2.80272e+06	275796
	Exp. 4	WT	IL-17	24.6 %	39.5 %	8.62 %	163996	263667	57532	50	0.0375	4.37323e+06	7031120	1.53419e+06
	Exp. 4	WT	IL-17	42.7 %	2.90 %	1.00 %	147842	10026	3461	50.16	0.03762	3.92988e+06	266507	91998.9
	Exp. 4	WT	IL-17	45.6 %	7.77 %	2.19 %	176196	30057	8488	50.04	0.03753	4.6948e+06	800879	226166
	Exp. 5	WT	IL-17	30.8 %	3.43 %	1.75 %	101063	11238	5738	50.15	0.0376125	2.68695e+06	298784	152556
	Exp. 5	WT	IL-17	24.4 %	8.26 %	7.71 %	37294	12641	11793	50.02	0.037515	994109	336959	314354
	Exp. 5	WT	IL-17	35.5 %	15.9 %	4.94 %	117063	52490	16291	50.1	0.037575	3.11545e+06	1.39694e+06	433560
	Exp. 1	Cmtm4-/-	PBS	39.5 %	0.31 %	0.22 %	121787	957	680	40.87	0.0306525	3.97315e+06	31220.9	22184.2
	Exp. 1	Cmtm4-/-	PBS	44.6 %	0.10 %	0.18 %	149803	345	612	39.76	0.02982	5.02357e+06	11569.4	20523.1
	Exp. 2	Cmtm4-/-	PBS	32.8 %	0.037 %	0.12 %	115971	130	417	45.9	0.034425	3.3688e+06	3776.33	12113.3
	Exp. 2	Cmtm4-/-	PBS	49.2 %	0.032 %	0.068 %	185979	120	256	38.21	0.0286575	6.48971e+06	4187.39	8933.09
	Exp. 3	Cmtm4-/-	PBS	29.2 %	0.050 %	0.081 %	26718	46	74	17.08	0.01281	2.08571e+06	3590.94	5776.74
	Exp. 3	Cmtm4-/-	PBS	45.6 %	0.042 %	0.28 %	152441	140	928	101.13	0.0758475	2.00984e+06	1845.81	12235.1
	Exp. 4	Cmtm4-/-	PBS	30.0 %	0.76 %	1.17 %	83064	2092	3246	100	0.075	1107520	27893.3	43280
	Exp. 4	Cmtm4-/-	PBS	41.1 %	0.25 %	0.44 %	174515	1064	1880	50.22	0.037665	4.63335e+06	28249	49913.7
	Exp. 4	Cmtm4-/-	PBS	39.7 %	0.064 %	0.30 %	67037	109	502	50.02	0.037515	1.78694e+06	2905.5	13381.3
	Exp. 5	Cmtm4-/-	PBS	32.2 %	0.12 %	0.43 %	112589	423	1507	50.06	0.037545	2.99877e+06	11266.5	40138.5
	Exp. 1	WT	PBS	0.27	18.9 %	4.22 %	23990	16784	3750	27.02	0.020265	1.18381e+06	828226	185048
	Exp. 1	WT	PBS	34.1 %	1.62 %	0.46 %	84076	4004	1136	104.59	0.0784425	1.07182e+06	51043.8	14481.9
	Exp. 1	WT	PBS	21.9 %	1.41 %	1.16 %	31250	2012	1652	74.63	0.0559725	558310	35946.2	29514.5
	Exp. 2	WT	PBS	38.4 %	0.038 %	0.26 %	149329	148	1012	103.48	0.07761	1.92409e+06	1906.97	13039.6
	Exp. 2	WT	PBS	59.2 %	0.059 %	0.15 %	115078	114	293	29.35	0.0220125	5.22785e+06	5178.88	13310.6
	Exp. 3	WT	PBS	36.6 %	0.074 %	0.15 %	122990	247	513	79.18	0.059385	2.07106e+06	4159.3	8638.55
	Exp. 3	WT	PBS	20.7 %	0.016 %	0.042 %	64131	51	130	28.86	0.021645	2.96286e+06	2356.2	6006.01
	Exp. 4	WT	PBS	50.1 %	0.19 %	0.75 %	210868	807	3155	50.37	0.0377775	5.58184e+06	21361.9	83515.3
	Exp. 4	WT	PBS	37.0 %	1.15 %	0.92 %	104127	3237	2588	50.05	0.0375375	2.77395e+06	86233.8	68944.4
	Exp. 5	WT	PBS	39.8 %	0.17 %	0.17 %	282398	1206	1237	100.08	0.07506	3.7623e+06	16067.1	16480.1
	Exp. 5	WT	PBS	32.4 %	0.71 %	1.48 %	20779	453	948	50.34	0.037755	550364	11998.4	25109.3
	Exp. 5	WT	PBS	45.2 %	0.091 %	0.27 %	125623	252	747	50.02	0.037515	3.34861e+06	6717.31	19912
		* The volume of cell suspension measured on cytometer (V)
		** Calculation of the dillution factor:
			The cells isolated from peritoneum were centrifuged and resuspended in 200 ul
			Subsequently, 30 ul of these cells were stained with fluorophore-conjugated antibodies (as specified in methods)
			After wash, cells were centrifuged and resuspended in 200 ul
			Dillution factor is calculated as (V / 200 ul)*(30 ul / 200 ul)

## Sheet: Fig. 5b
Fig. 5b	MFI measurement
		Unstained (Sec. ab. only)		Stained (IL-17RC)		Difference stained - unstained		Difference stained - unstained (normalized)
	Exp number	WT	Cmtm4-/-	WT	Cmtm4-/-	WT	Cmtm4-/-	WT	Cmtm4-/-
	1	2115	2115	7864	4109	5749	1994	1.14645	0.397639
	2	2020	1576	4760	2590	2740	1014	0.546404	0.20221
	3	2425	2513	8399	4957	5974	2444	1.19132	0.487377
	4	2352	1990	7513	3016	5161	1026	1.02919	0.204603
	5	2617	2317	8066	4664	5449	2347	1.08663	0.468033
	Average	2305.8	2102.2	7320.4	3867.2	5014.6	1765	1	0.351972

## Sheet: Fig. 5c
Fig. 5c
	Erythema score										Scaling score										Skin thickness - values [µm]										Skin thickness - score										Combined score
	Eperiment number	Mouse number	Genotype	Day 0	Day 1	Day 2	Day 3	Day 4	Day 5		Eperiment number	Mouse number	Genotype	Day 0	Day 1	Day 2	Day 3	Day 4	Day 5		Eperiment number	Mouse number	Genotype	Day 0	Day 1	Day 2	Day 3	Day 4	Day 5		Eperiment number	Mouse number	Genotype	Day 0	Day 1	Day 2	Day 3	Day 4	Day 5		Eperiment number	Mouse number	Genotype	Day 0	Day 1	Day 2	Day 3	Day 4	Day 5
	Exp. 1	4446	WT	0	0	0	1	4	2		Exp. 1	4446	WT	0	0	0	1	4	2		Exp. 1	4446	WT	800	710	825	1095	1555	1305		Exp. 1	4446	WT	0	0	1	3	4	4		Exp. 1	4446	WT	0	0	1	5	12	8
	Exp. 1	4435	WT	0	0	0	2	4	3		Exp. 1	4435	WT	0	0	0	1	4	1		Exp. 1	4435	WT	685	550	700	950	1220	1165		Exp. 1	4435	WT	0	0	0	2	4	4		Exp. 1	4435	WT	0	0	0	5	12	8
	Exp. 1	4369	WT	x	0	0	0	4	4		Exp. 1	4369	WT	x	0	0	1	3	4		Exp. 1	4369	WT	695	580	605	805	1155	1320		Exp. 1	4369	WT	0	0	0	1	4	4		Exp. 1	4369	WT	x	0	0	2	11	12
	Exp. 1	4372	WT	0	0	0	1	4	1		Exp. 1	4372	WT	0	0	0	1	4	1		Exp. 1	4372	WT	760	645	670	885	1260	1230		Exp. 1	4372	WT	0	0	0	1	4	4		Exp. 1	4372	WT	0	0	0	3	12	6
	Exp. 2	5492	WT	0	0	0	1	2	1		Exp. 2	5492	WT	1	0	1	2	2	1		Exp. 2	5492	WT	695	710	725	815	940	1095		Exp. 2	5492	WT	0	0	0	1	2	3		Exp. 2	5492	WT	1	0	1	4	6	5
	Exp. 2	5493	WT	0	0	0	2	3	2		Exp. 2	5493	WT	0	1	1	2	2	3		Exp. 2	5493	WT	705	745	810	1040	1070	1155		Exp. 2	5493	WT	0	0	1	3	3	4		Exp. 2	5493	WT	0	1	2	7	8	9
	Exp. 2	5550	WT	0	1	1	2	x	2		Exp. 2	5550	WT	0	2	2	3	x	1		Exp. 2	5550	WT	670	685	735	945	1025	1095		Exp. 2	5550	WT	0	0	0	2	3	3		Exp. 2	5550	WT	0	3	3	7	x	6
	Exp. 2	5552	WT	0	0	0	4	4	1		Exp. 2	5552	WT	0	0	0	3	2	1		Exp. 2	5552	WT	880	690	695	845	960	1035		Exp. 2	5552	WT	1	0	0	1	2	3		Exp. 2	5552	WT	1	0	0	8	8	5
	Exp. 2	5553	WT	0	0	1	3	2	3		Exp. 2	5553	WT	0	0	0	2	1	1		Exp. 2	5553	WT	785	695	695	850	1075	1000		Exp. 2	5553	WT	0	0	0	1	3	2		Exp. 2	5553	WT	0	0	1	6	6	6
	Exp. 2	5576	WT	0	0	0	4	3	4		Exp. 2	5576	WT	0	0	0	2	2	2		Exp. 2	5576	WT	750	685	720	845	1035	1075		Exp. 2	5576	WT	0	0	0	1	3	3		Exp. 2	5576	WT	0	0	0	7	8	9
	Exp. 3	K0988	WT	0	0	0	3	3	4		Exp. 3	K0988	WT	0	0	1	2	2	4		Exp. 3	K0988	WT	675	620	655	805	1045	950		Exp. 3	K0988	WT	0	0	0	1	3	2		Exp. 3	K0988	WT	0	0	1	6	8	10
	Exp. 3	K0998	WT	0	0	0	1	1	1		Exp. 3	K0998	WT	0	0	0	1	1	1		Exp. 3	K0998	WT	650	590	660	765	930	980		Exp. 3	K0998	WT	0	0	0	0	2	2		Exp. 3	K0998	WT	0	0	0	2	4	4
	Exp. 3	K1030	WT	0	0	1	4	3	4		Exp. 3	K1030	WT	0	0	1	1	3	4		Exp. 3	K1030	WT	625	600	680	845	985	1125		Exp. 3	K1030	WT	0	0	0	1	2	4		Exp. 3	K1030	WT	0	0	2	6	8	12
	Exp. 3	K1103	WT	0	0	0	2	4	2		Exp. 3	K1103	WT	0	0	0	1	3	1		Exp. 3	K1103	WT	665	565	635	770	1030	1105		Exp. 3	K1103	WT	0	0	0	0	3	4		Exp. 3	K1103	WT	0	0	0	3	10	7
	Exp. 1	4370	Cmtm4 -/-	0	0	0	0	1	1		Exp. 1	4370	Cmtm4 -/-	0	0	0	1	1	1		Exp. 1	4370	Cmtm4 -/-	760	620	695	640	920	1150		Exp. 1	4370	Cmtm4 -/-	0	0	0	0	2	4		Exp. 1	4370	Cmtm4 -/-	0	0	0	1	4	6
	Exp. 1	4371	Cmtm4 -/-	0	0	0	2	2	1		Exp. 1	4371	Cmtm4 -/-	0	0	0	1	1	1		Exp. 1	4371	Cmtm4 -/-	650	585	585	755	1035	1030		Exp. 1	4371	Cmtm4 -/-	0	0	0	0	3	3		Exp. 1	4371	Cmtm4 -/-	0	0	0	3	6	5
	Exp. 1	4445	Cmtm4 -/-	0	0	0	0	2	1		Exp. 1	4445	Cmtm4 -/-	0	0	0	0	1	1		Exp. 1	4445	Cmtm4 -/-	795	710	630	810	1195	1270		Exp. 1	4445	Cmtm4 -/-	0	0	0	1	4	4		Exp. 1	4445	Cmtm4 -/-	0	0	0	1	7	6
	Exp. 1	4434	Cmtm4 -/-	0	0	0	0	3	4		Exp. 1	4434	Cmtm4 -/-	0	0	0	1	1	3		Exp. 1	4434	Cmtm4 -/-	600	545	545	670	970	1050		Exp. 1	4434	Cmtm4 -/-	0	0	0	0	2	3		Exp. 1	4434	Cmtm4 -/-	0	0	0	1	6	10
	Exp. 2	5495	Cmtm4 -/-	0	0	0	0	1	1		Exp. 2	5495	Cmtm4 -/-	0	0	0	1	2	1		Exp. 2	5495	Cmtm4 -/-	705	705	715	840	1000	990		Exp. 2	5495	Cmtm4 -/-	0	0	0	1	2	2		Exp. 2	5495	Cmtm4 -/-	0	0	0	2	5	4
	Exp. 2	5496	Cmtm4 -/-	0	0	0	1	1	1		Exp. 2	5496	Cmtm4 -/-	0	1	1	0	1	0		Exp. 2	5496	Cmtm4 -/-	795	770	790	940	1075	1025		Exp. 2	5496	Cmtm4 -/-	0	0	0	2	3	3		Exp. 2	5496	Cmtm4 -/-	0	1	1	3	5	4
	Exp. 2	5549	Cmtm4 -/-	0	0	0	2	1	2		Exp. 2	5549	Cmtm4 -/-	1	0	1	3	2	1		Exp. 2	5549	Cmtm4 -/-	785	785	760	1030	1085	995		Exp. 2	5549	Cmtm4 -/-	0	0	0	3	3	2		Exp. 2	5549	Cmtm4 -/-	1	0	1	8	6	5
	Exp. 2	5498	Cmtm4 -/-	0	0	0	1	2	1		Exp. 2	5498	Cmtm4 -/-	0	0	0	1	1	0		Exp. 2	5498	Cmtm4 -/-	640	785	610	710	870	880		Exp. 2	5498	Cmtm4 -/-	0	0	0	0	1	1		Exp. 2	5498	Cmtm4 -/-	0	0	0	2	4	2
	Exp. 2	5503	Cmtm4 -/-	0	0	1	3	4	4		Exp. 2	5503	Cmtm4 -/-	0	0	0	2	2	2		Exp. 2	5503	Cmtm4 -/-	590	535	640	805	1065	990		Exp. 2	5503	Cmtm4 -/-	0	0	0	1	3	2		Exp. 2	5503	Cmtm4 -/-	0	0	1	6	9	8
	Exp. 2	5588	Cmtm4 -/-	0	0	0	1	2	1		Exp. 2	5588	Cmtm4 -/-	0	0	0	1	1	0		Exp. 2	5588	Cmtm4 -/-	695	695	640	685	860	860		Exp. 2	5588	Cmtm4 -/-	0	0	0	0	1	1		Exp. 2	5588	Cmtm4 -/-	0	0	0	2	4	2
	Exp. 3	K1101	Cmtm4 -/-	0	0	0	1	2	1		Exp. 3	K1101	Cmtm4 -/-	0	0	0	1	1	1		Exp. 3	K1101	Cmtm4 -/-	575	550	575	670	785	735		Exp. 3	K1101	Cmtm4 -/-	0	0	0	0	0	0		Exp. 3	K1101	Cmtm4 -/-	0	0	0	2	3	2
	Exp. 3	K1102	Cmtm4 -/-	0	0	1	2	2	1		Exp. 3	K1102	Cmtm4 -/-	0	0	0	2	2	1		Exp. 3	K1102	Cmtm4 -/-	770	680	645	845	1060	1005		Exp. 3	K1102	Cmtm4 -/-	0	0	0	1	3	3		Exp. 3	K1102	Cmtm4 -/-	0	0	1	5	7	5
	Exp. 3	K1104	Cmtm4 -/-	0	0	1	2	2	4		Exp. 3	K1104	Cmtm4 -/-	0	0	0	1	2	4		Exp. 3	K1104	Cmtm4 -/-	575	500	590	725	960	1035		Exp. 3	K1104	Cmtm4 -/-	0	0	0	0	2	3		Exp. 3	K1104	Cmtm4 -/-	0	0	1	3	6	11
	Exp. 3	K1105	Cmtm4 -/-	0	0	1	2	4	4		Exp. 3	K1105	Cmtm4 -/-	0	0	1	1	4	4		Exp. 3	K1105	Cmtm4 -/-	555	480	625	655	850	915		Exp. 3	K1105	Cmtm4 -/-	0	0	0	0	1	2		Exp. 3	K1105	Cmtm4 -/-	0	0	2	3	9	10
	Average WT			0	0.0714286	0.214286	2.14286	3.15385	2.42857		Average WT			0.0769231	0.214286	0.428571	1.64286	2.53846	1.92857		Average WT			717.143	647.857	700.714	875.714	1091.79	1116.79		Average WT			0.0714286	0	0.142857	1.28571	3	3.28571		Average WT			0.153846	0.285714	0.785714	5.07143	8.69231	7.64286
	Average Cmtm4-/-			0	0	0.285714	1.21429	2.07143	1.92857		Average Cmtm4-/-			0.0714286	0.0714286	0.214286	1.14286	1.57143	1.42857		Average Cmtm4-/-			677.857	638.929	646.071	770	980.714	995		Average Cmtm4-/-			0	0	0	0.642857	2.14286	2.35714		Average Cmtm4-/-			0.0714286	0.0714286	0.5	3	5.78571	5.71429
																					Score	Skin thickness [µm]
																					0	< 800
																					1	801-900
																					2	901-1000
																					3	1001-1100
																					4	>1101

## Sheet: Fig. 5d
Fig. 5d
	Mouse number	Genotype	Treatment	Measurement 1	Measurement 2	Measurement 3	Measurement 4	Average
	48K-38718	WT	Ctrl	193	198	185	200	194
	48K-38725	WT	Ctrl	156	212	233	167	192
	48K-38729	WT	Ctrl	152	194	210	177	183.25
	48K-38748	WT	Ctrl	231	219	173	190	203.25
	48K-38755	WT	Ctrl	182	225	211	169	196.75
	48K-38718	WT	IMQ	192	207	272	305	244
	48K-38725	WT	IMQ	277	221	196	209	225.75
	48K-38729	WT	IMQ	286	209	239	187	230.25
	48K-38748	WT	IMQ	278	271	215	171	233.75
	48K-38755	WT	IMQ	327	278	270	252	281.75
	48K-38749	Cmtm4-/-	Ctrl	158	211	210	231	202.5
	48K-38753	Cmtm4-/-	Ctrl	163	143	216	185	176.75
	48K-38754	Cmtm4-/-	Ctrl	191	271	200	157	204.75
	48K-38762	Cmtm4-/-	Ctrl	116	163	236	281	199
	48K-38764	Cmtm4-/-	Ctrl	212	193	167	134	176.5
	48K-38749	Cmtm4-/-	IMQ	167	231	178	276	213
	48K-38753	Cmtm4-/-	IMQ	234	245	196	178	213.25
	48K-38754	Cmtm4-/-	IMQ	211	232	212	152	201.75
	48K-38762	Cmtm4-/-	IMQ	244	235	198	157	208.5
	48K-38764	Cmtm4-/-	IMQ	137	245	177	202	190.25
	Average	WT	Ctrl	182.8	209.6	202.4	180.6	193.85
		WT	IMQ	272	237.2	238.4	224.8	243.1
		Cmtm4-/-	Ctrl	168	196.2	205.8	197.6	191.9
		Cmtm4-/-	IMQ	198.6	237.6	192.2	193	205.35

## Sheet: Fig. 5e
Fig. 5e	RT-qPCR … Ct values from 2 independent experiments, 3 replicates in each																			Average Ct values									Ct values normalised to Gapdh							Log2 mRNA induction							Fold mRNA induction (relative)*
	Mouse	Treatment	Genotype	Gapdh (for DefB3)			DefB3			Gapdh (for mS100a8, mS100a9)			mS100a8			mS100a9				Mouse	Treatment	Genotype	Gapdh (for DefB3)	DefB3	Gapdh (for mS100a8, mS100a9)	mS100a8	mS100a9		Mouse	Treatment	Genotype	DefB3	mS100a8	mS100a9		Mouse	Treatment	Genotype	DefB3	mS100a8	mS100a9		Mouse	Treatment	Genotype	DefB3	mS100a8	mS100a9
	32380	IMQ	WT	15.99	16.19	15.85	22.12	22.26	22.31	16.67	16.6	16.55	14.92	14.93	14.9	14.74	14.77	14.85		32380	IMQ	WT	16.01	22.23	16.6067	14.9167	14.7867		32380	IMQ	WT	-6.22	1.69	1.82		32380	IMQ	WT	0.0134151	3.22657	3.53081		32380	IMQ	WT	0.836535	1.46292	1.36629
	32516	IMQ	WT	15.73	15.81	15.75	22.97	22.85	22.79	15.62	15.77	15.83	15.23	14.94	15.14	15.13	15.11	15.17		32516	IMQ	WT	15.7633	22.87	15.74	15.1033	15.1367		32516	IMQ	WT	-7.10667	0.636667	0.603333		32516	IMQ	WT	0.00725571	1.55473	1.51922		32516	IMQ	WT	0.45245	0.704913	0.587882
	32518	IMQ	WT	15.76	15.88	16.11	22	21.98	22	15.9	15.93	15.79	14.71	14.76	14.72	14.34	14.51	14.54		32518	IMQ	WT	15.9167	21.9933	15.8733	14.73	14.4633		32518	IMQ	WT	-6.07667	1.14333	1.41		32518	IMQ	WT	0.0148163	2.20891	2.65737		32518	IMQ	WT	0.923915	1.00151	1.0283
	32636	IMQ	WT	18.85	18.8	18.89	25.06	25.14	25.03	18.82	18.66	18.75	17.82	17.7	17.69	17.57	17.56	17.61		32636	IMQ	WT	18.8467	25.0767	18.7433	17.7367	17.58		32636	IMQ	WT	-6.23	1.00667	1.16333		32636	IMQ	WT	0.0133224	2.00926	2.23974		32636	IMQ	WT	0.830757	0.910996	0.866696
	32920	IMQ	WT	18.3	18.57	18.32	23.57	23.75	23.54	18.32	18.26	18.25	16.54	16.55	16.55	15.96	16	15.94		32920	IMQ	WT	18.3967	23.62	18.2767	16.5467	15.9667		32920	IMQ	WT	-5.22333	1.73	2.31		32920	IMQ	WT	0.0267683	3.31728	4.95883		32920	IMQ	WT	1.66921	1.50405	1.91888
	38725	IMQ	WT	15.74	15.66	15.7	21.89	21.75	21.89	15.84	15.78	15.91	15.18	15.2	15.2	15.05	14.94	14.9		38725	IMQ	WT	15.7	21.8433	15.8433	15.1933	14.9633		38725	IMQ	WT	-6.14333	0.65	0.88		38725	IMQ	WT	0.0141473	1.56917	1.84038		38725	IMQ	WT	0.882192	0.711458	0.712156
	38729	IMQ	WT	14.25	14.44	14.43	19.31	19.22	19.75	14.1	14.24	14.34	12.56	12.49	12.44	12.53	12.49	12.33		38729	IMQ	WT	14.3733	19.4267	14.2267	12.4967	12.45		38729	IMQ	WT	-5.05333	1.73	1.77667		38729	IMQ	WT	0.0301158	3.31728	3.42634		38729	IMQ	WT	1.87796	1.50405	1.32586
	38755	IMQ	WT	16.17	16.45	16.32	23.28	23.13	23.19	15.97	15.96	15.9	17.13	17.07	17.17	16.88	17.12	16.82		38755	IMQ	WT	16.3133	23.2	15.9433	17.1233	16.94		38755	IMQ	WT	-6.88667	-1.18	-0.996667		38755	IMQ	WT	0.00845097	0.441351	0.501157		38755	IMQ	WT	0.526984	0.200108	0.193929
	32629	IMQ	Cmtm4-/-	15.77	15.76	15.85	24.81	24.66	24.61	15.73	15.81	15.83	16.92	16.91	17.07	16.8	16.83	16.89		32629	IMQ	Cmtm4-/-	15.7933	24.6933	15.79	16.9667	16.84		32629	IMQ	Cmtm4-/-	-8.9	-1.17667	-1.05		32629	IMQ	Cmtm4-/-	0.00209331	0.442372	0.482968		32629	IMQ	Cmtm4-/-	0.130534	0.200571	0.18689
	32631	IMQ	Cmtm4-/-	15.23	15.35	15.55	23.63	23.58	23.55	15.33	15.46	15.33	15.86	15.9	15.92	15.73	15.72	15.83		32631	IMQ	Cmtm4-/-	15.3767	23.5867	15.3733	15.8933	15.76		32631	IMQ	Cmtm4-/-	-8.21	-0.52	-0.386667		32631	IMQ	Cmtm4-/-	0.0033771	0.697372	0.764895		32631	IMQ	Cmtm4-/-	0.210588	0.316187	0.295985
	32633	IMQ	Cmtm4-/-	15.67	15.87	15.54	24.2	24.2	24.09	15.59	15.6	15.55	16.56	16.65	16.64	16.59	16.47	16.53		32633	IMQ	Cmtm4-/-	15.6933	24.1633	15.58	16.6167	16.53		32633	IMQ	Cmtm4-/-	-8.47	-1.03667	-0.95		32633	IMQ	Cmtm4-/-	0.00282017	0.487452	0.517632		32633	IMQ	Cmtm4-/-	0.17586	0.22101	0.200304
	38749	IMQ	Cmtm4-/-	14.68	14.67	14.64	25.25	25.27	25.47	14.79	14.57	14.68	20.21	20.2	20.07	19.92	19.85	19.85		38749	IMQ	Cmtm4-/-	14.6633	25.33	14.68	20.16	19.8733		38749	IMQ	Cmtm4-/-	-10.6667	-5.48	-5.19333		38749	IMQ	Cmtm4-/-	0.000615196	0.0224056	0.0273307		38749	IMQ	Cmtm4-/-	0.0383623	0.0101586	0.010576
	38753	IMQ	Cmtm4-/-	14.04	14.14	14.23	21.68	21.63	21.72	14.48	14.5	14.19	14.66	14.65	14.81	14.54	14.59	14.67		38753	IMQ	Cmtm4-/-	14.1367	21.6767	14.39	14.7067	14.6		38753	IMQ	Cmtm4-/-	-7.54	-0.316667	-0.21		38753	IMQ	Cmtm4-/-	0.00537321	0.802923	0.864537		38753	IMQ	Cmtm4-/-	0.335062	0.364044	0.334543
	38754	IMQ	Cmtm4-/-	14.24	14.53	14.5	20.83	20.56	20.58	14.1	13.95	13.96	13.28	13.27	13.13	13.18	12.95	12.88		38754	IMQ	Cmtm4-/-	14.4233	20.6567	14.0033	13.2267	13.0033		38754	IMQ	Cmtm4-/-	-6.23333	0.776667	1		38754	IMQ	Cmtm4-/-	0.0132917	1.71317	2		38754	IMQ	Cmtm4-/-	0.82884	0.776747	0.773925
	38762	IMQ	Cmtm4-/-		13.92	14.27	19.45	19.27	19.32	13.79	13.92	13.79	12.96	12.74	12.89	12.57	12.55	12.24		38762	IMQ	Cmtm4-/-	14.095	19.3467	13.8333	12.8633	12.4533		38762	IMQ	Cmtm4-/-	-5.25167	0.97	1.38		38762	IMQ	Cmtm4-/-	0.0262477	1.95884	2.60268		38762	IMQ	Cmtm4-/-	1.63675	0.888134	1.00714
	38764	IMQ	Cmtm4-/-	14.49	14.53	14.49	22.17	22.22	22.28	14.49	14.53	14.49	15.67	15.55	15.49	15.51	15.53	15.48		38764	IMQ	Cmtm4-/-	14.5033	22.2233	14.5033	15.57	15.5067		38764	IMQ	Cmtm4-/-	-7.72	-1.06667	-1.00333		38764	IMQ	Cmtm4-/-	0.00474295	0.477421	0.498846		38764	IMQ	Cmtm4-/-	0.29576	0.216462	0.193035
	39606	Ctrl	Cmtm4-/-	15.79	15.82	15.74	29.68	29.6	29.63	15.79	15.82	15.74	23.85	23.96	23.86	23.22	23.52	23.2		39606	Ctrl	Cmtm4-/-	15.7833	29.6367	15.7833	23.89	23.3133		39606	Ctrl	Cmtm4-/-	-13.8533	-8.10667	-7.53		39606	Ctrl	Cmtm4-/-	6.75665e-05	0.00362786	0.00541058		39606	Ctrl	Cmtm4-/-	0.0042133	0.00164486	0.00209369
	39764	Ctrl	Cmtm4-/-	16.73	16.83	16.88	29.68	29.97	29.59	16.73	16.83	16.88	24.72	24.76	24.86	23.96	23.84	23.83		39764	Ctrl	Cmtm4-/-	16.8133	29.7467	16.8133	24.78	23.8767		39764	Ctrl	Cmtm4-/-	-12.9333	-7.96667	-7.06333		39764	Ctrl	Cmtm4-/-	0.000127844	0.00399755	0.00747696		39764	Ctrl	Cmtm4-/-	0.00797204	0.00181248	0.0028933
	39907	Ctrl	Cmtm4-/-	15.35	15.17	15.29	28.17	28.34	28.28	15.35	15.17	15.29	25.62	25.57	25.77	23.69	23.84	23.83		39907	Ctrl	Cmtm4-/-	15.27	28.2633	15.27	25.6533	23.7867		39907	Ctrl	Cmtm4-/-	-12.9933	-10.3833	-8.51667		39907	Ctrl	Cmtm4-/-	0.000122636	0.000748695	0.00273041		39907	Ctrl	Cmtm4-/-	0.00764729	0.000339457	0.00105657
	39914	Ctrl	Cmtm4-/-	15.82	15.64	15.63	28.32	27.91	28.28	15.82	15.64	15.63	24.08	24.1	23.94	23.04	23.03	23.07		39914	Ctrl	Cmtm4-/-	15.6967	28.17	15.6967	24.04	23.0467		39914	Ctrl	Cmtm4-/-	-12.4733	-8.34333	-7.35		39914	Ctrl	Cmtm4-/-	0.000175854	0.00307898	0.00612956		39914	Ctrl	Cmtm4-/-	0.0109659	0.001396	0.00237191
	39594	Ctrl	WT	16.1	16.05	16.11	28.33	28.15	28.7	16.1	16.05	16.11	23.61	23.5	23.68	22.52	22.58	22.58		39594	Ctrl	WT	16.0867	28.3933	16.0867	23.5967	22.56		39594	Ctrl	WT	-12.3067	-7.51	-6.47333		39594	Ctrl	WT	0.00019739	0.00548611	0.0112547		39594	Ctrl	WT	0.0123088	0.00248739	0.00435513
	39765	Ctrl	WT	18.67	18.67	18.65	30.43	30.21	30.14	18.67	18.67	18.65	25.75	25.75	25.61	24.77	24.66	24.79		39765	Ctrl	WT	18.6633	30.26	18.6633	25.7033	24.74		39765	Ctrl	WT	-11.5967	-7.04	-6.07667		39765	Ctrl	WT	0.000322891	0.00759887	0.0148163		39765	Ctrl	WT	0.0201348	0.00344531	0.00573337
	39906	Ctrl	WT	16.65	16.66	16.66	28.67	28.8	28.47	16.65	16.66	16.66	26.27	26.17	26.32	25.24	25.17	25.2		39906	Ctrl	WT	16.6567	28.6467	16.6567	26.2533	25.2033		39906	Ctrl	WT	-11.99	-9.59667	-8.54667		39906	Ctrl	WT	0.000245839	0.00129156	0.00267422		39906	Ctrl	WT	0.01533	0.000585592	0.00103482
	39908	Ctrl	WT	17.04	17.04	17.08	30.21	29.97	29.92	17.04	17.04	17.08	26.62	26.69	26.67	25.13	25.1	25.09		39908	Ctrl	WT	17.0533	30.0333	17.0533	26.66	25.1067		39908	Ctrl	WT	-12.98	-9.60667	-8.05333		39908	Ctrl	WT	0.000123774	0.00128264	0.00376448		39908	Ctrl	WT	0.0077183	0.000581547	0.00145671
																																												* Normalized to Average value of WT samples treated with IMQ:
																																													DefB3	mS100a8	mS100a9
																																												Average WT_IMQ	0.0160365	2.20557	2.58423
