# Supplementary material for: CMTM4 is a subunit of the IL-17 receptor and mediates autoimmune pathology
Source: Nat Immunol. 2022 Oct 21;23(11):1644–52. doi: 10.1038/s41590-022-01325-9 (PMC9663306; doi:10.1038/s41590-022-01325-9)
Supplement: Source Data Extended Data Fig. 1 — Statistical source data. [file 41590_2022_1325_MOESM14_ESM.xlsx]

## Sheet: ED Fig. 1b,f
Extended Data Fig. 1b
	SF-IL-17A binding … Measured MFI values
	Exp	ctrl	0.05 ug/ml	0.1 ug/ml	0.2 ug/ml	0.5 ug/ml	1 ug/ml	2 ug/ml	5 ug/ml
	Exp. 1	2063	3510	4941	8071	14203	19723	23045	25422
	Exp. 2	1839	3045	4389	6884	12033	16153	19992	22354
	Exp. 3	1516	2186	2808	4728	8153	10982	13638	15882
	SF-IL-17A binding … Adjusted to ctrl
	Exp	ctrl	0.05 ug/ml	0.1 ug/ml	0.2 ug/ml	0.5 ug/ml	1 ug/ml	2 ug/ml	5 ug/ml
	Exp. 1	0	1447	2878	6008	12140	17660	20982	23359
	Exp. 2	0	1206	2550	5045	10194	14314	18153	20515
	Exp. 3	0	670	1292	3212	6637	9466	12122	14366
	SF-IL-17A binding … Normalized to samples 5 ug/ml
	Exp	ctrl	0.05 ug/ml	0.1 ug/ml	0.2 ug/ml	0.5 ug/ml	1 ug/ml	2 ug/ml	5 ug/ml
	Exp. 1	0	0.0619461	0.123207	0.257203	0.519714	0.756026	0.898241	1
	Exp. 2	0	0.0587863	0.124299	0.245918	0.496905	0.697733	0.884865	1
	Exp. 3	0	0.0466379	0.0899346	0.223583	0.461994	0.658917	0.843798	1
Extended Data Fig. 1f
	MFI values
		Unstained (Sec. ab. only)			Stained (IL-17RC)			Difference stained - unstained			Difference stained - unstained (normalized)
	Exp number	E.V.	SF-IL-17RC_WT	SF-IL17RC_TmRA	E.V.	SF-IL-17RC_WT	SF-IL17RC_TmRA	E.V.	SF-IL-17RC_WT	SF-IL17RC_TmRA	E.V.	SF-IL-17RC_WT	SF-IL17RC_TmRA
	Exp. 1	313	334	337	6907	70650	42237	6594	70316	41900	0.321423	3.42754	2.04241
	Exp. 2	475	490	506	4374	41388	34474	3899	40898	33968	0.190056	1.99357	1.65576
	Exp. 3	574	570	586	4359	41108	54442	3785	40538	53856	0.184499	1.97602	2.6252
	Exp. 4	513	547	535	5911	71371	75088	5398	70824	74553	0.263125	3.4523	3.63407
	Exp. 5	551	544	559	5042	40970	47228	4491	40426	46669	0.218913	1.97056	2.27487
	Exp. 6	888	1014	1066	4571	43987	35421	3683	42973	34355	0.179527	2.09471	1.67463
	Average	552.333	583.167	598.167	5194	51579	48148.3	4641.67	50995.8	47550.2	0.226257	2.48578	2.31782
