# Supplementary material for: CMTM4 is a subunit of the IL-17 receptor and mediates autoimmune pathology
Source: Nat Immunol. 2022 Oct 21;23(11):1644–52. doi: 10.1038/s41590-022-01325-9 (PMC9663306; doi:10.1038/s41590-022-01325-9)
Supplement: Source Data Extended Data Fig. 2 — Statistical source data. [file 41590_2022_1325_MOESM16_ESM.xlsx]

## Sheet: ED Fig. 2a-b
Extended Data Fig. 2a
	MFI values
		Unstained (Sec. ab. only)	Stained (IL-17RC)			Stained (IL-17RC)				Difference stained - unstained				Difference stained - unstained (normalized)
	Exp number	ST2 WT	ST2 Cmtm4-/- #2	ST2 Cmtm4-/- #3	ST2 Cmtm4-/- #4	ST2 WT	ST2 Cmtm4-/- #2	ST2 Cmtm4-/- #3	ST2 Cmtm4-/- #4	ST2 WT	ST2 Cmtm4-/- #2	ST2 Cmtm4-/- #3	ST2 Cmtm4-/- #4	ST2 WT	ST2 Cmtm4-/- #2	ST2 Cmtm4-/- #3	ST2 Cmtm4-/- #4
	Exp. 1	740	803	794	535	5180	1902	1320	1311	4440	1099	526	776	1.07567	0.266252	0.127433	0.188
	Exp. 2	687	687	618	456	4464	1307	1242	800	3777	620	624	344	0.915045	0.150206	0.151175	0.0833401
	Exp. 3	708	907	696	418	4874	1845	1085	1077	4166	938	389	659	1.00929	0.227247	0.0942421	0.159654
	Average	711.667	799	702.667	469.667	4839.33	1684.67	1215.67	1062.67	4127.67	885.667	513	593	1	0.214568	0.124283	0.143665
Extended Data Fig. 2b
	MFI values
		Unstained (Sec. ab. only)		Stained (IL-17RC)		Difference stained - unstained		Difference stained - unstained (normalized)
	Exp number	Myc-CMTM4	E.V.	Myc-CMTM4	E.V.	Myc-CMTM4	E.V.	Myc-CMTM4	E.V.
	Exp. 1	556	599	2725	1399	2169	800	1.07857	0.397812
	Exp. 2	513	491	2417	968	1904	477	0.946793	0.237195
	Exp. 3	430	415	2390	760	1960	345	0.974639	0.171556
	Average	499.667	501.667	2510.67	1042.33	2011	540.667	1	0.268855

## Sheet: ED Fig. 2c
Extended Data Fig. 2c
	RT-qPCR … Ct values from 5 independent experiments, 3 replicates in each																			Average Ct values								Ct values normalised to GAPDH								Log2 mRNA induction								Fold mRNA induction
			Exp. 1			Exp. 2			Exp. 3			Exp. 4			Exp. 5					Primers	Sample name	Exp. 1	Exp. 2	Exp. 3	Exp. 4	Exp. 5		Primers	Sample name	Exp. 1	Exp. 2	Exp. 3	Exp. 4	Exp. 5		Primers	Sample name	Exp. 1	Exp. 2	Exp. 3	Exp. 4	Exp. 5		Primers	Sample name	Exp. 1	Exp. 2	Exp. 3	Exp. 4
	GAPDH	WT	14.03	13.99	13.78	13.95	13.9	13.87	13.77	13.83	13.9	13.27	13.1	13.48	13.19	13.19	13.27			GAPDH	WT	13.9333	13.9067	13.8333	13.2833	13.2167		IL-17RC	WT	-16.6267	-15.9667	-15.3967	-15.6567	-11.4167		IL-17RC	WT	0	0	0	0	0		IL-17RC	WT	1	1	1	1
	GAPDH	ST2 Cmtm4-/- #1	13.72	13.77	13.72	13.82	13.64	13.05	13.19	13.17	13.27	12.35	12.27	12.73	12.84	12.88	12.91			GAPDH	ST2 Cmtm4-/- #1	13.7367	13.5033	13.21	12.45	12.8767		IL-17RC	ST2 Cmtm4-/- #1	-16.3967	-16.9067	-16.1433	-16.3333	-11.9167		IL-17RC	ST2 Cmtm4-/- #1	0.23	-0.94	-0.746667	-0.676667	-0.5		IL-17RC	ST2 Cmtm4-/- #1	1.17283	0.521233	0.595979	0.625609
	GAPDH	ST2 Cmtm4-/- #2	12.79	12.85	12.81	13.84	13.78	13.72	13.57		13.34	13.11	13.16	13.55	12.92	12.54	12.88			GAPDH	ST2 Cmtm4-/- #2	12.8167	13.78	13.455	13.2733	12.78		IL-17RC	ST2 Cmtm4-/- #2	-16.25	-16.0767	-15.0817	-14.7867	-11.0667		IL-17RC	ST2 Cmtm4-/- #2	0.376667	-0.11	0.315	0.87	0.35		IL-17RC	ST2 Cmtm4-/- #2	1.29834	0.926588	1.24401	1.82766
	GAPDH	ST2 Cmtm4-/- #3	13.65	13.66	13.44	14.02	13.95		12.85	13.04	13.31	12.8	12.85	12.91	13.53	13.46	13.22			GAPDH	ST2 Cmtm4-/- #3	13.5833	13.985	13.0667	12.8533	13.4033		IL-17RC	ST2 Cmtm4-/- #3	-15.7567	-15.7783	-15.48	-15.7033	-10.9933		IL-17RC	ST2 Cmtm4-/- #3	0.87	0.188333	-0.0833333	-0.0466667	0.423333		IL-17RC	ST2 Cmtm4-/- #3	1.82766	1.13945	0.943874	0.968171
	GAPDH	ST2 Cmtm4-/- #4	13.63	13.61	13.51	13.79	13.67	13.7	12.19	12.11	12.6	13	13.09	13.13	12.9	13.13	13.04			GAPDH	ST2 Cmtm4-/- #4	13.5833	13.72	12.3	13.0733	13.0233		IL-17RC	ST2 Cmtm4-/- #4	-16.33	-16.6867	-15.7267	-15.9533	-11.28		IL-17RC	ST2 Cmtm4-/- #4	0.296667	-0.72	-0.33	-0.296667	0.136667		IL-17RC	ST2 Cmtm4-/- #4	1.2283	0.607097	0.795536	0.814131
	IL-17RC	WT	31.19	29.92	30.57	30.05	29.57	30	29.3	28.84	29.55	28.77	28.86	29.19	24.59	24.54	24.77			IL-17RC	WT	30.56	29.8733	29.23	28.94	24.6333
	IL-17RC	ST2 Cmtm4-/- #1	30.02	29.84	30.54	30.33	30.4	30.5	29.49	29.02	29.55	28.22	29.44	28.69	24.92	24.67	24.79			IL-17RC	ST2 Cmtm4-/- #1	30.1333	30.41	29.3533	28.7833	24.7933
	IL-17RC	ST2 Cmtm4-/- #2	29.05	29.08	29.07	29.5	30.05	30.02	28.18	28.57	28.86	27.54	28.14	28.5	23.86	23.73	23.95			IL-17RC	ST2 Cmtm4-/- #2	29.0667	29.8567	28.5367	28.06	23.8467
	IL-17RC	ST2 Cmtm4-/- #3	28.99	29.54	29.49	29.53	29.72	30.04	27.91	28.25	29.48	28.17	28.56	28.94	24.42	24.33	24.44			IL-17RC	ST2 Cmtm4-/- #3	29.34	29.7633	28.5467	28.5567	24.3967
	IL-17RC	ST2 Cmtm4-/- #4	29.68	29.95	30.11	29.78	30.51	30.93	27.5	28.27	28.31	29.03	29.03	29.02	24.44	24.25	24.22			IL-17RC	ST2 Cmtm4-/- #4	29.9133	30.4067	28.0267	29.0267	24.3033
[truncated: 2 more columns]

## Sheet: ED Fig. 2d-h
Extended Data Fig. 2d
	MFI values
		Unstained (Sec. ab. only)		Stained (IL-17RA)		Difference stained - unstained		Difference stained - unstained (normalized)
	Exp number	WT	ST2 Cmtm4-/-	WT	ST2 Cmtm4-/-	WT	ST2 Cmtm4-/-	WT	ST2 Cmtm4-/-
	Exp. 1	564	564	2922	3169	2358	2605	0.883311	0.975838
	Exp. 2	674	674	2637	3430	1963	2756	0.735344	1.0324
	Exp. 3	572	578	3201	2575	2629	1997	0.984829	0.74808
	Exp. 4	798	865	4526	4341	3728	3476	1.39652	1.30212
	Average	652	670.25	3321.5	3378.75	2669.5	2708.5	1	1.01461
	MFI values
		Unstained (Sec. ab. only)		Stained (IL-17RD)		Difference stained - unstained		Difference stained - unstained (normalized)
	Exp number	WT	ST2 Cmtm4-/-	WT	ST2 Cmtm4-/-	WT	ST2 Cmtm4-/-	WT	ST2 Cmtm4-/-
	Exp. 1	1206	1276	2420	2727	1214	1451	1.30118	1.5552
	Exp. 2	1896	2021	3113	3073	1217	1052	1.30439	1.12755
	Exp. 3	2502		2870	3437	368	935	0.394427	1.00214
	Average	1868	1648.5	2801	3079	933	1146	1	1.2283
	MFI values
		Unstained (Sec. ab. only)		Stained (TNFR1)		Difference stained - unstained		Difference stained - unstained (normalized)
	Exp number	WT	ST2 Cmtm4-/-	WT	ST2 Cmtm4-/-	WT	ST2 Cmtm4-/-	WT	ST2 Cmtm4-/-
	Exp. 1	772	999	9815	10108	9043	9109	1.02108	1.02853
	Exp. 2	740	1057	8826	7954	8086	6897	0.913019	0.778765
	Exp. 4	1954	1864	11394	12500	9440	10636	1.0659	1.20095
	Average	1155.33	1306.67	10011.7	10187.3	8856.33	8880.67	1	1.00275
Extended Data Fig. 2e
	MFI values
		Unstained (Sec. ab. only)		Stained (IL-17RC)		Difference stained - unstained		Difference stained - unstained (normalized)
	Exp number	ST2 WT + SF-IL17RC_TmRA	ST2 Cmtm4-/- + SF-IL17RC_TmRA	ST2 WT + SF-IL17RC_TmRA	ST2 Cmtm4-/- + SF-IL17RC_TmRA	ST2 WT + SF-IL17RC_TmRA	ST2 Cmtm4-/- + SF-IL17RC_TmRA	ST2 WT + SF-IL17RC_TmRA	ST2 Cmtm4-/- + SF-IL17RC_TmRA
	Exp. 1	590	531	9755	8098	9165	7567	1.11366	0.919486
	Exp. 2	747	836	9495	9148	8748	8312	1.06299	1.01001
	Exp. 3	582	651	7492	6588	6910	5937	0.839652	0.72142
	Exp. 4	606	586	8964	8695	8358	8109	1.0156	0.985346
	Exp. 5	640	629	8607	7829	7967	7200	0.968091	0.874891
	Average	633	646.6	8862.6	8071.6	8229.6	7425	1	0.902231
Extended Data Fig. 2f
	MFI values
		Unstained (Sec. ab. only)		Stained (IL-17RC)		Difference stained - unstained		Difference stained - unstained (normalized)
	Exp number	HeLa WT	HeLa CMTM4-/-	HeLa WT	HeLa CMTM4-/-	HeLa WT	HeLa CMTM4-/-	HeLa WT	HeLa CMTM4-/-
	Exp. 1	703	668	3348	1724	2645	1056	1.13341	0.452507
	Exp. 2	621	653	4330	1790	3709	1137	1.58934	0.487216
	Exp. 3	576	627	2827	1417	2251	790	0.964576	0.338523
	Exp. 4	604	622	2542	1122	1938	500	0.830453	0.214255
	Exp. 5	370	385	2187	769	1817	384	0.778603	0.164548
	Exp. 6	490	497	2132	921	1642	424	0.703614	0.181688
	Average	560.667	575.333	2894.33	1290.5	2333.67	715.167	1	0.306456
Extended Data Fig. 2g
	MFI values
		Unstained (Sec. ab. only)		Stained (IL-17RC)		Difference stained - unstained		Difference stained - unstained (normalized)
	Exp number	E.V.	Myc-CMTM4	E.V.	Myc-CMTM4	E.V.	Myc-CMTM4	E.V.	Myc-CMTM4
	Exp. 1	475	493	1070	1845	595	1352	0.449962	1.02244
	Exp. 2	376	411	822	1890	446	1479	0.337283	1.11848
	Exp. 3	438	454	853	1590	415	1136	0.313839	0.859087
	Average	429.667	452.667	915	1775	485.333	1322.33	0.367028	1
	MFI values
		Unstained (Sec. ab. only)		Stained (IL-17RA)		Difference stained - unstained		Difference stained - unstained (normalized)
	Exp number	E.V.	Myc-CMTM4	E.V.	Myc-CMTM4	E.V.	Myc-CMTM4	E.V.	Myc-CMTM4
	Exp. 1	362	356	2502	2307	2140	1951	1.26353	1.15194
	Exp. 2	295	300	2292	1590	1997	1290	1.1791	0.761661
	Exp. 3	340	346	2536	2186	2196	1840	1.2966	1.0864
	Average	332.333	334	2443.33	2027.67	2111	1693.67	1.24641	1
Extended Data Fig. 2h
	MFI values
		Unstained (Sec. ab. only)	Stained (IL-17RC)								Difference stained - unstained								Difference stained - unstained (normalized)
	Exp number	A549 WT	A549 WT	A549 ctrl #1-4	A549 ctrl #2-0	A549 ctrl #2-2	A549 CMTM4-/- #1-3	A549 CMTM4-/- #1-5	A549 CMTM4-/- #2-9	A549 CMTM4-/- #2-14	A549 WT	A549 ctrl #1-4	A549 ctrl #2-0	A549 ctrl #2-2	A549 CMTM4-/- #1-3	A549 CMTM4-/- #1-5	A549 CMTM4-/- #2-9	A549 CMTM4-/- #2-14	A549 WT	A549 ctrl #1-4	A549 ctrl #2-0	A549 ctrl #2-2	A549 CMTM4-/- #1-3	A549 CMTM4-/- #1-5	A549 CMTM4-/- #2-9	A549 CMTM4-/- #2-14
	Exp. 1	1093	6181	5278	7924	8037	2765	2734	3203	2805	5088	4185	6831	6944	1672	1641	2110	1712	1.06577	0.876623	1.43088	1.45455	0.35023	0.343737	0.441977	0.358609
	Exp. 2	1343	5460	4781	6540	6804	3078	3078	3149	3158	4117	3438	5197	5461	1735	1735	1806	1815	0.86238	0.720151	1.0886	1.1439	0.363427	0.363427	0.378299	0.380184
	Exp. 3	1206	6323	5353	7240	6999	2628	2845	3140	2742	5117	4147	6034	5793	1422	1639	1934	1536	1.07185	0.868664	1.26393	1.21345	0.297863	0.343318	0.405111	0.321743
	Average	1214	5988	5137.33	7234.67	7280	2823.67	2885.67	3164	2901.67	4774	3923.33	6020.67	6066	1609.67	1671.67	1950	1687.67	1	0.821813	1.26114	1.27063	0.337174	0.350161	0.408463	0.353512
	MFI values
		Unstained (Sec. ab. only)	Stained (IL-17RA)								Difference stained - unstained								Difference stained - unstained (normalized)
	Exp number	A549 WT	A549 WT	A549 ctrl #1-4	A549 ctrl #2-0	A549 ctrl #2-2	A549 CMTM4-/- #1-3	A549 CMTM4-/- #1-5	A549 CMTM4-/- #2-9	A549 CMTM4-/- #2-14	A549 WT	A549 ctrl #1-4	A549 ctrl #2-0	A549 ctrl #2-2	A549 CMTM4-/- #1-3	A549 CMTM4-/- #1-5	A549 CMTM4-/- #2-9	A549 CMTM4-/- #2-14	A549 WT	A549 ctrl #1-4	A549 ctrl #2-0	A549 ctrl #2-2	A549 CMTM4-/- #1-3	A549 CMTM4-/- #1-5	A549 CMTM4-/- #2-9	A549 CMTM4-/- #2-14
	Exp. 1	728	5251	4200	5251	5600	4330	3314	4602	4696	4523	3472	4523	4872	3602	2586	3874	3968	1.1912	0.914406	1.1912	1.28312	0.948644	0.681064	1.02028	1.04504
	Exp. 2	792	4974	5395	5395	5931	4858	4728	5269	5377	4182	4603	4603	5139	4066	3936	4477	4585	1.1014	1.21227	1.21227	1.35344	1.07085	1.03661	1.17909	1.20753
	Exp. 3	765	3451	4200	3782	4088	3475	3303	3280	3899	2686	3435	3017	3323	2710	2538	2515	3134	0.707401	0.904662	0.794575	0.875165	0.713721	0.668422	0.662365	0.825388
	Average	761.667	4558.67	4598.33	4809.33	5206.33	4221	3781.67	4383.67	4657.33	3797	3836.67	4047.67	4444.67	3459.33	3020	3622	3895.67	1	1.01045	1.06602	1.17057	0.91107	0.795365	0.953911	1.02599
