# Supplementary material for: CMTM4 is a subunit of the IL-17 receptor and mediates autoimmune pathology
Source: Nat Immunol. 2022 Oct 21;23(11):1644–52. doi: 10.1038/s41590-022-01325-9 (PMC9663306; doi:10.1038/s41590-022-01325-9)
Supplement: Source Data Extended Data Fig. 5 — Statistical source data. [file 41590_2022_1325_MOESM19_ESM.xlsx]

## Sheet: ED Fig. 5e
Extended Data Fig. 5e
	Ct values from 3 independent experiments, 3 replicates in each												Average Ct values						Ct values normalised to GAPDH						Log2 mRNA induction						Fold mRNA induction
	Gene	Sample name	Exp. 1			Exp. 2			Exp. 3				Gene	Sample name	Exp. 1	Exp. 2	Exp. 3		Gene	Sample name	Exp. 1	Exp. 2	Exp. 3		Primers	Sample name	Exp. 1	Exp. 2	Exp. 3		Primers	Sample name	Exp. 1	Exp. 2	Exp. 3	Average
	Gapdh	WT ctrl	13.64	13.64	13.74	12.63	12.68	12.63	13.2	13.26	13.14		Gapdh	WT ctrl	13.6733	12.6467	13.2		Cxcl1	WT ctrl	-8.56667	-11.37	-11.1067		Cxcl1	WT ctrl	0	0	0		Cxcl1	WT ctrl	1	1	1	1
	Gapdh	WT + IL-17 2h	13.52	13.7	13.65	12.62	12.61	12.59	12.76	12.83	12.79		Gapdh	WT + IL-17F 2h	13.6233	12.6067	12.7933		Cxcl1	WT + IL-17F 2h	-5.99333	-7.96	-7.28333		Cxcl1	WT + IL-17F 2h	2.57333	3.41	3.82333		Cxcl1	WT + IL-17F 2h	5.95183	10.6295	14.1559	10.2457
	Gapdh	WT + IL-17 4h	13.59	13.57	13.66	12.63	12.6	12.61	12.93	12.92	13.13		Gapdh	WT + IL-17F 4h	13.6067	12.6133	12.9933		Cxcl1	WT + IL-17F 4h	-5.44	-8.05667	-7.37667		Cxcl1	WT + IL-17F 4h	3.12667	3.31333	3.73		Cxcl1	WT + IL-17F 4h	8.73415	9.9406	13.2691	10.648
	Gapdh	CMTM4 KO ctrl	13.19	13.31	13.31	12.93	12.93	12.95	13.32	13.26	13.43		Gapdh	Cmtm4-/- ctrl	13.27	12.9367	13.3367		Cxcl1	Cmtm4-/- ctrl	-11.3933	-11.9267	-12.42		Cxcl1	Cmtm4-/- ctrl	0	0	0		Cxcl1	Cmtm4-/- ctrl	1	1	1	1
	Gapdh	CMTM4 KO + IL-17 2h	14.03	14.08	14.09	12.91	12.89	12.91	13.33	13.32	13.59		Gapdh	Cmtm4-/- + IL-17F 2h	14.0667	12.9033	13.4133		Cxcl1	Cmtm4-/- + IL-17F 2h	-10.4033	-11.3033	-11.2767		Cxcl1	Cmtm4-/- + IL-17F 2h	0.99	0.623333	1.14333		Cxcl1	Cmtm4-/- + IL-17F 2h	1.98618	1.54043	2.20891	1.91184
	Gapdh	CMTM4 KO + IL-17 4h	13.18	13.19	13.24	12.86	12.83	12.87	13.47	13.23	13.29		Gapdh	Cmtm4-/- + IL-17F 4h	13.2033	12.8533	13.33		Cxcl1	Cmtm4-/- + IL-17F 4h	-10.8967	-11.3	-11.4967		Cxcl1	Cmtm4-/- + IL-17F 4h	0.496667	0.626667	0.923333		Cxcl1	Cmtm4-/- + IL-17F 4h	1.41095	1.54399	1.89649	1.61715
	Cxcl1	WT ctrl	22.25	22.28	22.19	24.1	23.98	23.97	24.51	24.15	24.26		Cxcl1	WT ctrl	22.24	24.0167	24.3067		Ccl2	WT ctrl	-3.39333	-6.47	-4.47667		Ccl2	WT ctrl	0	0	0		Ccl2	WT ctrl	1	1	1	1
	Cxcl1	WT + IL-17 2h	19.64	19.62	19.59	20.65	20.6	20.45	20.15	20.08	20		Cxcl1	WT + IL-17F 2h	19.6167	20.5667	20.0767		Ccl2	WT + IL-17F 2h	-2.51667	-5.16333	-3.42333		Ccl2	WT + IL-17F 2h	0.876667	1.30667	1.05333		Ccl2	WT + IL-17F 2h	1.83613	2.47369	2.07532	2.12838
	Cxcl1	WT + IL-17 4h	19.11	18.98	19.05	20.71	20.68	20.62	20.45	20.24	20.42		Cxcl1	WT + IL-17F 4h	19.0467	20.67	20.37		Ccl2	WT + IL-17F 4h	-2.44	-5.08667	-3.56667		Ccl2	WT + IL-17F 4h	0.953333	1.38333	0.91		Ccl2	WT + IL-17F 4h	1.93634	2.6087	1.87905	2.14136
	Cxcl1	CMTM4 KO ctrl	24.67	24.69	24.63	24.92	24.88	24.79	25.72	25.71	25.84		Cxcl1	Cmtm4-/- ctrl	24.6633	24.8633	25.7567		Ccl2	Cmtm4-/- ctrl	-6.77667	-7.16	-6.45667		Ccl2	Cmtm4-/- ctrl	0	0	0		Ccl2	Cmtm4-/- ctrl	1	1	1	1
	Cxcl1	CMTM4 KO + IL-17 2h	24.5	24.47	24.44	24.25	24.21	24.16	24.72	24.6	24.75		Cxcl1	Cmtm4-/- + IL-17F 2h	24.47	24.2067	24.69		Ccl2	Cmtm4-/- + IL-17F 2h	-5.97667	-6.92333	-6.23333		Ccl2	Cmtm4-/- + IL-17F 2h	0.8	0.236667	0.223333		Ccl2	Cmtm4-/- + IL-17F 2h	1.7411	1.17827	1.16743	1.36227
	Cxcl1	CMTM4 KO + IL-17 4h	24.15	24.08	24.07	24.29	24.16	24.01	24.82	24.86	24.8		Cxcl1	Cmtm4-/- + IL-17F 4h	24.1	24.1533	24.8267		Ccl2	Cmtm4-/- + IL-17F 4h	-6.88	-7.05667	-6.22		Ccl2	Cmtm4-/- + IL-17F 4h	-0.103333	0.103333	0.236667		Ccl2	Cmtm4-/- + IL-17F 4h	0.93088	1.07425	1.17827	1.06113
	Ccl2	WT ctrl	17.13	17.04	17.03	19.04	19.12	19.19	17.66	17.66	17.71		Ccl2	WT ctrl	17.0667	19.1167	17.6767
	Ccl2	WT + IL-17 2h	16.14	16.06	16.22	17.79	17.76	17.76	16.2	16.22	16.23		Ccl2	WT + IL-17F 2h	16.14	17.77	16.2167
	Ccl2	WT + IL-17 4h	16.09	16.08	15.97	17.65	17.68	17.77	16.58	16.5	16.6		Ccl2	WT + IL-17F 4h	16.0467	17.7	16.56
	Ccl2	CMTM4 KO ctrl	20.15	20.05	19.94	20.09	20.12	20.08	19.77	19.83	19.78		Ccl2	Cmtm4-/- ctrl	20.0467	20.0967	19.7933
	Ccl2	CMTM4 KO + IL-17 2h	20.06	20.08	19.99	19.85	19.77	19.86	19.67	19.62	19.65		Ccl2	Cmtm4-/- + IL-17F 2h	20.0433	19.8267	19.6467
	Ccl2	CMTM4 KO + IL-17 4h	20.21	20.03	20.01	20.05	19.84	19.84	19.59	19.53	19.53		Ccl2	Cmtm4-/- + IL-17F 4h	20.0833	19.91	19.55

## Sheet: ED Fig. 5h
Extended Data Fig. 5h
	Ct values from 5 independent experiments, 3 replicates in each																		Average Ct values								Ct values normalised to GAPDH								Log2 mRNA induction								Fold mRNA induction
	Gene	Sample name	Exp. 1			Exp. 2			Exp. 3			Exp. 4			Exp. 5				Gene	Sample name	Exp. 1	Exp. 2	Exp. 3	Exp. 4	Exp. 5		Gene	Sample name	Exp. 1	Exp. 2	Exp. 3	Exp. 4	Exp. 5		Primers	Sample name	Exp. 1	Exp. 2	Exp. 3	Exp. 4	Exp. 5		Primers	Sample name	Exp. 1	Exp. 2	Exp. 3	Exp. 4	Exp. 5
	GAPDH	WT ctrl	12.95	12.85	13.05	13.99	13.91	13.9	13.56	13.62	13.94	13.54	13.68	13.6	15.24	15.46	15.52		GAPDH	WT ctrl	12.95	13.9333	13.7067	13.6067	15.4067		IL6	WT ctrl	-14.5033	-12.5833	-13.2833	-14.8067	-14.95		IL6	WT ctrl	0	0	0	0	0		IL6	WT ctrl	1	1	1	1	1
	GAPDH	WT + IL-17A 2h	12.76	12.85	12.92	14.45	14.46	14.5	15.22	15.32		13.48	13.54	13.25	15.76	15.67	15.72		GAPDH	WT + IL-17A 2h	12.8433	14.47	15.27	13.4233	15.7167		IL6	WT + IL-17A 2h	-10.3267	-8.47667	-9.89667	-11.0667	-11.8333		IL6	WT + IL-17A 2h	4.17667	4.10667	3.38667	3.74	3.11667		IL6	WT + IL-17A 2h	18.0843	17.2278	10.459	13.3614	8.67381
	GAPDH	WT + IL-17A 4h	12.84	12.99	13	14.18	14.13	14.43	14.05	13.62	13.6	13.47	13.56	13.34	14.7	14.85	14.73		GAPDH	WT + IL-17A 4h	12.9433	14.2467	13.7567	13.4567	14.76		IL6	WT + IL-17A 4h	-11.4833	-9.17333	-10.6	-11.7033	-12.77		IL6	WT + IL-17A 4h	3.02	3.41	2.68333	3.10333	2.18		IL6	WT + IL-17A 4h	8.11168	10.6295	6.42338	8.59402	4.53154
	GAPDH	CMTM4-/- ctrl	13.42	13.3	13.44	13.75	13.68	13.8	14.51	14.53	14.65	13.79	13.76	13.72	14.6	14.66	14.77		GAPDH	CMTM4-/- ctrl	13.3867	13.7433	14.5633	13.7567	14.6767		IL6	CMTM4-/- ctrl	-12.3133	-11.7733	-12.1367	-12.5967	-14.26		IL6	CMTM4-/- ctrl	0	0	0	0	0		IL6	CMTM4-/- ctrl	1	1	1	1	1
	GAPDH	CMTM4-/- + IL-17A 2h	12.75	12.89	12.84	13.32	13.43	13.29	15.48	15.79	15.83	13.57	13.51	13.54	14.27	14.24	14.76		GAPDH	CMTM4-/- + IL-17A 2h	12.8267	13.3467	15.7	13.54	14.4233		IL6	CMTM4-/- + IL-17A 2h	-10.6967	-10.3233	-10.3333	-11.18	-12.3733		IL6	CMTM4-/- + IL-17A 2h	1.61667	1.45	1.80333	1.41667	1.88667		IL6	CMTM4-/- + IL-17A 2h	3.06666	2.73208	3.49026	2.66968	3.6978
	GAPDH	CMTM4 -/- + IL-17A 4h	12.68	12.73	12.62	13.33	13.28	13.22	14.14	14.49	14.44	13.6	13.69	13.6	14.06	14.09	14.02		GAPDH	CMTM4 -/- + IL-17A 4h	12.6767	13.2767	14.3567	13.63	14.0567		IL6	CMTM4 -/- + IL-17A 4h	-11.0167	-10.45	-11.15	-11.3733	-12.7833		IL6	CMTM4 -/- + IL-17A 4h	1.29667	1.32333	0.986667	1.22333	1.47667		IL6	CMTM4 -/- + IL-17A 4h	2.45661	2.50244	1.9816	2.33486	2.78305
	IL6	WT ctrl	27.18	27.52	27.66	26.45	26.58	26.52	26.69	27.21	27.07	28.16	28.47	28.61	30.45	29.95	30.67		IL6	WT ctrl	27.4533	26.5167	26.99	28.4133	30.3567		CCL20	WT ctrl	-18.93	-16.4667	-17.2533	-19.2733	-18.56		CCL20	WT ctrl	0	0	0	0	0		CCL20	WT ctrl	1	1	1	1	1
	IL6	WT + IL-17A 2h	23.05	23.26	23.2	22.92	22.92	23	25.51	25.21	24.78	24.55	24.61	24.31	27.6	27.43	27.62		IL6	WT + IL-17A 2h	23.17	22.9467	25.1667	24.49	27.55		CCL20	WT + IL-17A 2h	-13.0967	-12.2667	-13.4867	-14.6033	-14.53		CCL20	WT + IL-17A 2h	5.83333	4.2	3.76667	4.67	4.03		CCL20	WT + IL-17A 2h	57.0175	18.3792	13.6107	25.4572	16.3362
	IL6	WT + IL-17A 4h	24.26	24.5	24.52	23.33	23.42	23.51	24.05	24.24	24.78	25.17	25.18	25.13	27.54	27.73	27.32		IL6	WT + IL-17A 4h	24.4267	23.42	24.3567	25.16	27.53		CCL20	WT + IL-17A 4h	-12.2467	-10.8267	-12.32	-12.6167	-14.1667		CCL20	WT + IL-17A 4h	6.68333	5.64	4.93333	6.65667	4.39333		CCL20	WT + IL-17A 4h	102.774	49.8665	30.5549	100.892	21.0148
	IL6	CMTM4-/- ctrl	25.65	25.76	25.69	25.56	25.56	25.43	27.05	26.99	26.06	26.17	26.47	26.42	29.14	28.9	28.77		IL6	CMTM4-/- ctrl	25.7	25.5167	26.7	26.3533	28.9367		CCL20	CMTM4-/- ctrl	-16.5533	-15.71	-16.3133	-17.2167	-19.7133		CCL20	CMTM4-/- ctrl	0	0	0	0	0		CCL20	CMTM4-/- ctrl	1	1	1	1	1
	IL6	CMTM4-/- + IL-17A 2h	23.55	23.47	23.55	23.7	23.64	23.67	25.93	26.14	26.03	24.74	24.68	24.74	26.73	26.89	26.77		IL6	CMTM4-/- + IL-17A 2h	23.5233	23.67	26.0333	24.72	26.7967		CCL20	CMTM4-/- + IL-17A 2h	-14.8767	-14.18	-14.4967	-16.5667	-17.0467		CCL20	CMTM4-/- + IL-17A 2h	1.67667	1.53	1.81667	0.65	2.66667		CCL20	CMTM4-/- + IL-17A 2h	3.19688	2.88786	3.52266	1.56917	6.3496
	IL6	CMTM4 -/- + IL-17A 4h	23.77	23.55	23.76	23.74	23.75	23.69	25.45	25.52	25.55	25.01	24.93	25.07	26.79	26.75	26.98		IL6	CMTM4 -/- + IL-17A 4h	23.6933	23.7267	25.5067	25.0033	26.84		CCL20	CMTM4 -/- + IL-17A 4h	-14.0333	-13.19	-14.26	-15.1533	-16.8967		CCL20	CMTM4 -/- + IL-17A 4h	2.52	2.52	2.05333	2.06333	2.81667		CCL20	CMTM4 -/- + IL-17A 4h	5.73582	5.73582	4.15064	4.17951	7.04533
																											TNF	WT ctrl	-17.2	-15.7067	-16.14	-17.3933	-17.62		TNF	WT ctrl	0	0	0	0	0		TNF	WT ctrl	1	1	1	1	1
	GAPDH	WT ctrl	13.45	13.15	13.1	13.64	13.67	13.61	13.11	13.07	13.06	13.56	13.61	13.57	15.27	15.47	15.31		GAPDH	WT ctrl	13.2333	13.64	13.08	13.58	15.35		TNF	WT + IL-17A 2h	-13.47	-12.2	-12.1567	-13.0167	-12.8633		TNF	WT + IL-17A 2h	3.73	3.50667	3.98333	4.37667	4.75667		TNF	WT + IL-17A 2h	13.2691	11.3661	15.8162	20.7734	27.0333
	GAPDH	WT + IL-17A 2h	13.58	13.48	13.46	14.16	14.07	14.12	13.65	13.66	13.68	13.52	13.5	13.53	15.9	15.85	15.84		GAPDH	WT + IL-17A 2h	13.5067	14.1167	13.6633	13.5167	15.8633		TNF	WT + IL-17A 4h	-14.8133	-13.6	-14.0267	-14.54	-14.4667		TNF	WT + IL-17A 4h	2.38667	2.10667	2.11333	2.85333	3.15333		TNF	WT + IL-17A 4h	5.22948	4.30695	4.3269	7.22668	8.89709
	GAPDH	WT + IL-17A 4h	13.04	13.02	12.84	13.74	13.76	13.76	12.89	12.93	12.88	13.43	13.44	13.33	14.83	14.83	14.89		GAPDH	WT + IL-17A 4h	12.9667	13.7533	12.9	13.4	14.85		TNF	CMTM4-/- ctrl	-13.73	-14.4567	-14.05	-14.7433	-14.82		TNF	CMTM4-/- ctrl	0	0	0	0	0		TNF	CMTM4-/- ctrl	1	1	1	1	1
	GAPDH	CMTM4-/- ctrl	13.21	13.14	13.26	13.44	13.42	13.32	14.29	14.22	14.19	13.56	13.67	13.65	14.78	14.87	14.83		GAPDH	CMTM4-/- ctrl	13.2033	13.3933	14.2333	13.6267	14.8267		TNF	CMTM4-/- + IL-17A 2h	-11.8467	-12.22	-12.65	-12.85	-13.3533		TNF	CMTM4-/- + IL-17A 2h	1.88333	2.23667	1.4	1.89333	1.46667		TNF	CMTM4-/- + IL-17A 2h	3.68926	4.71307	2.63902	3.71493	2.76383
	GAPDH	CMTM4-/- + IL-17A 2h	13.09	13.12	13.18	13.12	13.17	13.27	15.55	15.6	15.56	13.25	13.29	13.21	14.24	14.41	14.23		GAPDH	CMTM4-/- + IL-17A 2h	13.13	13.1867	15.57	13.25	14.2933		TNF	CMTM4 -/- + IL-17A 4h	-12.1867	-13.3533	-12.87	-13.1767	-13.79		TNF	CMTM4 -/- + IL-17A 4h	1.54333	1.10333	1.18	1.56667	1.03		TNF	CMTM4 -/- + IL-17A 4h	2.91467	2.14851	2.26577	2.9622	2.04202
	GAPDH	CMTM4 -/- + IL-17A 4h	12.55	12.65	12.67	13.11	13.09	13.02	14.49	14.44	14.48	13.56	13.58	13.59	14.15	14.2	14.26		GAPDH	CMTM4 -/- + IL-17A 4h	12.6233	13.0733	14.47	13.5767	14.2033		CXCL2	WT ctrl	-12.8867	-12.3867	-12.8033	-12.6833	-13.6833		CXCL2	WT ctrl	0	0	0	0	0		CXCL2	WT ctrl	1	1	1	1	1
	CCL20	WT ctrl	32.26	32.09	32.14	30.24	29.95	30.13	30.51	30.46	30.03	33.06	32.12	33.38	33.91				CCL20	WT ctrl	32.1633	30.1067	30.3333	32.8533	33.91		CXCL2	WT + IL-17A 2h	-6.48667	-6.61667	-7.59	-7.33333	-8.9		CXCL2	WT + IL-17A 2h	6.4	5.77	5.21333	5.35	4.78333		CXCL2	WT + IL-17A 2h	84.4485	54.5686	37.0996	40.7859	27.5376
	CCL20	WT + IL-17A 2h	26.7	26.56	26.55	26.33	26.51	26.31	27.15	27.19	27.11	28.18	27.93	28.25	29.87	30.56	30.75		CCL20	WT + IL-17A 2h	26.6033	26.3833	27.15	28.12	30.3933		CXCL2	WT + IL-17A 4h	-9.32667	-8.84667	-9.13333	-8.83	-11.0333		CXCL2	WT + IL-17A 4h	3.56	3.54	3.67	3.85333	2.65		CXCL2	WT + IL-17A 4h	11.7942	11.6318	12.7286	14.4534	6.27667
	CCL20	WT + IL-17A 4h	25.27	25.26	25.11	24.6	24.54	24.6	25.15	25.17	25.34	25.96	26.07	26.02	29.06	28.76	29.23		CCL20	WT + IL-17A 4h	25.2133	24.58	25.22	26.0167	29.0167		CXCL2	CMTM4-/- ctrl	-12.66	-11.8967	-12.4667	-12.9533	-13.4067		CXCL2	CMTM4-/- ctrl	0	0	0	0	0		CXCL2	CMTM4-/- ctrl	1	1	1	1	1
	CCL20	CMTM4-/- ctrl	30	29.53	29.74	29.11	28.97	29.23	30.71	30.95	29.98	30.79	30.95	30.79	34.54				CCL20	CMTM4-/- ctrl	29.7567	29.1033	30.5467	30.8433	34.54		CXCL2	CMTM4-/- + IL-17A 2h	-10.03	-8.75333	-9.5	-9.75667	-11.3433		CXCL2	CMTM4-/- + IL-17A 2h	2.63	3.14333	2.96667	3.19667	2.06333		CXCL2	CMTM4-/- + IL-17A 2h	6.19026	8.83563	7.81728	9.16838	4.17951
	CCL20	CMTM4-/- + IL-17A 2h	28.27	27.78	27.97	27.46	27.31	27.33	30.78	29.97	29.45	30.17	29.61	29.67	30.89	32.45	30.68		CCL20	CMTM4-/- + IL-17A 2h	28.0067	27.3667	30.0667	29.8167	31.34		CXCL2	CMTM4 -/- + IL-17A 4h	-10.33	-9.2	-9.87	-10.06	-11.88		CXCL2	CMTM4 -/- + IL-17A 4h	2.33	2.69667	2.59667	2.89333	1.52667		CXCL2	CMTM4 -/- + IL-17A 4h	5.02805	6.48302	6.04887	7.42985	2.88119
	CCL20	CMTM4 -/- + IL-17A 4h	26.65	26.6	26.72	26.2	26.46	26.13	28.49	28.89	28.81	28.71	28.54	28.94	31.12	30.57	31.61		CCL20	CMTM4 -/- + IL-17A 4h	26.6567	26.2633	28.73	28.73	31.1
	TNF	WT ctrl	29.98	30.71	30.61	29.66	29.35	29.03	29.51	29.17	28.98	30.95	31.27	30.7	32.64	33.3			TNF	WT ctrl	30.4333	29.3467	29.22	30.9733	32.97
	TNF	WT + IL-17A 2h	26.94	26.26	27.73	26.13	26.52	26.3	25.73	25.95	25.78	26.65	26.62	26.33	28.85	28.29	29.04		TNF	WT + IL-17A 2h	26.9767	26.3167	25.82	26.5333	28.7267
	TNF	WT + IL-17A 4h	27.71	28.06	27.57	27.49	27.25	27.32	26.89	26.81	27.08	27.94	28.01	27.87	29.12	29.2	29.63		TNF	WT + IL-17A 4h	27.78	27.3533	26.9267	27.94	29.3167
	TNF	CMTM4-/- ctrl	26.98	26.94	26.88	27.62	27.87	28.06	28.29	28.44	28.12	28.64	28.27	28.2	29.83	29.63	29.48		TNF	CMTM4-/- ctrl	26.9333	27.85	28.2833	28.37	29.6467
	TNF	CMTM4-/- + IL-17A 2h	25.19	24.93	24.81	25.54	25.34	25.34	28.3	28.05	28.31	26.32	26.07	25.91	27.5	27.85	27.59		TNF	CMTM4-/- + IL-17A 2h	24.9767	25.4067	28.22	26.1	27.6467
	TNF	CMTM4 -/- + IL-17A 4h	24.84	24.73	24.86	26.49	26.35	26.44	27.46	27.21	27.35	26.79	26.76	26.71	28.16	28	27.82		TNF	CMTM4 -/- + IL-17A 4h	24.81	26.4267	27.34	26.7533	27.9933
	GAPDH	WT ctrl	13.03	13.01	12.97	13.5	13.63	13.54	13.03	13.03	13.03	13.29	13.24	13.58	15.27	15.47	15.31		GAPDH	WT ctrl	13.0033	13.5567	13.03	13.37	15.35
	GAPDH	WT + IL-17A 2h	13.43	13.6	13.46	14.13	14.3	14.1	13.89	13.71	13.75	13.1	13.44	13.14	15.9	15.85	15.84		GAPDH	WT + IL-17A 2h	13.4967	14.1767	13.7833	13.2267	15.8633
	GAPDH	WT + IL-17A 4h	12.99	13.01	12.94	13.84	13.82	13.75	13	12.91	13.04	13.13	13.15	13.3	14.83	14.83	14.89		GAPDH	WT + IL-17A 4h	12.98	13.8033	12.9833	13.1933	14.85
	GAPDH	CMTM4-/- ctrl	13.17	13.22	13.26	13.45	13.47	13.46	14.31	14.43	14.34	13.6	13.62	13.68	14.78	14.87	14.83		GAPDH	CMTM4-/- ctrl	13.2167	13.46	14.36	13.6333	14.8267
	GAPDH	CMTM4-/- + IL-17A 2h	13.22	13.15	13.08	13.1	13.02	13.06	15.61	15.62	15.65	13.26	13.33	13.32	14.24	14.41	14.23		GAPDH	CMTM4-/- + IL-17A 2h	13.15	13.06	15.6267	13.3033	14.2933
	GAPDH	CMTM4 -/- + IL-17A 4h	12.67	12.72	12.58	13.08	13.13	13.27	14.45	14.68	14.65	13.55	13.47	13.33	14.15	14.2	14.26		GAPDH	CMTM4 -/- + IL-17A 4h	12.6567	13.16	14.5933	13.45	14.2033
	CXCL2	WT ctrl	25.94	25.89	25.84	25.97	25.97	25.89	25.72	26.05	25.73	26.2	25.93	26.03	29.26	28.92	28.92		CXCL2	WT ctrl	25.89	25.9433	25.8333	26.0533	29.0333
	CXCL2	WT + IL-17A 2h	19.99	20.07	19.89	20.83	20.77	20.78	21.16	21.31	21.65	20.6	20.52	20.56	24.88	24.54	24.87		CXCL2	WT + IL-17A 2h	19.9833	20.7933	21.3733	20.56	24.7633
	CXCL2	WT + IL-17A 4h	22.3	22.32	22.3	22.6	22.61	22.74	21.9	22.02	22.43	21.99	21.93	22.15	25.85	25.83	25.97		CXCL2	WT + IL-17A 4h	22.3067	22.65	22.1167	22.0233	25.8833
	CXCL2	CMTM4-/- ctrl	26.1	25.98	25.55	25.48	25.27	25.32	26.66	26.88	26.94	26.7	26.56	26.5	28.01	28.48	28.21		CXCL2	CMTM4-/- ctrl	25.8767	25.3567	26.8267	26.5867	28.2333
	CXCL2	CMTM4-/- + IL-17A 2h	23.34	23.19	23.01	21.72	21.84	21.88	25.27	25.12	24.99	23.08	23.1	23	25.66	25.64	25.61		CXCL2	CMTM4-/- + IL-17A 2h	23.18	21.8133	25.1267	23.06	25.6367
	CXCL2	CMTM4 -/- + IL-17A 4h	23.01	22.86	23.09	22.32	22.32	22.44	24.05	24.68	24.66	23.7	23.27	23.56	26.15	25.95	26.15		CXCL2	CMTM4 -/- + IL-17A 4h	22.9867	22.36	24.4633	23.51	26.0833
[truncated: 1 more columns]
