# Supplementary material for: CMTM4 is a subunit of the IL-17 receptor and mediates autoimmune pathology
Source: Nat Immunol. 2022 Oct 21;23(11):1644–52. doi: 10.1038/s41590-022-01325-9 (PMC9663306; doi:10.1038/s41590-022-01325-9)
Supplement: Source Data Extended Data Fig. 6 — Statistical source data. [file 41590_2022_1325_MOESM20_ESM.xlsx]

## Sheet: ED Fig. 6c,d
Extended Data Fig. 6c
				Expression (% of cells)
	Dataset	Organ	Cell type	CMTM4	IL17RA	IL17RC
	GSE159929	skin	Endothelial cell	0.540176	5.46928	2.63336
			Fibroblast	0.834492	9.87483	3.61613
			Macrophage	0	3.66972	4.58716
			Smooth muscle cell	2.26481	4.87805	2.43902
			Melanocyte	2.18341	3.05677	3.49345
			Keratinocyte	3.46478	7.02074	12.4231
		Small Intestine	Absorptive cell	10	11.9231	14.2308
			Enterocyte	4.5423	7.17753	9.95146
			Tuft cell	1.80995	5.88235	8.59729
			T cell	0.387097	13.1613	0.258065
		Blood	T cell	0	14.6101	0.493583
			B cell	0	4.66321	0.518135
Extended Data Fig. 6d
				Expression (% of cells)
	Dataset	Organ	Cell type	CMTM4	IL17RA	IL17RC
	GSE130973	Skin	Erythrocyte	0	0.322581	0
			T cell	0.234192	3.82514	0.702576
			Macrophage	0.224417	3.32136	1.57092
			Endothelial cell	0.681431	3.00965	3.52073
			Fibroblast	0.588433	2.82448	3.88366
			Pericyte	1.31148	3.11475	3.85246
			Keratinocyte	2.02593	3.60616	6.5235
			Melanocyte	3.3195	4.56432	9.54357
