# Supplementary material for: CMTM4 is a subunit of the IL-17 receptor and mediates autoimmune pathology
Source: Nat Immunol. 2022 Oct 21;23(11):1644–52. doi: 10.1038/s41590-022-01325-9 (PMC9663306; doi:10.1038/s41590-022-01325-9)
Supplement: Source Data Extended Data Fig. 7 — Statistical source data. [file 41590_2022_1325_MOESM22_ESM.xlsx]

## Sheet: ED Fig. 7d
Extended Data Fig. 7d
	Spleen general populations											CD4+ T cell in spleen							CD8+ T cell in spleen							B cell development in spleen
	CD19+ B cells (% of live cells)		TCRb+ CD4+ T cells (% of live cells)		TCRb+ CD8+ T cells (% of live cells)		Monocytes / Macrophages (% of live cells)		Neutrophils (% of live cells)			Naïve (% of CD4+)		Memory (% of CD4+)		Tregs (% of CD4+)			Naïve CD8+ T cells (% of CD8+)		CD8+ AIMT T cells (% of CD8+)		CD8+ Memory T cells (% of CD8+)			T1 (% of CD19+)		T2 (% of CD19+)		Mature (% ofCD19+)		IS (% of CD19+)		MZ (% of CD19+)
	WT	Cmtm4-/-	WT	Cmtm4-/-	WT	Cmtm4-/-	WT	Cmtm4-/-	WT	Cmtm4-/-		WT	Cmtm4-/-	WT	Cmtm4-/-	WT	Cmtm4-/-		WT	Cmtm4-/-	WT	Cmtm4-/-	WT	Cmtm4-/-		WT	Cmtm4-/-	WT	Cmtm4-/-	WT	Cmtm4-/-	WT	Cmtm4-/-	WT	Cmtm4-/-
	55.5	58.5	14	16.3	8.99	9.77	3.72	3.88	2.22	1.5		71	73.4	13	11.8	6.63	10.5		73.8	76.5	19.3	14	3.7	5.62		8.65	9.03	10.8	9.39	66.9	67.1	3.91	1.64	4.37	7.45
	55.5	50.9	15.2	21.4	10	13.1	3.21	3.39	3.32	1.36		74.6	75	9.21	13.5	7.35	7.48		77.6	75	17.3	14.5	2.54	5.89		8.28	7.11	10.7	9.31	69	69.8	2.4	3.4	4.63	4.99
	52	60.2	21.9	14.7	13	8.54	3.02	1.92	0.74	2.29		76.6	73.6	10.7	11.4	9.05	10.1		80.3	76.9	11.7	17.8	4.77	2.32		9.21	8.94	9.55	10.1	68.3	68.7	3.11	3.02	4.57	4.47
	58.2	57.9	18.3	17.6	11.5	11.2	3.66	2.92	0.79	0.64		77.4	76	8.35	10.1	11	9.39		75.2	82.9	17.8	12.6	4.19	2		7.41	8.6	7.94	8.97	73.4	70.1	2.5	2.68	4.53	4.99
	58.6	43.5	19	12	11.8	7.23	2.48	5.15	0.87	11.3		74.9	61.1	12.5	10.5	8.62	5.97		76.5	68.6	14.2	23.6	5.33	4.44		8.1	7.53	10	8.44	68.8	69.8	2.98	2.5	4.67	6.49
	47.1	53.4	18.7	19.4	10.5	11.4	3.48	4.2	4.36	0.97		75.3	76.9	10.4	9.57	10.3	9.88		75.7	76.9	16	15.4	5.12	4.4		6.07	6.46	7.56	7.32	72.5	74	2.03	2.07	6.79	5.56
	Lymph nodes											CD4+ T cells in lymph nodes							CD8+ T cells in lymph nodes
	CD19+ B cells (% of live cells)		TCRb+ CD4+ T cells (% of live cells)		TCRb+ CD8+ T cells (% of live cells)							Naïve (% of CD4+)		Memory (% of CD4+)		Tregs (% of CD4+)			Naïve CD8+ T cells (% of CD8+)		CD8+ AIMT T cells (% of CD8+)		CD8+ Memory T cells (% of CD8+)
	WT	Cmtm4-/-	WT	Cmtm4-/-	WT	Cmtm4-/-						WT	Cmtm4-/-	WT	Cmtm4-/-	WT	Cmtm4-/-		WT	Cmtm4-/-	WT	Cmtm4-/-	WT	Cmtm4-/-
	32.4	36.4	23.3	30.7	17.9	22.8						78.9	77.8	5.12	5.26	12	14.1		82.4	82.8	14.3	9.79	0.78	2.96
	30.8	45	28.7	27.1	22.3	18.6						77.7	70.5	5.15	3.88	13.6	16.2		85.3	81.8	11.9	11.1	0.56	2.72
	29.3	44.1	26.9	24.3	22	19.1						77.1	72.3	5.28	6.99	14.8	15.9		86.4	78.9	9.13	17	1.48	1.1
	31.5	37.8	23.3	27.7	17.9	23.4						75.2	75.3	4.54	6.03	17.1	15.1		84.6	85.1	12.4	12	0.81	0.62
	39	43.2	30.8	20.1	21.1	14.8						80.1	72.2	4.72	5.27	12.7	16.7		85.4	77	9.46	18.7	1.92	1.6
	33.7	33.5	29.2	24.5	22.3	19.2						74.8	74.6	5.99	5.62	15.6	15.6		85.7	84	11	12.3	0.94	1.09
	Mesenteric Lymph nodes											CD4+ T cells in mesenteric lymph nodes							CD8+ T cells in mesenteric lymph nodes
	CD19 [% of via]		TCRb+ CD4+ (% of all)		TCRb+ CD8+ (% of all)							Naïve (% of CD4+)		Memory (% of CD4+)		Tregs (% of CD4+)			Naïve CD8+ T cells (% of CD8+)		CD8+ AIMT T cells (% of CD8+)		CD8+ Memory T cells (% of CD8+)
	WT	Cmtm4-/-	WT	Cmtm4-/-	WT	Cmtm4-/-						WT	Cmtm4-/-	WT	Cmtm4-/-	WT	Cmtm4-/-		WT	Cmtm4-/-	WT	Cmtm4-/-	WT	Cmtm4-/-
	23.1	28.2	15.5	27.1	12.9	19.6						71.2	74.9	4.98	9.65	18.9	11.9		86.9	83.2	10.2	8.54	0.64	4.11
	21.6	33.4	28.2	28.1	20.8	20.8						77.5	74.7	6.93	10.1	12.1	11.9		84.5	78.2	11.4	11.2	1.63	5.59
	28.9	36.2	36.4	23.8	27.8	16.3						80.3	71.5	6.9	10.1	9.97	13.9		85.4	82.7	7.54	12.5	3.26	2.12
	25.6	36	20.9	27.5	17	19.8						77.7	69.7	5.17	11.3	14.5	13.9		87.9	85.3	8.16	10	1.47	2.12
	34.2	34.8	33.1	29.2	23.4	21.9						77.9	72.7	7.85	7.88	11.1	15.9		83.9	79.9	9.02	15.7	3.55	1.76
	28.7	32.9	32.3	34.3	20.8	22.8						74.4	72.9	6.97	7.91	16	15.9		86.7	83.2	9.35	11.2	1.75	2.62
