# Supplementary material for: CMTM4 is a subunit of the IL-17 receptor and mediates autoimmune pathology
Source: Nat Immunol. 2022 Oct 21;23(11):1644–52. doi: 10.1038/s41590-022-01325-9 (PMC9663306; doi:10.1038/s41590-022-01325-9)
Supplement: Source Data Extended Data Fig. 8 — Statistical source data. [file 41590_2022_1325_MOESM23_ESM.xlsx]

## Sheet: ED Fig. 8b
Extended Data Fig. 8b
	Ear thickness [µm]										Δ Ear thickness [µm]
	Eperiment number	Mouse number	Genotype	Day 0	Day 1	Day 2	Day 3	Day 4	Day 5		Eperiment number	Mouse number	Genotype	Day 0	Day 1	Day 2	Day 3	Day 4	Day 5
	Exp. 1	4446	WT	198.333	171.667	183.333	193.333	236.667	230		Exp. 1	4446	WT	0	-26.6667	-15	-5	38.3333	31.6667
	Exp. 1	4435	WT	181.667	186.667	180	188.333	231.667	291.667		Exp. 1	4435	WT	0	5	-1.66667	6.66667	50	110
	Exp. 1	4369	WT	200	185	188.333	188.333	205	260		Exp. 1	4369	WT	0	-15	-11.6667	-11.6667	5	60
	Exp. 1	4372	WT	190	178.333	178.333	176.667	221.667	253.333		Exp. 1	4372	WT	0	-11.6667	-11.6667	-13.3333	31.6667	63.3333
	Exp. 2	5492	WT	205	191.667	200	245	338.333	383.333		Exp. 2	5492	WT	0	-13.3333	-5	40	133.333	178.333
	Exp. 2	5493	WT	206.667	208.333	220	248.333	335	410		Exp. 2	5493	WT	0	1.66667	13.3333	41.6667	128.333	203.333
	Exp. 2	5550	WT	205	208.333	208.333	230	318.333	358.333		Exp. 2	5550	WT	0	3.33333	3.33333	25	113.333	153.333
	Exp. 2	5552	WT	181.667	171.667	180	200	253.333	336.667		Exp. 2	5552	WT	0	-10	-1.66667	18.3333	71.6667	155
	Exp. 2	5553	WT	173.333	176.667	163.333	188.333	216.667	298.333		Exp. 2	5553	WT	0	3.33333	-10	15	43.3333	125
	Exp. 2	5576	WT	173.333	175	173.333	198.333	266.667	381.667		Exp. 2	5576	WT	0	1.66667	0	25	93.3333	208.333
	Exp. 3	K0988	WT	173.333	171.667	178.333	183.333	213.333	258.333		Exp. 3	K0988	WT	0	-1.66667	5	10	40	85
	Exp. 3	K0998	WT	168.333	163.333	163.333	171.667	238.333	346.667		Exp. 3	K0998	WT	0	-5	-5	3.33333	70	178.333
	Exp. 3	K1030	WT	176.667	166.667	166.667	181.667	213.333	270		Exp. 3	K1030	WT	0	-10	-10	5	36.6667	93.3333
	Exp. 3	K1103	WT	190	181.667	180	190	255	356.667		Exp. 3	K1103	WT	0	-8.33333	-10	0	65	166.667
	Exp. 1	4370	Cmtm4-/-	203.333	178.333	176.667	175	215	293.333		Exp. 1	4370	Cmtm4-/-	0	-25	-26.6667	-28.3333	11.6667	90
	Exp. 1	4371	Cmtm4-/-	190	180	188.333	183.333	208.333	226.667		Exp. 1	4371	Cmtm4-/-	0	-10	-1.66667	-6.66667	18.3333	36.6667
	Exp. 1	4445	Cmtm4-/-	186.667	180	153.333	183.333	201.667	228.333		Exp. 1	4445	Cmtm4-/-	0	-6.66667	-33.3333	-3.33333	15	41.6667
	Exp. 1	4434	Cmtm4-/-	173.333	171.667	173.333	178.333	173.333	195		Exp. 1	4434	Cmtm4-/-	0	-1.66667	0	5	0	21.6667
	Exp. 2	5495	Cmtm4-/-	203.333	198.333	198.333	236.667	296.667	338.333		Exp. 2	5495	Cmtm4-/-	0	-5	-5	33.3333	93.3333	135
	Exp. 2	5496	Cmtm4-/-	221.667	208.333	221.667	235	270	315		Exp. 2	5496	Cmtm4-/-	0	-13.3333	0	13.3333	48.3333	93.3333
	Exp. 2	5549	Cmtm4-/-	201.667	180	178.333	195	225	318.333		Exp. 2	5549	Cmtm4-/-	0	-21.6667	-23.3333	-6.66667	23.3333	116.667
	Exp. 2	5498	Cmtm4-/-	185	176.667	170	176.667	218.333	298.333		Exp. 2	5498	Cmtm4-/-	0	-8.33333	-15	-8.33333	33.3333	113.333
	Exp. 2	5503	Cmtm4-/-	181.667	158.333	153.333	173.333	203.333	268.333		Exp. 2	5503	Cmtm4-/-	0	-23.3333	-28.3333	-8.33333	21.6667	86.6667
	Exp. 2	5588	Cmtm4-/-	195	190	171.667	185	233.333	295		Exp. 2	5588	Cmtm4-/-	0	-5	-23.3333	-10	38.3333	100
	Exp. 3	K1101	Cmtm4-/-	190	165	173.333	173.333	190	218.333		Exp. 3	K1101	Cmtm4-/-	0	-25	-16.6667	-16.6667	0	28.3333
	Exp. 3	K1102	Cmtm4-/-	178.333	170	173.333	171.667	198.333	266.667		Exp. 3	K1102	Cmtm4-/-	0	-8.33333	-5	-6.66667	20	88.3333
	Exp. 3	K1104	Cmtm4-/-	186.667	170	178.333	183.333	173.333	205		Exp. 3	K1104	Cmtm4-/-	0	-16.6667	-8.33333	-3.33333	-13.3333	18.3333
	Exp. 3	K1105	Cmtm4-/-	181.667	173.333	171.667	175	181.667	200		Exp. 3	K1105	Cmtm4-/-	0	-8.33333	-10	-6.66667	0	18.3333
	Average WT			187.381	181.19	183.095	198.81	253.095	316.786		Average WT			0	-6.19048	-4.28571	11.4286	65.7143	129.405
	Average Cmtm4-/-			191.31	178.571	177.262	187.5	213.452	261.905		Average Cmtm4-/-			0	-12.7381	-14.0476	-3.80952	22.1429	70.5952

## Sheet: ED Fig. 8c
Extended Data Fig. 8c
	RT-qPCR … Ct values from 2 independent experiments, 3 replicates in each																															Average Ct values													Ct values normalised to Gapdh
	Mouse	Treatment	Genotype	Gapdh (for Il17a, Il17f)			Il17a			Il17f			Gapdh (for Il23)			Il23			Gapdh (for Il17c)			Il17c			Gapdh (for Cmtm4)			Cmtm4				Mouse	Treatment	Genotype	Gapdh (for Il17a, Il17f)	Il17a	Il17f	Gapdh (for Il23)	Il23	Gapdh (for Il17c)	Il17c	Gapdh (for Cmtm4)	Cmtm4		Mouse	Treatment	Genotype	Il17a	Il17f
	32380	IMQ	WT	15.15	15.35	15.14	30.01	30.9	30.84	29.25	29.13	29.27	15.15	15.35	15.14	28.69	28.81	28.72	15.15	15.35	15.14	28.08	27.91	27.95	15.15	15.35	15.14	23.98	24.1	24.17		32380	IMQ	WT	15.2133	30.5833	29.2167	15.2133	28.74	15.2133	27.98	15.2133	24.0833		32380	IMQ	WT	-15.37	-14.0033
	32516	IMQ	WT	15.49	15.44	15.52	29.91	29.9	29.55	29.3	29.56	29.31	15.49	15.44	15.52	28.95	29.08	29.04	15.49	15.44	15.52	27.59	27.28	27.46	15.49	15.44	15.52	23.75	23.67	23.81		32516	IMQ	WT	15.4833	29.7867	29.39	15.4833	29.0233	15.4833	27.4433	15.4833	23.7433		32516	IMQ	WT	-14.3033	-13.9067
	32518	IMQ	WT	15.57	15.52	15.74	28.53	28.43	28.28	27.74	27.68	27.76	15.57	15.52	15.74	27.93	27.9	27.94	15.57	15.52	15.74	26.59	26.67	26.45	15.57	15.52	15.74	24	24.09	24.05		32518	IMQ	WT	15.61	28.4133	27.7267	15.61	27.9233	15.61	26.57	15.61	24.0467		32518	IMQ	WT	-12.8033	-12.1167
	32636	IMQ	WT	18.56	18.68	18.66	35	31.22	32.39	33.21	32.87	32.12	18.56	18.68	18.66	31.56	33.4	32.03	18.56	18.68	18.66	30.89	31.98	30.85	18.56	18.68	18.66	27.99	27.86	27.82		32636	IMQ	WT	18.6333	32.87	32.7333	18.6333	32.33	18.6333	31.24	18.6333	27.89		32636	IMQ	WT	-14.2367	-14.1
	32920	IMQ	WT	17.98	17.91	17.95	35		35	32.2	33.11	33.65	17.98	17.91	17.95	30.55	30.84	30.62	17.98	17.91	17.95	30.18	30.27	30.25	17.98	17.91	17.95	26.17	26.19	26.35		32920	IMQ	WT	17.9467	35	32.9867	17.9467	30.67	17.9467	30.2333	17.9467	26.2367		32920	IMQ	WT	-17.0533	-15.04
	38725	IMQ	WT	16.07	16.15	16.2	31.05	31.06	30.7	30.71	30.25	30.19	16.07	16.15	16.2	27.01	27.3	27.05	15.84	15.78	15.91	29.13	29.24	29.46	15.84	15.78	15.91	24.52	24.57	24.59		38725	IMQ	WT	16.14	30.9367	30.3833	16.14	27.12	15.8433	29.2767	15.8433	24.56		38725	IMQ	WT	-14.7967	-14.2433
	38729	IMQ	WT	14.27	14.59		27.94	28.01	27.97	26.86	26.76	26.97	14.27	14.59		27.26	27.59	27.45	14.1	14.24	14.34	24.88	24.67	24.64	14.1	14.24	14.34	23.43	23.31	23.34		38729	IMQ	WT	14.43	27.9733	26.8633	14.43	27.4333	14.2267	24.73	14.2267	23.36		38729	IMQ	WT	-13.5433	-12.4333
	38755	IMQ	WT	16.06	16.2	16.14	33.16	32.08	31.92	31.81	31.73	31.88	16.06	16.2	16.14	26.26	26.28	26.23	15.97	15.96	15.9	30.54	30.91	30.08	15.97	15.96	15.9	25.17	25.07	25.26		38755	IMQ	WT	16.1333	32.3867	31.8067	16.1333	26.2567	15.9433	30.51	15.9433	25.1667		38755	IMQ	WT	-16.2533	-15.6733
	38749	IMQ	Cmtm4-/-	14.71	14.57	14.49	31.14	31.69	31.47	31.43	30.71	30.23	14.71	14.57	14.49	29.13	29.09	28.69	14.79	14.57	14.68	30.71	30.51	30.71								38749	IMQ	Cmtm4-/-	14.59	31.4333	30.79	14.59	28.97	14.68	30.6433	#DIV/0!	#DIV/0!		38749	IMQ	Cmtm4-/-	-16.8433	-16.2
	38753	IMQ	Cmtm4-/-	14.24	14.27	14.49	29.13	29.2	28.81	28.22	28.53	28.65	14.24	14.27	14.49	26.92	26.9	26.91	14.48	14.5	14.19	27.48	27.67	27.54								38753	IMQ	Cmtm4-/-	14.3333	29.0467	28.4667	14.3333	26.91	14.39	27.5633	#DIV/0!	#DIV/0!		38753	IMQ	Cmtm4-/-	-14.7133	-14.1333
	38754	IMQ	Cmtm4-/-	14.21	14.45	14.16	28.29	28.61	28.34	28.14	27.72	28.09	14.21	14.45	14.16	27.06	26.89	26.84	14.1	13.95	13.96	26.75	26.68	26.74								38754	IMQ	Cmtm4-/-	14.2733	28.4133	27.9833	14.2733	26.93	14.0033	26.7233	#DIV/0!	#DIV/0!		38754	IMQ	Cmtm4-/-	-14.14	-13.71
	38762	IMQ	Cmtm4-/-			13.98	29.81	29.67	29.94	28.93	28.97	28.96			13.98	27.52	27.34	27.35	13.79	13.92	13.79	25.56	25.44	25.43								38762	IMQ	Cmtm4-/-	13.98	29.8067	28.9533	13.98	27.4033	13.8333	25.4767	#DIV/0!	#DIV/0!		38762	IMQ	Cmtm4-/-	-15.8267	-14.9733
	38764	IMQ	Cmtm4-/-	14.49	14.53	14.49	29.69	29	29.66	28.92	28.75	29.23	14.49	14.53	14.49	28.09	28.16	28.33	14.49	14.53	14.49	27.95	27.88	27.91								38764	IMQ	Cmtm4-/-	14.5033	29.45	28.9667	14.5033	28.1933	14.5033	27.9133	#DIV/0!	#DIV/0!		38764	IMQ	Cmtm4-/-	-14.9467	-14.4633
	32629	IMQ	Cmtm4-/-	15.02	15.11	15.15	31.45	31.55	31.53	31.17	31.39	31.39	15.02	15.11	15.15	29.58	29.34	29.28	15.02	15.11	15.15	29.59	29.26	29.71	15.02	15.11	15.15					32629	IMQ	Cmtm4-/-	15.0933	31.51	31.3167	15.0933	29.4	15.0933	29.52	15.0933	#DIV/0!		32629	IMQ	Cmtm4-/-	-16.4167	-16.2233
	32631	IMQ	Cmtm4-/-	15.11	15.08	15.13	29.93	29.59	29.68	28.83	28.76	28.63	15.11	15.08	15.13	28.66	29.08	28.95	15.11	15.08	15.13	27.56	27.48	27.75	15.11	15.08	15.13					32631	IMQ	Cmtm4-/-	15.1067	29.7333	28.74	15.1067	28.8967	15.1067	27.5967	15.1067	#DIV/0!		32631	IMQ	Cmtm4-/-	-14.6267	-13.6333
	32633	IMQ	Cmtm4-/-	14.96	15.05	15.02	31.68	33.53	32.31	31.57	31.8	32.15	14.96	15.05	15.02	29.79	29.77	29.69	14.96	15.05	15.02	30.1	29.6	29.63	14.96	15.05	15.02					32633	IMQ	Cmtm4-/-	15.01	32.5067	31.84	15.01	29.75	15.01	29.7767	15.01	#DIV/0!		32633	IMQ	Cmtm4-/-	-17.4967	-16.83
	39594	Ctrl	WT	16.1	16.05	16.11					34.17	34.58	16.1	16.05	16.11	30.58	30.19	29.98	16.1	16.05	16.11	30.98	30.42	30.46	16.1	16.05	16.11	25.74	25.32	25.67		39594	Ctrl	WT	16.0867	#DIV/0!	34.375	16.0867	30.25	16.0867	30.62	16.0867	25.5767		39594	Ctrl	WT	#DIV/0!	-18.2883
	39765	Ctrl	WT	18.67	18.67	18.65							18.67	18.67	18.65	33.26	32.98	35	18.67	18.67	18.65	35	35	35	18.67	18.67	18.65	27.73	27.47	27.33		39765	Ctrl	WT	18.6633	#DIV/0!	#DIV/0!	18.6633	33.7467	18.6633	35	18.6633	27.51		39765	Ctrl	WT	#DIV/0!	#DIV/0!
	39906	Ctrl	WT	16.65	16.66	16.66				35	35	35	16.65	16.66	16.66	31.54	29.98	31.06	16.65	16.66	16.66	31.05	31.12	31.22	16.65	16.66	16.66	26	25.92	25.88		39906	Ctrl	WT	16.6567	#DIV/0!	35	16.6567	30.86	16.6567	31.13	16.6567	25.9333		39906	Ctrl	WT	#DIV/0!	-18.3433
	39908	Ctrl	WT	17.04	17.04	17.08				35	35	35	17.04	17.04	17.08	31.57	32.17	31.72	17.04	17.04	17.08	31.7	31.89	32	17.04	17.04	17.08	26.07	25.95	26.07		39908	Ctrl	WT	17.0533	#DIV/0!	35	17.0533	31.82	17.0533	31.8633	17.0533	26.03		39908	Ctrl	WT	#DIV/0!	-17.9467
	39606	Ctrl	Cmtm4-/-	15.79	15.82	15.74	35	35	35	35	35	34.31	15.79	15.82	15.74	29.85	30.28	30.41	15.79	15.82	15.74	30.62	30.96	30.21	15.79	15.82	15.74					39606	Ctrl	Cmtm4-/-	15.7833	35	34.77	15.7833	30.18	15.7833	30.5967	15.7833	#DIV/0!		39606	Ctrl	Cmtm4-/-	-19.2167	-18.9867
	39764	Ctrl	Cmtm4-/-	16.73	16.83	16.88				35	35	35	16.73	16.83	16.88	30.27	29.05	29.33	16.73	16.83	16.88	31.83	31.81	30.92	16.73	16.83	16.88					39764	Ctrl	Cmtm4-/-	16.8133	#DIV/0!	35	16.8133	29.55	16.8133	31.52	16.8133	#DIV/0!		39764	Ctrl	Cmtm4-/-	#DIV/0!	-18.1867
	39907	Ctrl	Cmtm4-/-	15.35	15.17	15.29				34.48	33.18	34.97	15.35	15.17	15.29	29.56	29.62	30.14	15.35	15.17	15.29	30.49	29.62	29.82	15.35	15.17	15.29					39907	Ctrl	Cmtm4-/-	15.27	#DIV/0!	34.21	15.27	29.7733	15.27	29.9767	15.27	#DIV/0!		39907	Ctrl	Cmtm4-/-	#DIV/0!	-18.94
	39914	Ctrl	Cmtm4-/-	15.82	15.64	15.63					33.22	35	15.82	15.64	15.63	30.04	29.62	29.93	15.82	15.64	15.63	29.26	29.2	29.56	15.82	15.64	15.63					39914	Ctrl	Cmtm4-/-	15.6967	#DIV/0!	34.11	15.6967	29.8633	15.6967	29.34	15.6967	#DIV/0!		39914	Ctrl	Cmtm4-/-	#DIV/0!	-18.4133
[truncated: 19 more columns]

## Sheet: ED Fig. 8d
Extended Data Fig. 8d
	Erythema score										Scaling score										Skin thickness - values [µm]										Skin thickness - score										Combined score
	Experiment	Mouse number	Genotype	Day 0	Day 1	Day 2	Day 3	Day 4	Day 5		Experiment	Mouse number	Genotype	Day 0	Day 1	Day 2	Day 3	Day 4	Day 5		Experiment	Mouse number	Genotype	Day 0	Day 1	Day 2	Day 3	Day 4	Day 5		Experiment	Mouse number	Genotype	Day 0	Day 1	Day 2	Day 3	Day 4	Day 5		Experiment	Mouse number	Genotype	Day 0	Day 1	Day 2	Day 3	Day 4	Day 5
	Exp. 1	25929	WT	0	0	0	1	1	2		Exp. 1	25929	WT	0	0	0	1	2	2		Exp. 1	25929	WT	690	775	765	765	1050	1290		Exp. 1	25929	WT	0	0	0	0	3	4		Exp. 1	25929	WT	0	0	0	2	6	8
	Exp. 1	25931	WT	0	0	0	1	2	1		Exp. 1	25931	WT	0	0	0	2	4	1		Exp. 1	25931	WT	960	835	645	1170	1145	1175		Exp. 1	25931	WT	2	1	0	4	4	4		Exp. 1	25931	WT	2	1	0	7	10	6
	Exp. 1	25933	WT	0	0	0	2	2	1		Exp. 1	25933	WT	0	0	0	2	3	3		Exp. 1	25933	WT	655	695	740	1035	1305	1640		Exp. 1	25933	WT	0	0	0	3	4	4		Exp. 1	25933	WT	0	0	0	7	9	8
	Exp. 1	25935	WT	0	0	0	1	2	1		Exp. 1	25935	WT	0	0	0	1	2	2		Exp. 1	25935	WT	600	600	625	790	1100	1120		Exp. 1	25935	WT	0	0	0	0	3	4		Exp. 1	25935	WT	0	0	0	2	7	7
	Exp. 1	25937	WT	0	0	0	0	1	0		Exp. 1	25937	WT	0	0	0	1	0	0		Exp. 1	25937	WT	710	715	815	1185	1395	1345		Exp. 1	25937	WT	0	0	1	4	4	4		Exp. 1	25937	WT	0	0	1	5	5	4
	Exp. 1	25975	WT	0	0	0	1	1	3		Exp. 1	25975	WT	0	0	0	1	2	4		Exp. 1	25975	WT	550	630	650	800	1055	1170		Exp. 1	25975	WT	0	0	0	0	3	4		Exp. 1	25975	WT	0	0	0	2	6	11
	Exp. 1	25977	WT	0	0	0	1	1	1		Exp. 1	25977	WT	0	0	0	1	3	3		Exp. 1	25977	WT	530	490	540	910	1000	1025		Exp. 1	25977	WT	0	0	0	2	2	3		Exp. 1	25977	WT	0	0	0	4	6	7
	Exp. 1	31044	WT	0	0	0	2	1	2		Exp. 1	31044	WT	0	0	0	2	2	3		Exp. 1	31044	WT	400	400	475	815	1030	1240		Exp. 1	31044	WT	0	0	0	1	3	4		Exp. 1	31044	WT	0	0	0	5	6	9
	Exp. 2	33154	WT	0	0	0	1	4	4		Exp. 2	33154	WT	0	0	0	1	3	3		Exp. 2	33154	WT	520	500	590	875	1190	1420		Exp. 2	33154	WT	0	0	0	1	4	4		Exp. 2	33154	WT	0	0	0	3	11	11
	Exp. 2	33156	WT	0	1	0	2	3	4		Exp. 2	33156	WT	0	0	0	1	3	4		Exp. 2	33156	WT	515	465	510	705	950	1160		Exp. 2	33156	WT	0	0	0	0	2	4		Exp. 2	33156	WT	0	1	0	3	8	12
	Exp. 2	33160	WT	0	0	0	1	0	0		Exp. 2	33160	WT	0	0	0	0	0	0		Exp. 2	33160	WT	845	945	1095	1280	1405	1355		Exp. 2	33160	WT	1	2	3	4	4	4		Exp. 2	33160	WT	1	2	3	5	4	4
	Exp. 2	33165	WT	0	0	1	2	3	2		Exp. 2	33165	WT	0	0	0	1	2	1		Exp. 2	33165	WT	555	520	665	835	965	1020		Exp. 2	33165	WT	0	0	0	1	2	3		Exp. 2	33165	WT	0	0	1	4	7	6
	Exp. 2	33167	WT	0	0	0	1	2	3		Exp. 2	33167	WT	0	0	0	1	1	2		Exp. 2	33167	WT	635	959	670	930	1160	1290		Exp. 2	33167	WT	0	2	0	2	4	4		Exp. 2	33167	WT	0	2	0	4	7	9
	Exp. 2	31096	WT	0	0	0	1	3	3		Exp. 2	31096	WT	0	0	0	0	1	1		Exp. 2	31096	WT	510	525	575	755	1095	1165		Exp. 2	31096	WT	0	0	0	0	3	4		Exp. 2	31096	WT	0	0	0	1	7	8
	Exp. 2	31098	WT	0	0	0	2	4	3		Exp. 2	31098	WT	0	0	0	1	1	1		Exp. 2	31098	WT	465	430	460	650	950	1085		Exp. 2	31098	WT	0	0	0	0	2	3		Exp. 2	31098	WT	0	0	0	3	7	7
	Exp. 2	31789	WT	0	0	0	1	3	4		Exp. 2	31789	WT	0	0	0	1	2	2		Exp. 2	31789	WT	495	485	540	710	951	1190		Exp. 2	31789	WT	0	0	0	0	2	4		Exp. 2	31789	WT	0	0	0	2	7	10
	Exp. 1	25930	Cmtm4-/-	0	0	0	1	1	0		Exp. 1	25930	Cmtm4-/-	0	0	0	1	3	1		Exp. 1	25930	Cmtm4-/-	950	760	785	1125	1150	1190		Exp. 1	25930	Cmtm4-/-	2	0	0	4	4	4		Exp. 1	25930	Cmtm4-/-	2	0	0	6	8	5
	Exp. 1	25932	Cmtm4-/-	0	0	0	0	1	3		Exp. 1	25932	Cmtm4-/-	0	0	0	1	1	3		Exp. 1	25932	Cmtm4-/-	745	505	660	730	1000	970		Exp. 1	25932	Cmtm4-/-	0	0	0	0	2	2		Exp. 1	25932	Cmtm4-/-	0	0	0	1	4	8
	Exp. 1	25934	Cmtm4-/-	0	0	1	3	3	3		Exp. 1	25934	Cmtm4-/-	0	1	1	2	4	3		Exp. 1	25934	Cmtm4-/-	735	815	1020	1405	1680	1485		Exp. 1	25934	Cmtm4-/-	0	1	3	4	4	4		Exp. 1	25934	Cmtm4-/-	0	2	5	9	11	10
	Exp. 1	25936	Cmtm4-/-	0	0	1	1	1	2		Exp. 1	25936	Cmtm4-/-	0	0	1	1	2	2		Exp. 1	25936	Cmtm4-/-	490	525	685	830	1065	1155		Exp. 1	25936	Cmtm4-/-	0	0	0	1	3	4		Exp. 1	25936	Cmtm4-/-	0	0	2	3	6	8
	Exp. 1	25938	Cmtm4-/-	0	0	0	1	1	2		Exp. 1	25938	Cmtm4-/-	0	1	0	3	2	3		Exp. 1	25938	Cmtm4-/-	525	530	600	1060	1210	1460		Exp. 1	25938	Cmtm4-/-	0	0	0	3	4	4		Exp. 1	25938	Cmtm4-/-	0	1	0	7	7	9
	Exp. 1	25974	Cmtm4-/-	0	0	0	1	2	2		Exp. 1	25974	Cmtm4-/-	0	0	0	1	3	3		Exp. 1	25974	Cmtm4-/-	530	620	660	895	1260	1315		Exp. 1	25974	Cmtm4-/-	0	0	0	1	4	4		Exp. 1	25974	Cmtm4-/-	0	0	0	3	9	9
	Exp. 1	25976	Cmtm4-/-	0	0	0	1	1	2		Exp. 1	25976	Cmtm4-/-	0	0	0	1	2	2		Exp. 1	25976	Cmtm4-/-	600	550	650	775	1015	1220		Exp. 1	25976	Cmtm4-/-	0	0	0	0	3	4		Exp. 1	25976	Cmtm4-/-	0	0	0	2	6	8
	Exp. 1	25978	Cmtm4-/-	0	0	0	1	1	1		Exp. 1	25978	Cmtm4-/-	0	0	0	2	2	2		Exp. 1	25978	Cmtm4-/-	475	465	510	665	1020	1095		Exp. 1	25978	Cmtm4-/-	0	0	0	0	3	3		Exp. 1	25978	Cmtm4-/-	0	0	0	3	6	6
	Exp. 2	33155	Cmtm4-/-	0	0	0	1	3	2		Exp. 2	33155	Cmtm4-/-	0	0	0	1	1	1		Exp. 2	33155	Cmtm4-/-	505	510	580	725	1030	1235		Exp. 2	33155	Cmtm4-/-	0	0	0	0	3	4		Exp. 2	33155	Cmtm4-/-	0	0	0	2	7	7
	Exp. 2	33159	Cmtm4-/-	0	0	0	2	2	1		Exp. 2	33159	Cmtm4-/-	0	0	0	0	1	0		Exp. 2	33159	Cmtm4-/-	725	850	1020	1140	1445	1270		Exp. 2	33159	Cmtm4-/-	0	1	3	4	4	4		Exp. 2	33159	Cmtm4-/-	0	1	3	6	7	5
	Exp. 2	33161	Cmtm4-/-	0	0	0	2	3	2		Exp. 2	33161	Cmtm4-/-	0	0	0	1	1	1		Exp. 2	33161	Cmtm4-/-	435	505	460	625	915	990		Exp. 2	33161	Cmtm4-/-	0	0	0	0	2	2		Exp. 2	33161	Cmtm4-/-	0	0	0	3	6	5
	Exp. 2	33166	Cmtm4-/-	0	0	1	4	2	2		Exp. 2	33166	Cmtm4-/-	0	0	0	1	1	1		Exp. 2	33166	Cmtm4-/-	510	490	635	875	1210	1325		Exp. 2	33166	Cmtm4-/-	0	0	0	1	4	4		Exp. 2	33166	Cmtm4-/-	0	0	1	6	7	7
	Exp. 2	31095	Cmtm4-/-	0	0	0	2	2	1		Exp. 2	31095	Cmtm4-/-	0	0	0	0	1	1		Exp. 2	31095	Cmtm4-/-	655	570	725	885	1020	915		Exp. 2	31095	Cmtm4-/-	0	0	0	1	3	2		Exp. 2	31095	Cmtm4-/-	0	0	0	3	6	4
	Exp. 2	31097	Cmtm4-/-	0	0	1	2	4	2		Exp. 2	31097	Cmtm4-/-	0	0	1	0	2	1		Exp. 2	31097	Cmtm4-/-	620	640	830	1125	1060	1525		Exp. 2	31097	Cmtm4-/-	0	0	1	4	3	4		Exp. 2	31097	Cmtm4-/-	0	0	3	6	9	7
	Exp. 2	31099	Cmtm4-/-	0	0	0	2	3	2		Exp. 2	31099	Cmtm4-/-	0	0	0	1	1	1		Exp. 2	31099	Cmtm4-/-	495	435	565	745	975	1150		Exp. 2	31099	Cmtm4-/-	0	0	0	0	2	4		Exp. 2	31099	Cmtm4-/-	0	0	0	3	6	7
	Exp. 2	31790	Cmtm4-/-	0	0	0	2	4	3		Exp. 2	31790	Cmtm4-/-	0	0	0	1	2	2		Exp. 2	31790	Cmtm4-/-	515	460	500	585	890	1115		Exp. 2	31790	Cmtm4-/-	0	0	0	0	1	4		Exp. 2	31790	Cmtm4-/-	0	0	0	3	7	9
	Average WT			0	0.0625	0.0625	1.25	2.0625	2.125		Average WT			0	0	0	1.0625	1.9375	2		Average WT			602.188	623.062	647.5	888.125	1109.12	1230.62		Average WT			0.1875	0.3125	0.25	1.375	3.0625	3.8125		Average WT			0.1875	0.375	0.3125	3.6875	7.0625	7.9375
	Average Cmtm4-/-			0	0	0.25	1.625	2.125	1.875		Average Cmtm4-/-			0	0.125	0.1875	1.0625	1.8125	1.6875		Average Cmtm4-/-			594.375	576.875	680.312	886.875	1121.56	1213.44		Average Cmtm4-/-			0.125	0.125	0.4375	1.4375	3.0625	3.5625		Average Cmtm4-/-			0.125	0.25	0.875	4.125	7	7.125
																					Score	Skin thickness [µm]
																					0	< 800
																					1	801-900
																					2	901-1000
																					3	1001-1100
																					4	>1101

## Sheet: ED Fig. 8e
Extended Data Fig. 8e
	HS-2913													HS-1529
	IL17RA			IL17RC			CMTM4			IL17A				IL17RA			IL17RC			CMTM4			IL17A
	Healthy	Psoriasis Nonlesional	Psoriasis Lesional	Healthy	Psoriasis Nonlesional	Psoriasis Lesional	Healthy	Psoriasis Nonlesional	Psoriasis Lesional	Healthy	Psoriasis Nonlesional	Psoriasis Lesional		Healthy	Psoriasis Nonlesional	Psoriasis Lesional	Healthy	Psoriasis Nonlesional	Psoriasis Lesional	Healthy	Psoriasis Nonlesional	Psoriasis Lesional	Healthy	Psoriasis Nonlesional	Psoriasis Lesional
	2.77343	2.63224	2.26117	Healthy	Psoriasis Nonlesional	Psoriasis Lesional	3.84827	3.91287	2.71246	0	0	0.452285		2.92358	2.35979	2.78274	5.36787	5.1136	5.57353	3.44761	3.24678	2.7052	0	0	0.452285
	2.6329	2.58338	2.31289	4.74211	4.74889	4.15276	3.95388	3.8713	2.84329	0	0	0.656901		2.86457	2.75661	2.60348	4.88262	4.82716	4.03233	3.24777	3.33877	2.19235	0	0	0.656901
	2.42677	2.78757	2.43351	4.80275	4.40466	3.80932	3.92469	3.59367	3.04597	0	0	0.496422		3.00362	2.8324	2.81319	4.86332	4.84692	5.59851	3.37333	3.62125	3.69087	0	0	0.496422
	2.68835	2.27488	1.95373	4.20928	4.81742	4.36282	3.73899	3.69538	2.89691	0	0	0.532617		3.03917	2.56821	2.78401	5.2651	5.08319	6.18765	3.26485	3.29627	3.16693	0	0	0.532617
	2.62568	1.94573	2.27155	4.55342	4.54281	4.11115	4.30194	3.80875	2.92181	0	0	0.926785		2.89595	2.6489	2.62426	5.72	5.15571	5.01366	3.3219	3.41062	3.51071	0	0	0.926785
	2.44047	2.50599	2.04476	5.16928	4.75069	5.06982	3.91901	3.82283	2.6831	0	0	0.328418		2.82055	2.77694	2.25776	5.3379	5.1194	4.61226	3.84047	3.29979	1.37692	0	0	0.328418
	2.04233	2.40776	2.10808	4.20637	3.89655	3.7369	3.21979	3.67048	2.36799	0	0	0.0517899		2.73975	2.75322	2.4558	6.25235	5.54988	5.14189	3.80869	3.57564	1.41327	0	0	0.0517899
	2.42158	3.03809	2.31944	4.14902	4.28935	3.54839	3.35425	3.71568	2.67995	0	0	0.168413		2.3934	2.74508	2.96462	5.31645	5.25078	4.55544	3.73267	3.59356	2.59791	0	0	0.168413
	2.67837	2.51623	2.52536	3.7907	4.47005	3.4864	3.47966	3.4131	2.67989	0	0	0.383371		2.77366	2.81557	3.10713	5.14451	5.35567	4.19943	3.78678	3.34594	2.93832	0	0	0.383371
	1.80235	2.46745	2.37702	4.5301	3.95101	3.86023	3.07028	3.56132	2.64199	0	0	1.19971		2.13928	2.81365	2.56889	4.90982	4.83003	4.10187	3.28787	3.74623	1.80894	0	0	1.19971
	3.14401	2.3821	2.40885	4.00734	4.44425	4.02403	4.40216	3.28866	3.07902	0.0967653	0	0.848927		2.74473	2.95415	2.05185	4.89138	5.4438	3.79533	3.90574	4.09193	2.36315	0.0967653	0	0.848927
	2.35788	2.38747	2.06844	5.30195	4.21225	3.71026	2.99812	3.70594	2.08569	0	0	0.523403		2.61296	2.78909	2.27325	5.51957	5.03318	3.45773	3.71217	3.9247	2.54221	0	0	0.523403
	2.50772	2.63395	2.38795	4.15197	4.43247	3.30722	3.8693	3.70571	3.0868	0	0	0.527644		3.40288	2.81671	2.5445	4.78034	5.10037	4.50034	3.7069	3.87242	2.52561	0	0	0.527644
	2.50371	2.11024	2.35002	4.11963	4.42343	4.25932	3.69168	3.55934	2.75661	0	0	0.576515		2.87462	2.39462	2.37283	4.44161	5.09203	3.28038	3.43348	3.64309	2.00877	0	0	0.576515
	3.02306	2.48574	1.73169	4.64757	4.49899	4.21609	4.16531	3.84779	2.58619	0	0	0.839873		2.5842	2.63588	2.18664	4.98985	5.10797	3.75541	3.42891	3.6815	1.95232	0	0	0.839873
	2.51742	2.57815	2.2551	5.0083	4.59761	3.87505	3.84398	3.67569	2.47424	0	0	0.887145		3.08071	2.80575	2.41322	4.77558	5.22928	3.42738	3.99673	3.7684	2.82521	0	0	0.887145
	2.5271	2.46164	2.36634	4.82971	4.66606	3.66046	3.8532	3.32286	3.00273	0	0	0.584243		2.94502	2.97867	2.24548	4.86916	5.23573	4.17038	3.63074	3.7668	1.60268	0	0	0.584243
	2.20874	2.58836	2.47423	4.15472	4.10142	4.17125	3.67995	3.89735	2.84964	0	0	0.520409		2.57868	2.93227	1.88096	4.95994	5.12604	4.11156	3.45428	3.55047	1.70964	0	0	0.520409
	2.15276	2.54044	2.38906	3.84772	4.41138	4.21512	3.50269	3.30927	2.71306	0	0	0.381042		3.12325	2.97397	2.43307	4.66574	4.70751	4.57713	3.52896	3.59915	2.05746	0	0	0.381042
	2.27349	2.41453	2.20861	4.25247	4.55716	3.69463	3.68299	3.42517	2.29187	0	0	0.488704		2.61207	2.75975	2.76583	5.2087	4.77718	4.42345	3.87395	3.84154	2.24439	0	0	0.488704
	2.38367	2.70835	2.11867	4.35904	4.23278	3.98894	3.54907	3.79564	2.43262	0	0	1.00202		2.68951	2.94079	2.17932	4.73712	4.99488	4.45451	3.25599	3.36753	2.13757	0	0	1.00202
	2.78694	2.45132	2.28861	4.31667	4.70843	4.05633	3.30099	3.37586	2.42985	0	0.0251517	1.27203		2.68314	3.00955	2.6895	4.85819	5.1243	3.89061	3.82401	3.21603	2.80221	0	0.0251517	1.27203
	2.24095	2.20774	2.06556	4.45575	4.12118	3.95661	3.87367	3.41413	2.45208	0	0	1.08799		2.64651	2.88708	2.9061	5.21893	5.48306	4.0615	3.6869	3.74891	2.63754	0	0	1.08799
	2.66345	2.52476	2.51504	4.39508	4.34004	3.89279	3.72919	3.71385	3.05516	0.0287544	0	2.15691		2.64533	2.77709	2.32931	5.14985	5.18016	3.1525	3.86853	3.74089	2.52469	0.0287544	0	2.15691
	2.49414	2.50745	2.26295	4.54651	4.65389	4.27563	4.05104	3.3872	2.57676	0	0	0.422634		2.84481	3.10809	2.58413	5.22138	5.31783	3.72827	3.59965	3.47493	2.76676	0	0	0.422634
	2.75377	2.44419		4.43469	4.39907	3.68353	3.75086	4.11989		0	0	0.970176		2.65907	2.93405	2.69837	5.14652	5.38262	4.22223	3.66609	3.66087	2.5775	0	0	0.970176
	2.23504	2.56486		4.49957	4.41861		3.6828	3.9415		0	0	0.955336		2.53658	3.19893	2.21855	4.99793	4.9924	4.17124	3.43496	3.59177	2.76204	0	0	0.955336
	2.18758			4.13807	4.33379		3.16346			0		0.439843		2.6815		3.08104	4.97796		4.20498	3.16281		2.84264	0		0.439843
	2.76786			3.96116			3.61897			0		0.0295597		2.66213		2.38817	5.43376		4.86414	4.16596		2.90032	0		0.0295597
	2.06844			4.81233			3.73084			0		0.673383		2.16426		2.77278	4.80713		4.22087	3.61132		3.13006	0		0.673383
	2.00865			4.10021			3.66003			0		0.285968		2.50317		2.5421	4.91238		4.84913	3.26302		2.28686	0		0.285968
	2.42189			4.4448			3.75983			0		0.904092		2.59228		2.81012	5.74927		3.98092	3.75437		2.82111	0		0.904092
	2.61069			3.89923			3.95569			0		0.69285		3.72133		2.37716	4.80715		4.18478	3.41074		2.0141	0		0.69285
	2.76507			4.39121			3.79619			0		0.634352		2.90697		1.86672	5.19942		3.38698	3.80868		2.24012	0		0.634352
	2.45173			4.27182			3.62369			0		0.265082		3.14892		2.96393	5.04422		4.38747	3.90723		2.86905	0		0.265082
	2.25255			3.90361			3.29718			0		0		2.78548		2.39339	5.09248		5.04039	3.81392		2.64409	0		0
	2.40542			4.36135			3.39975			0		0.27517		2.55764		2.47462	5.51518		4.27292	3.67602		2.96756	0		0.27517
	2.64377			4.08641			3.98339			0		0.472117		2.61139		2.4469	4.40269		4.39479	3.65811		2.69075	0		0.472117
				4.67281						0		0.566238		2.72231		2.64585	5.26217		4.11092	3.48802		2.99227	0		0.566238
										0		0.965938		2.94904		2.47958	4.9974		4.48884	2.8663		1.58732	0		0.965938
										0		0.56375		3.18152		2.58996	5.01687		4.24803	3.93257		1.75487	0		0.56375
										0		0.545526		2.79637		3.20242	5.20031		4.55356	4.00583		2.97625	0		0.545526
										0		0.388021		2.56432		3.07406	4.72968		4.44866	3.15156		3.09599	0		0.388021
										0		0.548497		2.99017		2.84477	5.22341		4.66983	3.90151		3.00155	0		0.548497
										0		0.84148		2.78175		2.65504	4.76024		4.23178	3.66592		2.91813	0		0.84148
										0.0443619		0.173668		2.43788		2.86232	5.35756		4.06442	3.79683		2.76408	0.0443619		0.173668
										0		0.645542		3.01396		3.02196	5.13112		4.50293	3.07528		2.74689	0		0.645542
										0		0.268811		2.35033		3.07429	5.06813		4.98543	3.09032		2.80898	0		0.268811
										0		0.249173		2.98054		2.08507	4.83262		3.92833	3.86613		2.42311	0		0.249173
										0		0.408958		2.81291		2.46002	4.82863		4.65861	3.59468		2.67332	0		0.408958
										0		0.882104		2.67913		2.99262	5.01829		4.23376	3.86234		2.81534	0		0.882104
										0		0.491919		2.80638		2.54294	4.93182		4.81407	3.55488		2.87153	0		0.491919
										0		0.724789		2.76574		2.73292	4.92354		4.73656	3.59249		2.89808	0		0.724789
										0		0.80063		3.14146		2.59376	4.70455		4.93397	3.89875		2.71714	0		0.80063
										0		0.466651		2.9591		2.82365	5.32849		4.27028	3.68722		2.65405	0		0.466651
										0		0.454789		3.1104		2.56345	5.10501		3.98764	3.86051		2.65195	0		0.454789
										0		0.630101		2.67445		2.96345	5.19372		4.24704	3.46922		2.74942	0		0.630101
										0		0.831503		2.83506		2.91414	4.86964		4.55067	3.30882		2.75189	0		0.831503
										0		0.80813		2.7727		2.59874	5.1957		4.29019	3.23875		2.17087	0		0.80813
										0		0.24762		2.72904		2.79819	4.96187		4.38361	3.19751		2.86251	0		0.24762
										0		0.831655		2.65545		2.68447	5.42938		4.84476	3.07458		2.91695	0		0.831655
										0		0.9579		2.92911		2.69535	4.82744		3.84319	3.20106		3.04793	0		0.9579
										0		0.495719		2.53356		2.64289	4.62149		4.39287	3.65763		2.93309	0		0.495719
										0		0		2.53415		2.34423	4.84051		4.37141	3.34092		2.68565	0		0
										0		0.644394		2.83445		2.64614	5.45429		4.96534	3.65685		3.1955	0		0.644394
										0		0.772736		2.76166		2.8787	5.24917		4.74975	3.77273		3.07335	0		0.772736
										0		0.406951		3.382		2.42583	5.16864		4.4461	3.57859		2.74326	0		0.406951
										0		0.180735		2.80972		2.96203	5.47073		4.64799	4.06648		2.68049	0		0.180735
										0.0319207		0.0819521		3.04812		2.44856	5.43046		4.56668	4.01598		2.6323	0.0319207		0.0819521
										0		0.16783		2.86256		3.13745	5.27079		4.76501	3.574		2.86652	0		0.16783
										0		0.528823		3.19744		2.78484	5.17442		4.44059	3.69726		3.0328	0		0.528823
										0		0.263307		3.02907		2.42947	4.98071		4.29369	3.54359		2.81786	0		0.263307
										0		0.764297		2.81203		2.40952	4.85163		4.57559	3.15298		2.49766	0		0.764297
										0		0.124972		2.63684		2.79181	5.27241		4.60559	3.93512		2.77301	0		0.124972
										0		0.326786		3.04416		2.82046	5.16876		4.58747	3.32946		2.87149	0		0.326786
										0		0.650421		2.60412		3.024	4.7136		4.64595	3.74011		2.56382	0		0.650421
										0		0.886854		3.18655		3.13774	4.84525		4.16877	3.19367		2.90271	0		0.886854
										0		0.321429		2.1301		2.56619	4.96954		4.56501	3.05394		2.889	0		0.321429
										0		0.423162		2.41316		2.43032	4.67463		4.27962	3.54508		2.26515	0		0.423162
										0		0.656583		2.45189		2.75056	4.72646		4.30653	2.98981		2.72762	0		0.656583
										0		1.25471		2.35402		2.71317	5.10582		4.25094	3.49689		3.28631	0		1.25471
										0		0.950568		3.44572		3.31628	5.10567		4.50135	3.53601		2.84195	0		0.950568
										0		1.13376		3.11761		2.53318	4.93055		4.10269	3.38463		2.85821	0		1.13376
										0		0.392717		3.02721		2.60491	4.8425		3.96357	3.35496		2.61291	0		0.392717
										0		0.981777		2.90482		2.47698	5.05589		4.19708	3.05972		2.89431	0		0.981777
										0		0.190242		2.99412		2.01182	5.10796		4.00927	3.05707		2.60003	0		0.190242
										0		0.627865		3.00618		2.63686	5.14478		4.33185	2.9634		2.75284	0		0.627865
										0		1.18264		3.25513		2.48173	5.18303		4.37616	2.98778		2.46607	0		1.18264
										0		0.83507		2.45024		2.47352	5.0142		3.80033	3.46894		2.20211	0		0.83507
										0		0.886415		2.88381		2.99546	5.00135		3.90905	2.41939		2.33819	0		0.886415
												1.29965				2.71967			4.55224			2.67991			1.29965
												0.0249043				2.5455			4.06302			1.74765			0.0249043
												0.454764				2.46365			3.44672			1.6268			0.454764
												0.772011				2.74288			4.68113			2.95329			0.772011
												0.717999				2.90298			4.48804			2.59758			0.717999
												0.317183				2.7549			4.33962			2.19978			0.317183
												0.79522				2.81678			4.24268			2.76765			0.79522
Average	2.47078	2.48706	2.25995	4.38223	4.42312	3.965	3.69544	3.65004	2.69383	0.00224225	0.000931546	0.605381		2.80602	2.81359	2.63476	5.0634	5.12817	4.35712	3.52562	3.59318	2.61108	0.00224225	0.000931546	0.605381

## Sheet: ED Fig. 8f
Extended Data Fig. 8f
	Mouse	5062	5065	5069	5468	5283	5285	5287	38339	38357	38265	38268	38333	5063	5064	5088	5072	5080	5282	5376	38352	38356	38381	38275	38280	38336	38340
	Genotype	WT	WT	WT	WT	WT	WT	WT	WT	WT	WT	WT	WT	Cmtm4-/-	Cmtm4-/-	Cmtm4-/-	Cmtm4-/-	Cmtm4-/-	Cmtm4-/-	Cmtm4-/-	Cmtm4-/-	Cmtm4-/-	Cmtm4-/-	Cmtm4-/-	Cmtm4-/-	Cmtm4-/-	Cmtm4-/-
	D8	0	0	0	0	0	0	0	0	0	0	0	0	0	0	0	0	0	0	0	0	0	0	0	0	0	0
	D9	0	0	0	0	0	0	0	0	0	0	0	0	0	0	0	0	0	0	0	0	0	0	0	0	0	0
	D10	0	1	0	2	0	0	0	0	0	0	0	0	0	0	0	0	0	0	0	0	0	0	0	0	0	0
	D11	0	3	0	3	0	0	0	0	0	0	0	0	0	0	2	0	0	0	0	0	0	0	0	0	0	0
	D12	2	3	2	3	2	0	3	0	0	0.5	0	0	0	1	2	0	0	3	3	0	0.5	0	0	1	0	0
	D13	2	4	2	4	2	0	4	0.5	0	1	2	0	0	1	2	0	0	3	3	0	1	0	0	3	0	0
	D14	2	3	3	3	2	1	6	2	0	2	3	0.5	2	3	1	2	3	4	3	1	2	0	0	3	1	0
	D15	3	3	3	3	2	3	6	2	2	3	4	1	2	4	1	2	4	4	3	4	2	0	0.5	4	1	1
	D16	3	3	6	5	2	3	6	2	2	3	4	1	3	4	1	4	4	3	3	4	1	2	1	3	1	1
	D17	3	3	6	3	2	4	6	2	2	4	4	1	3	4	1	4	4	3	3	4	1	2	1	2	2	2
	D18	3	3	6	4	2	3	6	2	1	4	4	1	3	3	2	4	4	3	3	4	1	3	3	1	2	2
	D19	3	3	6	4	2	4	6	1	1	3	4	1	4	3	2	4	4	3	4	4	1	2	2	1	2	2
	D21	2	3	6	3	2	3	6	1	1	3	3	1	3	2	2	3	3	3	3	2	1	1	2	1	2	2
	D22	2	3	6	3	2	3	6	1	1	3	3	1	3	3	2	3	3	3	3	2	1	1	1	1	1	2
	D23	2	3	6	3	2	3	6	1	1	3	3	1	3	2	2	3	3	2	3	2	1	1	1	1	1	2
							EAE severity assessment: mice were monitored daily and clinical score was determined as follows:
								0 = no clinical sign
								1 = limp tail
								2 = mild hind limb weakness
								3 = complete unilateral hind limb paralysis or partial bilateral hind limb paralysis
								4 = complete bilateral hind limb paralysis
								5 = four limb paralysis
								6 = death (in the case of mouse death, score 6 was recorded for subsequent days)
